# Supplementary material for: Drosophila oocyte proteome composition covaries with female mating status
Source: Sci Rep. 2021 Feb 4;11:3142. doi: 10.1038/s41598-021-82801-4 (PMC7862673; doi:10.1038/s41598-021-82801-4)
Supplement: Supplementary file 3 — Supplementary Information 3. [file 41598_2021_82801_MOESM3_ESM.xlsx]

## Sheet: Protein_ID_statistics
Checked	Protein FDR Confidence Combined	Master	Protein Group IDs	Accession	Description	Exp q-value Combined	Sum PEP Score	Coverage in Percent	Number of Peptides	Number of PSMs	Number of Unique Peptides	Number of AAs	MW in kDa	calc pI	Score Mascot A5 Mascot	Number of Peptides by Search Engine A5 Mascot	Number of Razor Peptides	Abundance F1 127N Sample 1 unmated	Abundance F1 128N Sample 2 unmated	Abundance F1 129N Sample 1 mated	Abundance F1 129C Sample 3 unmated	Abundance F1 130N Sample 2 mated	Abundance F1 130C Sample 3 mated	Found in Sample in S1 F1 127N Sample 1 unmated	Found in Sample in S2 F1 128N Sample 2 unmated	Found in Sample in S3 F1 129N Sample 1 mated	Found in Sample in S4 F1 129C Sample 3 unmated	Found in Sample in S5 F1 130N Sample 2 mated	Found in Sample in S6 F1 130C Sample 3 mated	Number of Protein Groups
FALSE	High	IsMasterProtein	3349	FBgn0087002	FBgn0087002	0	793.126	51	163	445	163	3351	372.4	7.97	8395	163	0	71139.1	76346.4	83685.2	57466.6	70223.6	54894.5	High	High	High	High	High	High	1
FALSE	High	IsMasterProtein	2916	FBgn0041775	FBgn0041775	0	719.208	67	34	578	34	657	69.8	9.48	18117	34	0	33457.3	33301.1	44526.5	28376.3	39966.3	33557.9	High	High	High	High	High	High	1
FALSE	High	IsMasterProtein	22	FBgn0004045	FBgn0004045	0	570.349	87	36	1028	35	439	48.7	7.69	16096	36	0	92805	89425.9	114446	63221.1	105801	85150.1	High	High	High	High	High	High	1
FALSE	High	IsMasterProtein	4380	FBgn0005391	FBgn0005391	0	550.701	85	38	1087	37	442	49.6	7.96	17471	38	2	80138.3	79640.5	105630	56830.8	94708	76313.1	High	High	High	High	High	High	1
FALSE	High	IsMasterProtein	5095	FBgn0261797	FBgn0261797	0	517.008	37	159	228	159	4661	532.3	6.35	4755	159	0	34269.3	32885.7	42170.1	29486.2	32642.4	27953.2	High	High	High	High	High	High	1
FALSE	High	IsMasterProtein	288	FBgn0000427	FBgn0000427	0	467.52	46	56	307	56	1590	179.1	6.3	8330	56	0	25497.7	24888.6	40515.8	24239.5	36650	30287.8	High	High	High	High	High	High	1
FALSE	High	IsMasterProtein	1393	FBgn0001233	FBgn0001233	0	460.971	64	53	429	53	717	81.8	5.02	7864	53	0	60403.4	59278.2	80078.5	47597.5	66968.4	55008	High	High	High	High	High	High	1
FALSE	High	IsMasterProtein	2974	FBgn0266599	FBgn0266599	0	438.069	79	50	453	41	651	71.1	5.52	8782	50	23	57562	58054.1	78906.3	44565.6	66623.9	54597.4	High	High	High	High	High	High	1
FALSE	High	IsMasterProtein	2813	FBgn0000392	FBgn0000392	0	436.98	64	50	206	50	1117	125.6	8.85	4701	50	0	23928.5	23500.1	29838	19388.9	26370.6	21786.6	High	High	High	High	High	High	1
FALSE	High	IsMasterProtein	1628	FBgn0261710	FBgn0261710	0	418.834	45	72	180	72	2309	235.4	9.22	6395	72	0	17028.2	15375.1	18444.6	14195.4	17220.6	14137	High	High	High	High	High	High	1
FALSE	High	IsMasterProtein	3414	FBgn0039302	FBgn0039302	0	393.668	35	81	168	81	2718	298.7	6.11	3898	81	0	22759.8	19043.8	27286.9	18799.1	21420.9	17699.3	High	High	High	High	High	High	1
FALSE	High	IsMasterProtein	3645	FBgn0004047	FBgn0004047	0	389.966	88	37	833	37	420	46.1	8.5	11038	37	0	89280.7	79462	95786.7	60724.2	89412.4	73290.3	High	High	High	High	High	High	1
FALSE	High	IsMasterProtein	1128	FBgn0011230	FBgn0011230	0	381.7	25	117	154	117	5322	590.3	6.38	3167	117	0	22789.6	21569	26061.5	19470.9	21035	18382.2	High	High	High	High	High	High	1
FALSE	High	IsMasterProtein	1948	FBgn0004167	FBgn0004167	0	380.639	33	126	141	126	4337	497.2	6.47	2847	126	0	16934.9	15678.6	20300.5	14859.9	17805.9	14979.4	High	High	High	High	High	High	1
FALSE	High	IsMasterProtein	529	FBgn0000559	FBgn0000559	0	356.994	70	53	314	53	844	94.4	6.6	5845	53	0	43056.5	41499.6	58805.3	36664.4	45883.2	39841.3	High	High	High	High	High	High	1
FALSE	High	IsMasterProtein	697	FBgn0265434	FBgn0265434	0	352.073	41	88	148	88	2056	236.5	5.62	3633	88	0	17710.9	17389.2	20519.7	14874.9	18300.3	14985.4	High	High	High	High	High	High	1
FALSE	High	IsMasterProtein	3445	FBgn0261987	FBgn0261987	0	344.799	75	42	202	42	809	90.5	6.9	3827	42	0	22426.3	22747.6	28294.8	19513.3	24624.7	20523.7	High	High	High	High	High	High	1
FALSE	High	IsMasterProtein	2278	FBgn0023213	FBgn0023213	0	339.14	39	65	165	64	1919	211	8.35	4088	65	1	20836.8	19355.9	26008.3	16451.1	22689.5	18909.9	High	High	High	High	High	High	1
FALSE	High	IsMasterProtein	1980	FBgn0004649	FBgn0004649	0	336.462	45	68	185	68	1984	219.4	6.2	4902	68	0	22763.2	21761.4	30210.8	20161	23650.1	20453.3	High	High	High	High	High	High	1
FALSE	High	IsMasterProtein	348	FBgn0250754	FBgn0250754	0	334.228	37	103	116	103	3441	378.4	4.93	2172	103	0	14253.8	12664.9	16205.8	10760.4	14633.1	12566.2	High	High	High	High	High	High	1
FALSE	High	IsMasterProtein	542	FBgn0261014	FBgn0261014	0	323.578	72	51	171	51	826	92	5.38	4248	51	0	20036.1	19120.9	23042	15872.6	20412.6	16790	High	High	High	High	High	High	1
FALSE	High	IsMasterProtein	1863	FBgn0036663	FBgn0036663	0	323.226	47	83	145	83	2115	232.1	6.42	3304	83	0	20028	18651.6	24070.3	18108.1	18602.6	16318	High	High	High	High	High	High	1
FALSE	High	IsMasterProtein	2931	FBgn0026083	FBgn0026083	0	322.089	37	59	152	59	1911	199.5	6.68	4489	59	0	15276.7	13963.7	17785.4	12574.7	15845.6	13234.5	High	High	High	High	High	High	1
FALSE	High	IsMasterProtein	2229	FBgn0020370	FBgn0020370	0	319.447	56	69	160	69	1441	158.6	7.59	3167	69	0	23685.5	23031.5	30349.5	18976.4	24176	20317.4	High	High	High	High	High	High	1
FALSE	High	IsMasterProtein	4004	FBgn0023143	FBgn0023143	0	305.985	58	49	152	49	1191	130.7	5.29	4825	49	0	16896.6	16613	22409.4	14204.2	18831.6	15838.1	High	High	High	High	High	High	1
FALSE	High	IsMasterProtein	1790	FBgn0010488	FBgn0010488	0	303.199	45	57	134	57	1488	162.8	8.53	4238	57	0	10754.5	9174.3	11369.5	8753.3	10410.9	8756.5	High	High	High	High	High	High	1
FALSE	High	IsMasterProtein	1785	FBgn0043884	FBgn0043884	0	299.22	32	84	109	84	4010	424	5.67	2917	84	0	10570.9	9880.2	12159.8	8853.3	10523.1	8541.7	High	High	High	High	High	High	1
FALSE	High	IsMasterProtein	2715	FBgn0250789	FBgn0250789	0	299.156	43	90	102	90	2457	282.4	5.2	2576	90	0	12233.6	11441.9	15784.1	11331.6	14550.5	12355.3	High	High	High	High	High	High	1
FALSE	High	IsMasterProtein	3149	FBgn0013756	FBgn0013756	0	296.854	40	91	106	91	2346	262.2	5.1	2596	91	0	13416.7	12550.5	16427.3	10979.6	14309.6	12181.1	High	High	High	High	High	High	1
FALSE	High	IsMasterProtein	4507	FBgn0026418	FBgn0026418	0	293.217	62	45	159	45	836	91.8	5.36	3453	45	0	19997	19151.8	23560.6	16373.4	20506.6	16784.9	High	High	High	High	High	High	1
FALSE	High	IsMasterProtein	141	FBgn0027948	FBgn0027948	0	291.303	41	81	129	81	2082	230.3	8.21	2605	81	0	24376	22693	28733.1	19514.1	24352.5	20145.7	High	High	High	High	High	High	1
FALSE	High	IsMasterProtein	5409	FBgn0037810	FBgn0037810	0	286.295	50	65	112	65	1430	159.7	5.22	2487	65	0	16150.9	12448.4	17069.5	11441.7	15429.8	12609.8	High	High	High	High	High	High	1
FALSE	High	IsMasterProtein	3338	FBgn0260442	FBgn0260442	0	285.405	40	87	101	87	2836	306.8	6.21	2694	87	0	12124.3	11136	14165.5	9424.4	11980.9	10328.6	High	High	High	High	High	High	1
FALSE	High	IsMasterProtein	2114	FBgn0001092	FBgn0001092	0	273.456	78	22	282	7	332	35.3	8.44	5006	22	36	34689.9	34170.4	40762.6	28292.1	33487.7	28483.7	High	High	High	High	High	High	1
FALSE	High	IsMasterProtein	4010	FBgn0005674	FBgn0005674	0	271.629	46	72	130	72	1714	189.3	8.63	2539	72	0	20686.6	19332.6	26273.9	17321.4	20563.3	18487.5	High	High	High	High	High	High	1
FALSE	High	IsMasterProtein	2978	FBgn0004507	FBgn0004507	0	269.423	60	46	146	46	844	96.9	6.52	2762	46	0	21048	20526.5	27447	21405.5	24158.3	21198.1	High	High	High	High	High	High	1
FALSE	High	IsMasterProtein	4116	FBgn0014002	FBgn0014002	0	266.259	73	37	159	37	496	55.7	4.82	3039	37	0	21943.8	21772.1	29727.8	17294.4	26126.2	21686.5	High	High	High	High	High	High	1
FALSE	High	IsMasterProtein	1843	FBgn0030674	FBgn0030674	0	265.568	22	83	102	83	5151	557.3	5.45	2530	83	0	13239	12617.5	14169.9	11943.4	12062.8	10033.6	High	High	High	High	High	High	1
FALSE	High	IsMasterProtein	2584	FBgn0035121	FBgn0035121	0	263.059	64	56	160	56	926	103	8.05	3593	56	0	23849.1	22917.1	29944	19299.1	24693.6	20647.1	High	High	High	High	High	High	1
FALSE	High	IsMasterProtein	2446	FBgn0010217	FBgn0010217	0	262.841	68	26	211	26	511	54.6	5.27	4543	26	0	19224.5	19026	25584.9	16134.1	21760.7	17731.8	High	High	High	High	High	High	1
FALSE	High	IsMasterProtein	4989	FBgn0001308	FBgn0001308	0	255.67	57	56	110	56	975	110.3	5.77	2505	56	0	15496.7	14895.5	18276.5	12256.2	15412.8	12806.2	High	High	High	High	High	High	1
FALSE	High	IsMasterProtein	2458	FBgn0001218	FBgn0001218	0	252.029	62	40	182	34	656	72.2	5.36	3357	40	0	20398.1	20632.2	23735.3	15751.7	21931.1	17466.4	High	High	High	High	High	High	1
FALSE	High	IsMasterProtein	4517	FBgn0005632	FBgn0005632	0	250.094	30	73	92	73	2778	310.9	6.05	2337	73	0	12941.6	12137.7	16246.5	11107.8	12792.6	11078.9	High	High	High	High	High	High	1
FALSE	High	IsMasterProtein	3753	FBgn0038535	FBgn0038535	0	248.473	62	45	125	45	874	98.5	7.34	2794	45	0	17399.8	16432	21364.6	14673.2	19225.4	16354.3	High	High	High	High	High	High	1
FALSE	High	IsMasterProtein	2284	FBgn0263231	FBgn0263231	0	247.501	60	38	136	36	801	85.4	7.77	4478	38	3	15041.5	14359.5	19125.8	12442.4	17064.2	13971.5	High	High	High	High	High	High	1
FALSE	High	IsMasterProtein	1648	FBgn0003887	FBgn0003887	0	246.96	59	22	180	11	456	51.3	5.01	3472	22	28	23191.1	23937.8	32974.9	18093.4	26571.8	23308.1	High	High	High	High	High	High	1
FALSE	High	IsMasterProtein	3170	FBgn0003891	FBgn0003891	0	242.826	34	74	97	74	2515	285.1	6.46	1924	74	0	14800.4	13657.9	19558	12607.8	14637.7	13013.9	High	High	High	High	High	High	1
FALSE	High	IsMasterProtein	3993	FBgn0261618	FBgn0261618	0	242.002	44	55	115	55	1673	178	9.6	2691	55	0	10503.6	9655.1	12361	8130.1	11429.8	9267.8	High	High	High	High	High	High	1
FALSE	High	IsMasterProtein	228	FBgn0040232	FBgn0040232	0	241.919	39	78	89	74	2189	251.3	5.19	1762	78	4	11246.8	10385.9	12868.9	9943.5	10167.4	8454.7	High	High	High	High	High	High	1
FALSE	High	IsMasterProtein	2825	FBgn0000319	FBgn0000319	0	241.049	38	60	104	60	1678	191.1	5.72	2261	60	0	14202.6	13094.5	18905	11996	15095.9	12668.4	High	High	High	High	High	High	1
FALSE	High	IsMasterProtein	2283	FBgn0033342	FBgn0033342	0	238.553	70	33	162	33	546	59.4	5.31	4023	33	0	29766.1	28362.3	39384.8	25525	31007.9	26194.2	High	High	High	High	High	High	1
FALSE	High	IsMasterProtein	4516	FBgn0011703	FBgn0011703	0	237.001	47	34	117	34	812	91.9	7.46	2601	34	0	18406.5	17602.7	22966.5	15245.3	18238.7	15280.8	High	High	High	High	High	High	1
FALSE	High	IsMasterProtein	4580	FBgn0027094	FBgn0027094	0	236.26	52	42	106	42	966	107.7	6.13	2546	42	0	15669.9	14776.1	20261.6	12712.2	16768.4	14411.9	High	High	High	High	High	High	1
FALSE	High	IsMasterProtein	2787	FBgn0000579	FBgn0000579	0	233.218	62	25	201	25	500	54.3	8.53	3523	25	0	21999.8	22263.6	26245.2	18234.7	23428.9	19058.1	High	High	High	High	High	High	1
FALSE	High	IsMasterProtein	900	FBgn0028692	FBgn0028692	0	233.163	52	52	141	52	1029	114.1	5.19	3013	52	0	21032.3	20775.1	27035.8	17015.6	22399.7	18726.2	High	High	High	High	High	High	1
FALSE	High	IsMasterProtein	1729	FBgn0004419	FBgn0004419	0	232.675	77	30	190	30	459	51.9	7.64	4336	30	0	26142.7	25056.8	34926.1	22996.6	25067	23318.9	High	High	High	High	High	High	1
FALSE	High	IsMasterProtein	4137	FBgn0027835	FBgn0027835	0	231.979	51	59	111	58	1301	144.2	6.2	2445	59	2	15260.1	14760.5	19824.5	12680.7	16301.7	13546.5	High	High	High	High	High	High	1
FALSE	High	IsMasterProtein	4897	FBgn0003189	FBgn0003189	0	231.966	34	68	98	68	2224	246.5	6.64	1896	68	0	15287.9	14284.2	19977.4	13387.6	15114.6	12545.4	High	High	High	High	High	High	1
FALSE	High	IsMasterProtein	15	FBgn0033246	FBgn0033246	0	231.762	35	69	89	69	2482	278.4	6.24	2106	69	0	10303.2	9894.3	14208.3	9051.1	11344.9	9954.5	High	High	High	High	High	High	1
FALSE	High	IsMasterProtein	2784	FBgn0004363	FBgn0004363	0	228.385	91	25	201	25	282	30.5	6.96	4827	25	0	19573.6	20263.3	28915	16309.4	24465.1	19690.6	High	High	High	High	High	High	1
FALSE	High	IsMasterProtein	4170	FBgn0022893	FBgn0022893	0	227.485	95	28	154	28	183	18.8	4.27	4413	28	0	16248.8	15476	20624.8	13794.1	20020	17008.2	High	High	High	High	High	High	1
FALSE	High	IsMasterProtein	4616	FBgn0001220	FBgn0001220	0	227.434	55	40	119	39	686	74	6.35	2457	40	0	16744.5	15349.9	19554.9	12732.2	17426.4	14564.3	High	High	High	High	High	High	1
FALSE	High	IsMasterProtein	3480	FBgn0037249	FBgn0037249	0	227.126	42	58	120	58	1140	133.8	9.01	2169	58	0	17748.9	16813.7	22251	14700.3	19000	15769.1	High	High	High	High	High	High	1
FALSE	High	IsMasterProtein	2872	FBgn0032679	FBgn0032679	0	226.051	49	65	99	65	1412	157.2	7.14	2413	65	0	15550.9	14571.6	19740.6	11412.9	16918.4	14131.8	High	High	High	High	High	High	1
FALSE	High	IsMasterProtein	855	FBgn0039959	FBgn0039959	0	224.26	29	77	99	76	2630	293.7	7.03	1663	77	1	15441.1	14463.1	21082.3	12385.2	16699.1	14157.4	High	High	High	High	High	High	1
FALSE	High	IsMasterProtein	884	FBgn0267385	FBgn0267385	0	224.239	69	29	163	29	533	57.4	7.44	4723	29	0	17959.9	18079.3	26821.9	17200	19192.7	17442.8	High	High	High	High	High	High	1
FALSE	High	IsMasterProtein	3222	FBgn0029688	FBgn0029688	0	220.677	35	72	77	72	2779	315.7	4.86	2020	72	0	6480.6	5958.3	7652.6	5402.9	6963.5	6036	High	High	High	High	High	High	1
FALSE	High	IsMasterProtein	3332	FBgn0263594	FBgn0263594	0	219.964	52	29	126	29	545	59.7	9.06	3578	29	0	13516.9	12618.8	17789.8	10375.6	15492.1	12855.6	High	High	High	High	High	High	1
FALSE	High	IsMasterProtein	401	FBgn0265297	FBgn0265297	0	218.78	64	33	156	33	634	69.9	9.31	3703	33	0	19090.1	18230	24240.4	13367.7	20947.7	16705.3	High	High	High	High	High	High	1
FALSE	High	IsMasterProtein	208	FBgn0026620	FBgn0026620	0	218.401	49	51	91	51	1322	147.1	4.98	2030	51	0	12143.7	11102.7	13467.5	10203.1	12542.3	10310.1	High	High	High	High	High	High	1
FALSE	High	IsMasterProtein	3823	FBgn0015245	FBgn0015245	0	218.335	71	39	155	39	573	60.8	5.49	3774	39	0	17367.5	17857.8	23707.3	14095.9	20204.3	16646.5	High	High	High	High	High	High	1
FALSE	High	IsMasterProtein	3455	FBgn0037632	FBgn0037632	0	216.939	73	34	127	34	544	59.3	6.34	2516	34	0	21657.9	21026	28618.2	18758.7	22601.9	19334.8	High	High	High	High	High	High	1
FALSE	High	IsMasterProtein	268	FBgn0042134	FBgn0042134	0	215.26	43	30	124	30	961	103.5	6.51	3754	30	0	12433.2	12071.4	15746.4	9993.1	14218.5	11600	High	High	High	High	High	High	1
FALSE	High	IsMasterProtein	4292	FBgn0011211	FBgn0011211	0	214.532	60	34	185	34	552	59.4	9.01	3515	34	0	29705.5	28290.5	38043	24052.6	31564.7	26031.8	High	High	High	High	High	High	1
FALSE	High	IsMasterProtein	476	FBgn0267911	FBgn0267911	0	214.323	20	74	81	74	4479	496.6	4.87	1955	74	0	7916	6793.4	11098	7058.7	11006.6	8786.2	High	High	High	High	High	High	1
FALSE	High	IsMasterProtein	5283	FBgn0037607	FBgn0037607	0	214.242	63	31	128	31	626	68	7.11	2813	31	0	19498.2	18846.1	24724.2	16104.3	19818.7	16844	High	High	High	High	High	High	1
FALSE	High	IsMasterProtein	1332	FBgn0000042	FBgn0000042	0	214.093	67	19	245	1	376	41.8	5.48	6164	19	43	25057	24657.8	31153.7	21343.8	28165.7	22755.9	High	High	High	High	High	High	1
FALSE	High	IsMasterProtein	4919	FBgn0034087	FBgn0034087	0	214.002	42	54	103	54	1448	160.8	6.6	2123	54	0	13520.8	12952.3	18590.8	11325.2	14395.9	12507	High	High	High	High	High	High	1
FALSE	High	IsMasterProtein	5285	FBgn0000556	FBgn0000556	0	211.894	75	30	283	30	463	50.3	9.07	3945	30	0	40894.3	40312.3	54484.2	33924.5	42918.2	36658.8	High	High	High	High	High	High	1
FALSE	High	IsMasterProtein	4584	FBgn0003732	FBgn0003732	0	211.27	41	59	96	59	1447	164.3	8.22	1774	59	0	13773	12796.9	17192.3	11033.7	13852.6	11707.1	High	High	High	High	High	High	1
FALSE	High	IsMasterProtein	1831	FBgn0027086	FBgn0027086	0	211.109	49	54	95	54	1229	141	7.52	1981	54	0	13561.5	12954.7	17284.5	10353.2	14473	12134.1	High	High	High	High	High	High	1
FALSE	High	IsMasterProtein	5346	FBgn0030086	FBgn0030086	0	211.037	75	36	131	36	535	58	5.85	2762	36	0	16649.8	15621.1	19476.2	13354.7	16819.1	13914.7	High	High	High	High	High	High	1
FALSE	High	IsMasterProtein	5197	FBgn0027580	FBgn0027580	0	210.962	51	52	98	52	1197	132.6	6.64	2343	52	0	16388.6	15700.3	20372.7	13794.1	16162.9	13560.4	High	High	High	High	High	High	1
FALSE	High	IsMasterProtein	3191	FBgn0033688	FBgn0033688	0	208.794	33	68	87	68	2396	279.4	8.88	1853	68	0	16061.1	15167.8	19746	13588.9	15690.6	13705.3	High	High	High	High	High	High	1
FALSE	High	IsMasterProtein	4195	FBgn0024352	FBgn0024352	0	208.462	69	36	111	36	490	55.7	6.81	1974	36	0	16646.1	15969.9	21872.1	13109	18581.9	15336.8	High	High	High	High	High	High	1
FALSE	High	IsMasterProtein	3652	FBgn0014141	FBgn0014141	0	208.01	36	72	79	72	2429	262.6	6.04	1510	72	0	9755	8821.8	13015.1	10044.6	12780.8	11480.2	High	High	High	High	High	High	1
FALSE	High	IsMasterProtein	5033	FBgn0035402	FBgn0035402	0	207.243	51	36	94	36	827	92	5.49	2295	36	0	13261.6	13031.4	16568.8	11535.1	13997.2	11836.7	High	High	High	High	High	High	1
FALSE	High	IsMasterProtein	3978	FBgn0266717	FBgn0266717	0	205.728	16	70	83	70	4976	550	5.69	1478	70	0	9054	8006	11510.3	7747.2	9086.7	7977	High	High	High	High	High	High	1
FALSE	High	IsMasterProtein	4571	FBgn0010621	FBgn0010621	0	205.54	70	36	124	36	542	59.2	6.25	2892	36	0	18999.5	18083.5	26008.8	17147.6	17965.7	17124.4	High	High	High	High	High	High	1
FALSE	High	IsMasterProtein	1392	FBgn0000043	FBgn0000043	0	203.086	67	19	236	2	376	41.8	5.48	5999	19	0	364.8	336.5	405.8	300.9	317.8	304.3	High	High	High	High	High	High	1
FALSE	High	IsMasterProtein	4491	FBgn0039562	FBgn0039562	0	202.648	55	45	112	45	787	90.2	5.02	2244	45	0	17383.8	17047.5	23357.7	14190.6	19755.7	16569.9	High	High	High	High	High	High	1
FALSE	High	IsMasterProtein	3614	FBgn0020279	FBgn0020279	0	202.119	27	24	101	24	1417	144.3	7.21	3406	24	0	7204.2	7248.2	9496.7	6169.7	8788	7327.2	High	High	High	High	High	High	1
FALSE	High	IsMasterProtein	4411	FBgn0263598	FBgn0263598	0	201.223	63	32	111	32	614	68.3	5.34	2315	32	0	14662.1	13998.1	19017.1	12041.6	16304.5	13363.7	High	High	High	High	High	High	1
FALSE	High	IsMasterProtein	5309	FBgn0038611	FBgn0038611	0	199.779	43	37	101	37	966	110.5	8.16	2151	37	0	12554.4	12744.9	15539	9854.9	13965.9	11312.6	High	High	High	High	High	High	1
FALSE	High	IsMasterProtein	2367	FBgn0037580	FBgn0037580	0	198.733	52	37	101	37	786	89.1	6.43	1804	37	0	15962.1	15508.9	20330	13638.1	16944.9	14464.1	High	High	High	High	High	High	1
FALSE	High	IsMasterProtein	2587	FBgn0033698	FBgn0033698	0	198.654	36	63	79	63	1890	212	6.86	1649	63	0	13129	12165.4	15575.2	10947.7	12729.1	10872.9	High	High	High	High	High	High	1
FALSE	High	IsMasterProtein	2567	FBgn0085436	FBgn0085436	0	198.603	29	64	80	64	2511	281.5	6.74	1684	64	0	10429.2	9592.2	12326.4	8533.8	9994.1	8412.6	High	High	High	High	High	High	1
FALSE	High	IsMasterProtein	3243	FBgn0002645	FBgn0002645	0	196.411	52	45	102	45	1185	126.6	4.86	2596	45	0	11077.5	9613.9	11967.7	8998.7	10984.1	9340	High	High	High	High	High	High	1
FALSE	High	IsMasterProtein	637	FBgn0010100	FBgn0010100	0	195.863	58	38	97	32	787	85.3	8.24	2566	38	9	15354.6	15239.2	18371.7	11778.1	16312	13645	High	High	High	High	High	High	1
FALSE	High	IsMasterProtein	760	FBgn0028734	FBgn0028734	0	194.415	60	33	94	33	729	81	8.7	2044	33	0	10606.3	10144.3	13371.8	9753.7	11149.2	9483	High	High	High	High	High	High	1
FALSE	High	IsMasterProtein	1433	FBgn0020503	FBgn0020503	0	192.819	38	61	71	61	1690	189	4.94	1593	61	0	9215	8372.9	11289	7688.1	10169.6	8415.2	High	High	High	High	High	High	1
FALSE	High	IsMasterProtein	2924	FBgn0015019	FBgn0015019	0	192.013	67	34	119	34	544	59.4	6.8	2713	34	0	16721	16285.2	23265	13753.7	18129.3	15583.3	High	High	High	High	High	High	1
FALSE	High	IsMasterProtein	4327	FBgn0263599	FBgn0263599	0	191.78	35	65	80	65	2142	244.4	6.04	1358	65	0	11989.8	11637.5	15520.5	10534.8	12487.5	10634.4	High	High	High	High	High	High	1
FALSE	High	IsMasterProtein	2152	FBgn0020910	FBgn0020910	0	191.459	65	28	128	28	416	46.9	10.24	1851	28	0	20885.2	20859.1	28411.6	17085	22881.6	19334.3	High	High	High	High	High	High	1
FALSE	High	IsMasterProtein	2047	FBgn0015778	FBgn0015778	0	189.834	44	24	132	24	690	74.9	7.37	3868	24	0	13119.4	12583.9	16810.2	9067.4	15097.1	12127.2	High	High	High	High	High	High	1
FALSE	High	IsMasterProtein	3066	FBgn0028695	FBgn0028695	0	188.907	46	39	97	39	919	102.2	5.85	1536	39	0	19368.9	18533.5	22457.3	14997.5	19053.9	15641.7	High	High	High	High	High	High	1
FALSE	High	IsMasterProtein	4819	FBgn0032242	FBgn0032242	0	187.503	49	38	95	38	756	86.3	6.19	1726	38	0	13907.1	13241	15719.4	11470.3	14080.6	11650.1	High	High	High	High	High	High	1
FALSE	High	IsMasterProtein	4997	FBgn0027512	FBgn0027512	0	184.141	35	44	82	44	1398	156.5	5.2	2208	44	0	9189.1	8198	11144.3	7517.6	9131.2	7649.7	High	High	High	High	High	High	1
FALSE	High	IsMasterProtein	4230	FBgn0004432	FBgn0004432	0	183.377	56	13	174	12	227	24.7	9.22	3043	13	1	21340.3	21711.4	27380.6	16849.5	21741.5	18668.4	High	High	High	High	High	High	1
FALSE	High	IsMasterProtein	4077	FBgn0034258	FBgn0034258	0	182.718	49	43	91	43	910	105.6	6.06	2123	43	0	11330.2	10974.9	14976.3	9321.7	12251.3	10277.2	High	High	High	High	High	High	1
FALSE	High	IsMasterProtein	4770	FBgn0028479	FBgn0028479	0	181.722	54	35	112	35	783	84	9.17	2126	35	0	18558.6	18351.7	22941.6	16582.9	18585.1	15494.4	High	High	High	High	High	High	1
FALSE	High	IsMasterProtein	2842	FBgn0001091	FBgn0001091	0	181.613	69	21	202	6	332	35.3	8.18	3495	21	0	1984.1	2080.5	2764.6	1501.5	2248.8	1839.5	High	High	High	High	High	High	1
FALSE	High	IsMasterProtein	474	FBgn0087013	FBgn0087013	0	179.951	41	35	95	35	1105	123.5	4.73	2691	35	0	12649.4	12317.3	15676	10102.4	13474.5	11293.5	High	High	High	High	High	High	1
FALSE	High	IsMasterProtein	246	FBgn0003884	FBgn0003884	0	179.45	59	21	150	20	450	49.9	5.14	3802	21	3	17559.5	16989.7	22383.9	13711.6	17861.3	15805.2	Not Found	Not Found	Not Found	Not Found	Not Found	Not Found	1
FALSE	High	IsMasterProtein	3240	FBgn0027329	FBgn0027329	0	179.246	72	32	125	32	533	58.2	6.62	2321	32	0	20366.2	19251.7	25468.5	16775.6	21328.9	17749	High	High	High	High	High	High	1
FALSE	High	IsMasterProtein	1521	FBgn0053123	FBgn0053123	0	177.567	39	42	77	42	1182	134.8	7.64	1375	42	0	13183.7	12069.8	16262.6	10576.6	13316.3	11461.5	High	High	High	High	High	High	1
FALSE	High	IsMasterProtein	3446	FBgn0002525	FBgn0002525	0	176.937	64	41	87	40	622	71.3	6.47	2232	41	1	11160.5	10019.3	13009.6	9065.8	11668.9	9710.2	High	High	High	High	High	High	1
FALSE	High	IsMasterProtein	1363	FBgn0283427	FBgn0283427	0	176.757	26	56	66	55	2540	277.8	6.65	1322	56	1	4607.7	6263.2	15945	2892.7	12992.3	10342.7	High	High	High	High	High	High	1
FALSE	High	IsMasterProtein	4475	FBgn0003279	FBgn0003279	0	175.502	61	32	136	32	401	45	11.47	2352	32	0	22732.2	22633.6	29839.6	18260.8	25902.9	21354.6	High	High	High	High	High	High	1
FALSE	High	IsMasterProtein	1793	FBgn0002921	FBgn0002921	0	175.449	46	39	75	35	1041	115.5	5.69	1947	39	6	9615.6	9296.1	13382.4	8356.6	10863.6	9022.7	High	High	High	High	High	High	1
FALSE	High	IsMasterProtein	3968	FBgn0024957	FBgn0024957	0	175.077	51	40	69	32	899	98.5	5.95	1628	40	10	9265.8	8764.2	10781.8	6793.4	9093	7486.9	High	High	High	High	High	High	1
FALSE	High	IsMasterProtein	4581	FBgn0000359	FBgn0000359	0	173.468	69	15	201	15	284	29.9	8.69	6310	15	0	18592.4	23405.3	25714.1	15918.6	23661.3	17667.2	High	High	High	High	High	High	1
FALSE	High	IsMasterProtein	3627	FBgn0030608	FBgn0030608	0	173.358	55	17	108	17	352	38.2	8.41	1723	17	0	12394.6	12244.5	15765.1	10254.7	14728.2	11920.8	High	High	High	High	High	High	1
FALSE	High	IsMasterProtein	2464	FBgn0003676	FBgn0003676	0	172.431	56	29	106	29	557	59.5	6.39	2297	29	0	15666.4	15240.4	21710.3	14977.8	16396.6	14679	High	High	High	High	High	High	1
FALSE	High	IsMasterProtein	2697	FBgn0023529	FBgn0023529	0	171.947	50	41	75	41	923	103.4	5.12	1777	41	0	9350	8861.3	11282.6	7649.6	9985.1	8494.4	High	High	High	High	High	High	1
FALSE	High	IsMasterProtein	5183	FBgn0027079	FBgn0027079	0	171.93	45	43	73	43	1055	118.7	6.68	1676	43	0	10837.4	9922.9	13172	8776.3	10412.3	9065.5	High	High	High	High	High	High	1
FALSE	High	IsMasterProtein	719	FBgn0020236	FBgn0020236	0	171.815	44	40	74	40	1112	121.3	7.31	1563	40	0	10472.1	10206.1	12752.8	8512.9	10552.5	8622.3	High	High	High	High	High	High	1
FALSE	High	IsMasterProtein	1681	FBgn0032444	FBgn0032444	0	171.432	50	27	130	27	533	57.1	7.56	2303	27	0	16261.6	16011.2	22669.6	14114.7	18980.8	15728	High	High	High	High	High	High	1
FALSE	High	IsMasterProtein	184	FBgn0262743	FBgn0262743	0	170.685	42	29	93	29	884	98.6	5.03	2199	29	0	10562.4	9681.9	12862.7	8590.6	10792.8	9003.5	High	High	High	High	High	High	1
FALSE	High	IsMasterProtein	4947	FBgn0250848	FBgn0250848	0	168.957	47	24	104	24	549	62.1	6.74	1636	24	0	17438.2	17609.3	20829.1	14986.1	18860.2	15440.7	High	High	High	High	High	High	1
FALSE	High	IsMasterProtein	3943	FBgn0001225	FBgn0001225	0	168.864	87	18	169	18	208	23	7.56	2674	18	0	27813.7	29320.3	33116.1	23787.4	30606.6	25203.6	High	High	High	High	High	High	1
FALSE	High	IsMasterProtein	1056	FBgn0041188	FBgn0041188	0	166.283	37	28	82	28	1084	117.5	8.91	1956	28	0	8428.2	7861.1	9852.9	6712.2	8778.1	7372.7	High	High	High	High	High	High	1
FALSE	High	IsMasterProtein	3367	FBgn0000116	FBgn0000116	0	165.97	47	25	87	25	562	61.2	7.49	1719	25	0	10894.3	11513.4	14191.1	9426.1	12601.9	10288.2	High	High	High	High	High	High	1
FALSE	High	IsMasterProtein	266	FBgn0260049	FBgn0260049	0	164.322	65	29	75	29	608	66.5	6.73	1762	29	0	11666.3	10901.9	13196.3	8505	11243.4	9148.8	High	High	High	High	High	High	1
FALSE	High	IsMasterProtein	5129	FBgn0039214	FBgn0039214	0	163.42	17	60	63	60	3930	442.1	6.2	921	60	0	8816.7	8221	10966.6	7251	8680.3	7535.9	High	High	High	High	High	High	1
FALSE	High	IsMasterProtein	4511	FBgn0033663	FBgn0033663	0	162.675	60	28	112	28	489	55.3	5.87	1882	28	0	18037.8	18105.9	21560.7	14497.3	19675.2	16062.5	High	High	High	High	High	High	1
FALSE	High	IsMasterProtein	339	FBgn0035720	FBgn0035720	0	162.129	50	33	70	30	818	88.2	9.36	2201	33	2	7845.6	7098.5	10755.5	5950.6	8941	7493.9	High	High	High	High	High	High	1
FALSE	High	IsMasterProtein	1029	FBgn0034401	FBgn0034401	0	162.054	42	34	70	34	1022	112.4	8.51	1730	34	0	9645	9186	11565.4	8237	9955.5	8470.5	High	High	High	High	High	High	1
FALSE	High	IsMasterProtein	2701	FBgn0061200	FBgn0061200	0	161.79	31	37	56	37	1929	201.1	8.18	1634	37	0	4419	3747.1	4832.7	3337.9	4071.4	3447.6	High	High	High	High	High	High	1
FALSE	High	IsMasterProtein	726	FBgn0261396	FBgn0261396	0	161.497	66	37	82	37	494	56	9	2127	37	0	11150.2	10374.4	13518	8644.2	11280.8	9304.8	High	High	High	High	High	High	1
FALSE	High	IsMasterProtein	1435	FBgn0015929	FBgn0015929	0	161.481	59	39	60	39	866	96.6	7.52	1636	39	0	7516.6	6935.8	9106.5	6153.3	7412.7	6451.7	High	High	High	High	High	High	1
FALSE	High	IsMasterProtein	4813	FBgn0022355	FBgn0022355	0	161.305	59	36	82	36	641	71.8	7.06	2377	36	0	22109.7	8715.2	9498.6	8021.5	11907.7	10170.5	High	High	High	High	High	High	1
FALSE	High	IsMasterProtein	1987	FBgn0267727	FBgn0267727	0	159.425	62	23	107	23	522	57.8	5.35	2281	23	0	12052.7	11877.8	16610.5	10085.5	14160.9	11741	High	High	High	High	High	High	1
FALSE	High	IsMasterProtein	3817	FBgn0031020	FBgn0031020	0	159.148	49	40	69	40	890	103	7.27	1694	40	0	9672.2	9251.9	12719.2	8226.2	9584.2	8448.9	High	High	High	High	High	High	1
FALSE	High	IsMasterProtein	4134	FBgn0004650	FBgn0004650	0	159.144	27	47	57	47	2118	238.6	5.34	1394	47	0	7262.2	6694.4	8960.3	6305.8	7749.2	6565.4	High	High	High	High	High	High	1
FALSE	High	IsMasterProtein	4334	FBgn0263006	FBgn0263006	0	158.296	38	39	67	39	1020	111.6	5.41	1469	39	0	9530.8	9122	13271	8298.6	10065.9	8365.3	High	High	High	High	High	High	1
FALSE	High	IsMasterProtein	3703	FBgn0001125	FBgn0001125	0	157.831	57	22	79	22	431	48.1	8.5	1520	22	0	10018.7	10243.9	12981.3	8570.6	11379.7	9192	High	High	High	High	High	High	1
FALSE	High	IsMasterProtein	4645	FBgn0002431	FBgn0002431	0	157.659	21	52	57	52	2887	318.9	5.96	1548	52	0	5761.6	5158.1	7256.9	4612.9	5852.4	5112.7	High	High	High	High	High	High	1
FALSE	High	IsMasterProtein	781	FBgn0040233	FBgn0040233	0	157.076	30	53	57	49	1931	221.7	5.58	1194	53	0	7225.7	6506.8	8391	6027.2	7639.1	6403.5	High	High	High	High	High	High	1
FALSE	High	IsMasterProtein	56	FBgn0050122	FBgn0050122	0	156.23	34	38	65	38	1272	140.5	5.01	1416	38	0	9308.8	9142.9	11376.5	7939.5	10169	8375.5	High	High	High	High	High	High	1
FALSE	High	IsMasterProtein	1215	FBgn0025725	FBgn0025725	0	156.114	41	46	70	46	1234	139.2	7.65	1256	46	0	10520.8	10175.4	13523	8681.5	10923.2	9185.5	High	High	High	High	High	High	1
FALSE	High	IsMasterProtein	4970	FBgn0036486	FBgn0036486	0	155.993	40	44	64	44	1190	133.1	7.28	1283	44	0	10325.3	9675.8	11785.7	8905.5	9728.7	8044.7	High	High	High	High	High	High	1
FALSE	High	IsMasterProtein	2487	FBgn0024332	FBgn0024332	0	154.178	62	43	70	43	819	90.9	6.4	1766	43	0	10204.1	9518.4	12532.9	8703.4	10592.6	8818	High	High	High	High	High	High	1
FALSE	High	IsMasterProtein	5228	FBgn0012036	FBgn0012036	0	153.713	58	21	73	21	520	57	6.8	1834	21	0	7246.9	6936.4	8838.7	6298.1	7626.3	6144.3	High	High	High	High	High	High	1
FALSE	High	IsMasterProtein	466	FBgn0020653	FBgn0020653	0	152.248	65	26	87	24	596	64.3	7.91	2084	26	3	12139.9	11569.9	14593.7	10127.4	11820.3	10073.5	High	High	High	High	High	High	1
FALSE	High	IsMasterProtein	1509	FBgn0010173	FBgn0010173	0	151.351	51	29	79	29	603	66.6	6.76	1785	29	0	11482.8	10942.8	14870.8	9986.1	11996.8	10236.3	High	High	High	High	High	High	1
FALSE	High	IsMasterProtein	659	FBgn0015477	FBgn0015477	0	151.313	25	51	56	51	2408	272.4	7.05	1255	51	0	6999.5	6304.1	8448.4	6125.9	6822.3	5832.1	High	High	High	High	High	High	1
FALSE	High	IsMasterProtein	1664	FBgn0020618	FBgn0020618	0	149.437	83	22	104	21	318	35.6	7.47	1618	22	1	14761.1	14549.9	21350.5	12103.1	16615.6	14754.9	High	High	High	High	High	High	1
FALSE	High	IsMasterProtein	2480	FBgn0259979	FBgn0259979	0	147.625	67	28	73	28	478	53.1	5.66	1457	28	0	10977.8	11259.3	13969	8907	12003.4	9891	High	High	High	High	High	High	1
FALSE	High	IsMasterProtein	69	FBgn0260794	FBgn0260794	0	147.6	16	40	58	40	3140	336.4	7.25	1326	40	0	6286.6	5530.2	7092.2	5014.6	6199.9	5234.5	High	High	High	High	High	High	1
FALSE	High	IsMasterProtein	261	FBgn0033482	FBgn0033482	0	147.474	46	48	59	48	1199	130.8	7.23	1146	48	0	8616.9	8260.6	11978.4	7945.5	9441.3	8178.1	High	High	High	High	High	High	1
FALSE	High	IsMasterProtein	2576	FBgn0011606	FBgn0011606	0	147.473	36	40	57	40	1212	135.7	7.01	1370	40	0	7785	6941.6	7985.9	6290.1	6898.6	5730.8	High	High	High	High	High	High	1
FALSE	High	IsMasterProtein	622	FBgn0027932	FBgn0027932	0	146.669	36	28	64	28	837	88.1	4.22	1245	28	0	9098.7	8655.6	10462.9	8129.3	9935.2	8983.6	High	High	High	High	High	High	1
FALSE	High	IsMasterProtein	5067	FBgn0000052	FBgn0000052	0	146.43	40	43	65	43	1354	148	5.68	1407	43	0	10566.3	9939.3	12407.1	8248.6	9707.9	8474.1	High	High	High	High	High	High	1
FALSE	High	IsMasterProtein	5047	FBgn0001108	FBgn0001108	0	146.07	39	45	60	45	1265	141.1	5.62	1188	45	0	8566	7507.4	9392	6837.9	7976.4	6579.6	High	High	High	High	High	High	1
FALSE	High	IsMasterProtein	5094	FBgn0250906	FBgn0250906	0	145.33	60	21	73	21	415	43.8	7.42	1804	21	0	13276.5	11723	16039.5	9417.7	11165.6	9813.2	High	High	High	High	High	High	1
FALSE	High	IsMasterProtein	5326	FBgn0027588	FBgn0027588	0	144.983	49	39	65	39	924	105.7	6.51	1400	39	0	11399.4	10563	12933.6	8786.8	10786.5	9009.8	High	High	High	High	High	High	1
FALSE	High	IsMasterProtein	3022	FBgn0261243	FBgn0261243	0	144.719	42	41	65	41	1075	122.7	6.34	1131	41	0	10015.4	9216.5	11931.2	8096.5	9512.2	8110.7	High	High	High	High	High	High	1
FALSE	High	IsMasterProtein	1871	FBgn0046214	FBgn0046214	0	144.375	51	23	100	23	443	48.7	9.38	2519	23	0	10497	10137.9	13228.8	8343.8	12403.4	9972.4	High	High	High	High	High	High	1
FALSE	High	IsMasterProtein	3604	FBgn0027080	FBgn0027080	0	144.311	61	33	66	33	525	58.1	6.87	1280	33	0	12080.3	11647.9	15109.2	10596.3	12985.6	10962.1	High	High	High	High	High	High	1
FALSE	High	IsMasterProtein	2476	FBgn0033194	FBgn0033194	0	143.753	17	52	55	52	3321	374.3	5.85	961	52	0	5810.6	5506	7356.8	4814.2	6161.1	5203.7	High	High	High	High	High	High	1
FALSE	High	IsMasterProtein	3174	FBgn0027568	FBgn0027568	0	143.666	33	43	69	43	1248	139.3	5.87	1373	43	0	10046.5	9520.1	11689.6	8304.4	9794.4	8209.5	High	High	High	High	High	High	1
FALSE	High	IsMasterProtein	4150	FBgn0002783	FBgn0002783	0	143.603	38	35	50	35	1209	131.3	5.73	1438	35	0	5132.3	4903.8	6049.4	4271.2	5276.3	4311	High	High	High	High	High	High	1
FALSE	High	IsMasterProtein	3679	FBgn0027783	FBgn0027783	0	142.785	41	42	54	41	1179	134.3	8.18	1258	42	2	8895.2	8382.5	10277.9	7975.8	8624.5	7064.2	High	High	High	High	High	High	1
FALSE	High	IsMasterProtein	3498	FBgn0037624	FBgn0037624	0	142.651	51	19	67	19	492	51.9	4.39	1598	19	0	9164	7706.7	9875.3	6832.6	8957.6	7208.1	High	High	High	High	High	High	1
FALSE	High	IsMasterProtein	5003	FBgn0262782	FBgn0262782	0	142.293	56	18	99	18	337	36	7.39	1605	18	0	12937.8	12363.5	16158.6	11073	13988.5	11188.7	High	High	High	High	High	High	1
FALSE	High	IsMasterProtein	5123	FBgn0001248	FBgn0001248	0	142.218	59	31	93	31	479	53.6	7.3	1452	31	0	15110.5	14696.5	18171.2	13196.6	15862	13665.6	High	High	High	High	High	High	1
FALSE	High	IsMasterProtein	2712	FBgn0264326	FBgn0264326	0	142.159	24	51	54	51	2236	256.5	6.47	1203	51	0	7834.7	6972.2	9515.1	6714.9	7539.7	6476.4	High	High	High	High	High	High	1
FALSE	High	IsMasterProtein	3739	FBgn0001942	FBgn0001942	0	142.088	74	27	86	25	403	45.8	5.66	1602	27	3	10872.9	10255.9	14304.3	9661.3	9531.6	9069.3	High	High	High	High	High	High	1
FALSE	High	IsMasterProtein	691	FBgn0259682	FBgn0259682	0	141.993	37	19	90	19	560	62.6	5	1753	19	0	12759.3	11921.9	15307.1	10496.4	13557.3	11547.3	High	High	High	High	High	High	1
FALSE	High	IsMasterProtein	1498	FBgn0266570	FBgn0266570	0	141.891	44	31	70	31	653	73.1	7.84	1379	31	0	9790.2	9280.9	13388.8	8104.1	10855.4	9092.2	High	High	High	High	High	High	1
FALSE	High	IsMasterProtein	1966	FBgn0000140	FBgn0000140	0	141.852	26	52	59	52	1954	230	10.78	1286	52	0	8966	8066.6	10188.8	7211.7	8265.6	6922.8	High	High	High	High	High	High	1
FALSE	High	IsMasterProtein	4353	FBgn0053554	FBgn0053554	0	141.788	15	55	57	55	3790	435.1	7.75	837	55	0	7672.1	7202.8	10233.8	6395.7	7708	6743.9	High	High	High	High	High	High	1
FALSE	High	IsMasterProtein	3530	FBgn0261260	FBgn0261260	0	141.753	11	54	56	54	4769	529.8	5.57	1048	54	0	4380.3	4663.6	10599.9	3473.9	9272.3	8298.9	High	High	High	High	High	High	1
FALSE	High	IsMasterProtein	4180	FBgn0030268	FBgn0030268	0	141.51	43	28	68	28	805	88.6	7.21	1884	28	0	8558.3	8191	10162	7110.6	8352.1	7111.7	High	High	High	High	High	High	1
FALSE	High	IsMasterProtein	3765	FBgn0022959	FBgn0022959	0	140.853	60	20	83	20	352	38.2	9.85	2769	20	0	7298.2	6852.6	9023	6023.9	8506.4	7164.6	High	High	High	High	High	High	1
FALSE	High	IsMasterProtein	4993	FBgn0010235	FBgn0010235	0	140.742	70	34	58	34	508	58	6.25	1419	34	0	9219.9	8843.4	11317.1	7535.6	9848.1	8305.5	High	High	High	High	High	High	1
FALSE	High	IsMasterProtein	2205	FBgn0029174	FBgn0029174	0	140.44	63	34	81	34	439	48.8	5.41	1674	34	0	12279.4	11673.7	16328.4	9540.8	13758.6	11502.8	High	High	High	High	High	High	1
FALSE	High	IsMasterProtein	1737	FBgn0013576	FBgn0013576	0	139.385	35	37	48	37	1344	146.4	5.72	1295	37	0	8046.6	6936.9	9193.4	6443.2	7519.8	6272	High	High	High	High	High	High	1
FALSE	High	IsMasterProtein	4869	FBgn0034432	FBgn0034432	0	138.95	47	23	63	23	627	68.3	7.77	1736	23	0	9232.2	9015.2	12175.6	7925.4	9674.1	8052.2	High	High	High	High	High	High	1
FALSE	High	IsMasterProtein	2642	FBgn0032454	FBgn0032454	0	138.574	45	38	58	38	950	100.2	9.74	1562	38	0	8558.9	7919.8	9385.4	7169.6	8794.1	7477.9	High	High	High	High	High	High	1
FALSE	High	IsMasterProtein	3638	FBgn0004838	FBgn0004838	0	138.344	50	13	79	13	421	44.7	6.8	2095	13	0	5777.9	5550.5	8151.1	4793.5	6939.2	5636.3	High	High	High	High	High	High	1
FALSE	High	IsMasterProtein	1304	FBgn0250788	FBgn0250788	0	137.63	26	50	53	50	2308	267.5	5.33	955	50	0	6718.4	6018.9	8578.2	6730.2	8219.1	7202.1	High	High	High	High	High	High	1
FALSE	High	IsMasterProtein	5115	FBgn0014075	FBgn0014075	0	137.62	28	35	60	35	1548	174.2	6.15	1002	35	0	8925.1	8260.1	11094.7	7540.5	8978.3	7563.7	High	High	High	High	High	High	1
FALSE	High	IsMasterProtein	4430	FBgn0260780	FBgn0260780	0	137.294	28	30	53	30	1373	151.2	8.75	1346	30	0	4861.4	4290.7	6543	3725	5335	4566.2	High	High	High	High	High	High	1
FALSE	High	IsMasterProtein	1784	FBgn0034618	FBgn0034618	0	137.259	32	41	54	41	1629	183.1	6.54	1081	41	0	6810.7	6210.5	7790.8	5570.7	6578.1	5491.2	High	High	High	High	High	High	1
FALSE	High	IsMasterProtein	4312	FBgn0003268	FBgn0003268	0	136.758	24	45	51	45	2089	239.5	6.15	1042	45	0	7768.2	7169	9305.8	6925.5	7422.2	6400.7	High	High	High	High	High	High	1
FALSE	High	IsMasterProtein	1537	cRAP054	Keratin, type II cytoskeletal 1 OS=Homo sapiens GN=KRT1 PE=1 SV=6	0	136.387	49	35	66	31	644	66	8.12	1732	35	4	7444	3041.3	10880.7	8899.2	10291	7012.3	High	High	High	High	High	High	1
FALSE	High	IsMasterProtein	4987	FBgn0026761	FBgn0026761	0	135.936	51	33	64	33	691	77.9	7.59	1557	33	0	8256	8186.7	10296.4	6408.6	8704.9	7035.2	High	High	High	High	High	High	1
FALSE	High	IsMasterProtein	2706	FBgn0028684	FBgn0028684	0	135.871	54	23	65	23	428	47.8	5.34	1509	23	0	10400.3	10414.3	13492.5	8611.1	11645.7	9744.5	High	High	High	High	High	High	1
FALSE	High	IsMasterProtein	3468	FBgn0000064	FBgn0000064	0	135.825	53	20	80	20	363	39.5	7.08	1898	20	0	9880.4	9859.1	12670.9	8313.2	10796.9	8959.4	High	High	High	High	High	High	1
FALSE	High	IsMasterProtein	3459	FBgn0026259	FBgn0026259	0	135.648	38	36	52	36	1144	127.1	5.52	1091	36	0	6231.7	5297.3	7614.4	4662.9	5972	5226	High	High	High	High	High	High	1
FALSE	High	IsMasterProtein	2705	FBgn0039936	FBgn0039936	0	135.527	33	44	52	44	1574	173.6	7.11	1134	44	0	6038.6	5363.8	6997.2	4628.5	6060	5154.4	High	High	High	High	High	High	1
FALSE	High	IsMasterProtein	2510	FBgn0263600	FBgn0263600	0	135.499	39	40	56	40	1092	124.8	6.92	980	40	0	7930.1	7158.9	9104.6	6727.4	7494.4	6474.2	High	High	High	High	High	High	1
FALSE	High	IsMasterProtein	3963	FBgn0259113	FBgn0259113	0	135.41	34	46	49	46	1488	169.8	8.02	1119	46	0	7190.3	6669.6	8347.5	5896.7	7020.7	5974.6	High	High	High	High	High	High	1
FALSE	High	IsMasterProtein	3697	FBgn0005390	FBgn0005390	0	135.334	28	42	57	42	1836	207.1	8.43	1250	42	0	6870.8	6380.5	8332.8	5659.5	7153.4	6017.6	High	High	High	High	High	High	1
FALSE	High	IsMasterProtein	1305	FBgn0000146	FBgn0000146	0	134.587	50	36	53	36	866	98.5	9.28	971	36	0	7547.6	6955.7	9753.5	6542.2	7405.2	6613.9	High	High	High	High	High	High	1
FALSE	High	IsMasterProtein	4332	FBgn0051716	FBgn0051716	0	134.381	40	32	50	32	1062	117.6	6.79	1342	32	0	5034.8	4468.9	5867.4	4195.9	5192.4	4344.6	High	High	High	High	High	High	1
FALSE	High	IsMasterProtein	2717	FBgn0028686	FBgn0028686	0	134.207	72	28	68	22	413	47	5.38	1149	28	7	11445.5	11303.8	12950.1	9188.2	11973.6	9744.5	High	High	High	High	High	High	1
FALSE	High	IsMasterProtein	2948	FBgn0020369	FBgn0020369	0	134.106	64	25	83	24	405	45.8	8.41	1780	25	0	11183.8	10640.3	13178.8	9257.8	11001.8	9204.5	High	High	High	High	High	High	1
FALSE	High	IsMasterProtein	4100	FBgn0027081	FBgn0027081	0	133.839	46	29	64	29	747	85.9	7.78	1299	29	0	10361.4	9535.7	12659.5	8359	10341.1	8734.3	High	High	High	High	High	High	1
FALSE	High	IsMasterProtein	4650	FBgn0266557	FBgn0266557	0	133.603	11	48	50	48	5517	593.1	5.63	869	48	0	5062.4	4543.1	5587.9	4028.4	4750.7	4222.2	High	High	High	High	High	High	1
FALSE	High	IsMasterProtein	2574	FBgn0039241	FBgn0039241	0	133.387	55	30	63	30	590	63.3	7.87	1748	30	0	9551.5	9091.4	12028.5	8460.8	9571.7	7970	High	High	High	High	High	High	1
FALSE	High	IsMasterProtein	4945	FBgn0262519	FBgn0262519	0	132.853	25	43	46	40	1983	224.2	5.64	1193	43	3	5273.8	4899.2	5975.2	4267.1	5311.6	4553.5	High	High	High	High	High	High	1
FALSE	High	IsMasterProtein	4674	FBgn0027093	FBgn0027093	0	132.026	54	38	60	38	665	75.5	7.44	1302	38	0	10251.7	9911.9	12058.5	8868.3	9554.3	8173.8	High	High	High	High	High	High	1
FALSE	High	IsMasterProtein	1872	FBgn0266420	FBgn0266420	0	131.909	58	18	59	18	424	46.6	9.55	1654	18	0	5208.7	4377.4	6184.6	4351.2	5470	4468.9	High	High	High	High	High	High	1
FALSE	High	IsMasterProtein	2977	FBgn0004913	FBgn0004913	0	131.543	40	40	59	40	1008	111.3	9.36	1150	40	0	10007	9166.2	10668.7	8019.3	9910.4	8090	High	High	High	High	High	High	1
FALSE	High	IsMasterProtein	1532	FBgn0031842	FBgn0031842	0	131.432	29	40	48	40	1430	159	4.73	861	40	0	7532.8	6559.5	9504.1	6317.3	8356.9	6855.9	High	High	High	High	High	High	1
FALSE	High	IsMasterProtein	3400	FBgn0031078	FBgn0031078	0	130.924	22	42	58	42	2090	235	6.65	1428	42	0	9336.3	8146.2	11386.6	8035.7	8726	7082.3	High	High	High	High	High	High	1
FALSE	High	IsMasterProtein	5355	FBgn0036927	FBgn0036927	0	130.7	71	30	65	30	486	54.6	8.62	1375	30	0	8832.1	8471.9	11897	7485.2	10473.4	8481	High	High	High	High	High	High	1
FALSE	High	IsMasterProtein	2189	FBgn0021796	FBgn0021796	0	130.018	20	45	46	45	2471	281	6.92	919	45	0	5503.4	5065.8	6884.5	4768.6	5294.7	4580.2	High	High	High	High	High	High	1
FALSE	High	IsMasterProtein	5124	FBgn0031497	FBgn0031497	0	129.769	62	28	59	28	501	56.4	6.49	1325	28	0	8879.4	8527.7	10717.8	7323.6	8912.9	7425.5	High	High	High	High	High	High	1
FALSE	High	IsMasterProtein	1491	FBgn0037051	FBgn0037051	0	129.381	55	36	50	36	646	73.6	8.97	931	36	0	7725.9	7275.6	9877.2	6157.8	8641.6	7276.7	High	High	High	High	High	High	1
FALSE	High	IsMasterProtein	3082	FBgn0015268	FBgn0015268	0	128.876	53	18	85	18	370	42.7	4.79	2144	18	0	9718.9	9305.4	12926.5	8768.2	9978.9	9211.8	High	High	High	High	High	High	1
FALSE	High	IsMasterProtein	4718	FBgn0015282	FBgn0015282	0	128.658	64	27	80	26	439	49.3	6.58	1838	27	0	11322.2	11031.6	13720.4	9467.6	12315	10225.3	High	High	High	High	High	High	1
FALSE	High	IsMasterProtein	769	FBgn0040075	FBgn0040075	0	128.62	62	27	54	27	481	53.5	5.85	1424	27	0	6849.3	6503.6	7993.5	5656.9	6598.9	5599.4	High	High	High	High	High	High	1
FALSE	High	IsMasterProtein	714	FBgn0000044	FBgn0000044	0	128.527	49	15	184	1	376	41.8	5.39	3965	15	0	104.1	22.5	147.5	58.5	147.2	56.7	High	High	High	High	High	High	1
FALSE	High	IsMasterProtein	233	FBgn0011661	FBgn0011661	0	128.458	45	34	85	34	649	76.1	6.16	1227	34	0	13687.4	13107.8	16208.8	11763.3	13615.2	11556.6	High	High	High	High	High	High	1
FALSE	High	IsMasterProtein	5259	FBgn0262114	FBgn0262114	0	128.328	35	23	51	23	962	106.6	5.06	1244	23	0	5162.5	4715.6	6142.1	4281.9	5059.2	4250.7	High	High	High	High	High	High	1
FALSE	High	IsMasterProtein	4744	FBgn0020238	FBgn0020238	0	127.474	68	18	126	16	262	29.8	4.78	2970	18	5	14467.9	13859.4	18672.3	11734.1	15708.4	12883.9	High	High	High	High	High	High	1
FALSE	High	IsMasterProtein	2290	FBgn0031390	FBgn0031390	0	127.248	24	38	51	38	1642	188.5	8.82	1168	38	0	7586	7358.2	8716.7	6445.3	7537.6	6218	High	High	High	High	High	High	1
FALSE	High	IsMasterProtein	1820	FBgn0263855	FBgn0263855	0	127.16	34	41	49	41	1460	165	6.33	1001	41	0	7356.6	6425.6	8852.6	5764.3	7292	6200.5	High	High	High	High	High	High	1
FALSE	High	IsMasterProtein	3248	FBgn0030366	FBgn0030366	0	126.843	40	39	56	39	1129	130.4	6.04	940	39	0	8223.2	7579.6	10461.8	7063.6	7960.6	7038	High	High	High	High	High	High	1
FALSE	High	IsMasterProtein	1682	FBgn0041709	FBgn0041709	0	126.583	55	20	73	20	393	43	7.8	1235	20	0	11702.9	11037	14450.6	9763.4	11576.8	9295.4	High	High	High	High	High	High	1
FALSE	High	IsMasterProtein	2041	FBgn0004397	FBgn0004397	0	126.574	45	41	48	40	961	106.2	6.7	1124	41	1	7095.7	6741.5	8187.5	6009.3	7716	6329.9	High	High	High	High	High	High	1
FALSE	High	IsMasterProtein	764	FBgn0014464	FBgn0014464	0	126.299	73	19	58	19	293	32.3	5.64	1175	19	0	7885.4	7885.2	8452.4	6196.8	7826.5	5877.1	High	High	High	High	High	High	1
FALSE	High	IsMasterProtein	1919	FBgn0015600	FBgn0015600	0	126.151	26	42	47	42	2162	234	8.76	1088	42	0	5197.2	4369.3	5778.7	4122.1	4904.3	4217.1	High	High	High	High	High	High	1
FALSE	High	IsMasterProtein	2313	FBgn0039120	FBgn0039120	0	126.058	24	36	47	36	1960	210	6.52	1299	36	0	6518.4	5769.6	7492.7	5235.4	6390	5438.5	High	High	High	High	High	High	1
FALSE	High	IsMasterProtein	4418	FBgn0020497	FBgn0020497	0	125.998	34	33	55	33	1063	122.7	5.87	1219	33	0	10111.2	9082.4	11965	8167.4	9450.7	8203.8	High	High	High	High	High	High	1
FALSE	High	IsMasterProtein	3462	FBgn0038108	FBgn0038108	0	125.738	22	42	51	42	2464	268.4	8.32	1042	42	0	5779.3	5297.1	6734.6	4535.6	5767.6	4926.7	High	High	High	High	High	High	1
FALSE	High	IsMasterProtein	3702	FBgn0003261	FBgn0003261	0	125.598	54	33	52	30	719	78.5	9.6	1512	33	0	6665.7	6344.3	8440.7	5032.8	7364.5	6208	High	High	High	High	High	High	1
FALSE	High	IsMasterProtein	1467	FBgn0040064	FBgn0040064	0	125.194	62	19	56	19	398	41.6	8.51	1279	19	0	6824.4	7088.8	9075.8	5659.4	7448.3	6168.3	High	High	High	High	High	High	1
FALSE	High	IsMasterProtein	3138	FBgn0261458	FBgn0261458	0	125.186	36	23	67	23	783	84.4	5.19	1528	23	0	10780.1	9830.1	13740.9	9851.4	10869.3	9605	High	High	High	High	High	High	1
FALSE	High	IsMasterProtein	4347	FBgn0002183	FBgn0002183	0	124.837	34	40	57	40	1122	127.7	6.68	999	40	0	9694.5	9424.8	11929.4	8516.9	9844.4	8462.9	High	High	High	High	High	High	1
FALSE	High	IsMasterProtein	3766	FBgn0029113	FBgn0029113	0	124.726	53	29	61	29	700	77.6	5.02	1207	29	0	8074	7686.2	10047.9	7221.1	8314.3	7216.1	High	High	High	High	High	High	1
FALSE	High	IsMasterProtein	3514	FBgn0014861	FBgn0014861	0	124.603	41	29	52	29	887	100.4	5.11	1095	29	0	6224.3	5775.9	7424.4	5292.6	5834.1	5030.8	High	High	High	High	High	High	1
FALSE	High	IsMasterProtein	744	FBgn0003204	FBgn0003204	0	124.059	44	18	51	18	488	52.8	7.78	1438	18	0	6488.5	6413	9244.7	5118.6	7417.5	6080.8	High	High	High	High	High	High	1
FALSE	High	IsMasterProtein	4726	FBgn0261439	FBgn0261439	0	123.953	51	25	53	25	661	72.3	7.12	1529	25	0	5981.4	5702.7	7289.7	4822.1	6179.4	5240	High	High	High	High	High	High	1
FALSE	High	IsMasterProtein	941	FBgn0250814	FBgn0250814	0	123.779	61	21	63	21	440	45.4	9.44	2031	21	0	5809.6	5622.8	7971.4	4851.3	6526.1	5391.2	High	High	High	High	High	High	1
FALSE	High	IsMasterProtein	3847	FBgn0013770	FBgn0013770	0	123.38	42	18	85	18	371	41.6	7.21	1869	18	0	11873.6	11762.3	14718.3	10481.5	13623.7	11460	High	High	High	High	High	High	1
FALSE	High	IsMasterProtein	4125	FBgn0033179	FBgn0033179	0	123.107	68	20	48	20	407	43.4	5.62	1129	20	0	5524.7	5372.3	6511.4	4588.4	6119.8	4986.5	High	High	High	High	High	High	1
FALSE	High	IsMasterProtein	263	FBgn0053138	FBgn0053138	0	123.091	52	28	51	28	685	79.1	6.25	1190	28	0	6216.5	5034.4	6275.7	5731.9	5939.8	5172.9	High	High	High	High	High	High	1
FALSE	High	IsMasterProtein	2292	FBgn0039175	FBgn0039175	0	122.85	60	29	54	29	589	65.7	6.04	1208	29	0	7447	7123.3	9669.5	6002.4	7736.4	6822.4	High	High	High	High	High	High	1
FALSE	High	IsMasterProtein	5162	FBgn0002926	FBgn0002926	0	122.689	19	40	47	40	2616	292.3	5.92	896	40	0	6017.5	5933.9	7884.6	4596.8	6531.9	5718.7	High	High	High	High	High	High	1
FALSE	High	IsMasterProtein	1962	FBgn0010352	FBgn0010352	0	122.585	37	35	53	35	1105	122.8	6.93	986	35	0	6993.8	6603.9	9086	5565.7	6895.4	6062.3	High	High	High	High	High	High	1
FALSE	High	IsMasterProtein	1504	FBgn0032788	FBgn0032788	0	122.559	44	22	74	22	454	51.3	6.62	1423	22	0	12092.3	12711.8	13669.8	10453.9	11435.4	9267.5	High	High	High	High	High	High	1
FALSE	High	IsMasterProtein	5166	FBgn0004378	FBgn0004378	0	122.204	39	35	42	35	1066	121.1	6.43	889	35	0	5836.8	5327.5	6588.7	4829.5	5530.7	4723.5	High	High	High	High	High	High	1
FALSE	High	IsMasterProtein	5269	FBgn0029176	FBgn0029176	0	122.096	48	22	96	22	378	43.1	5.76	1634	22	0	15274.3	15026.5	20122.2	12039.6	16749.6	13509.4	High	High	High	High	High	High	1
FALSE	High	IsMasterProtein	4609	FBgn0000047	FBgn0000047	0	121.923	52	16	180	1	376	41.7	5.48	3837	16	6	2154.9	2150.7	3580	1631.5	3051.9	2164.3	High	High	High	High	High	High	1
FALSE	High	IsMasterProtein	4975	FBgn0004868	FBgn0004868	0	121.821	65	28	68	28	443	49.9	5.72	1356	28	0	12268.5	11489.8	15212.3	10343.8	11719.6	10155.6	High	High	High	High	High	High	1
FALSE	High	IsMasterProtein	1525	FBgn0032026	FBgn0032026	0	121.791	32	37	44	35	1355	152.2	7.34	1108	37	2	5873.1	5090.8	6734.6	4651.4	5671.3	4406.1	High	High	High	High	High	High	1
FALSE	High	IsMasterProtein	5318	FBgn0034728	FBgn0034728	0	121.624	29	38	47	38	1318	152.1	7.58	1017	38	0	6327.7	5943.7	8579.4	5856.2	6351.2	5372.9	High	High	High	High	High	High	1
FALSE	High	IsMasterProtein	995	FBgn0015756	FBgn0015756	0	121.574	66	12	108	12	190	21.4	9.69	2781	12	0	8527.7	8889.2	14621.8	8003.2	9873.2	9648	High	High	High	High	High	High	1
FALSE	High	IsMasterProtein	4273	FBgn0002069	FBgn0002069	0	121.528	52	24	55	24	531	59	6.81	1529	24	0	6433.6	6155.1	8031	5456.8	6174.9	5512.8	High	High	High	High	High	High	1
FALSE	High	IsMasterProtein	2296	FBgn0002526	FBgn0002526	0	121.304	14	44	49	44	3712	410.9	5.22	828	44	0	4944.9	4201.6	7548.9	4234.9	7102.6	6116.7	High	High	High	High	High	High	1
FALSE	High	IsMasterProtein	759	FBgn0039972	FBgn0039972	0	121.303	31	38	52	38	1305	147.6	8.27	1082	38	0	8640	7523.4	10411.9	6578.8	8117.5	7052	High	High	High	High	High	High	1
FALSE	High	IsMasterProtein	1704	FBgn0003074	FBgn0003074	0	121.039	52	22	53	22	558	62.3	7.12	896	22	0	8721.3	8543.8	10985.1	7234.9	8853.3	7521.5	High	High	High	High	High	High	1
FALSE	High	IsMasterProtein	4387	FBgn0000667	FBgn0000667	0	120.941	44	37	44	37	917	106.3	5.69	1266	37	0	7076.6	6742.1	8675.3	5866.6	7878.4	6444	High	High	High	High	High	High	1
FALSE	High	IsMasterProtein	1290	FBgn0033886	FBgn0033886	0	120.791	61	19	56	19	424	45.5	5.96	1183	19	0	5217.2	5037.6	6336.9	4108.9	5465.4	4434.9	High	High	High	High	High	High	1
FALSE	High	IsMasterProtein	1695	FBgn0053113	FBgn0053113	0	120.553	47	25	48	25	607	65.4	4.87	1045	25	0	8787.8	8305.7	12740.8	7459.6	10710.4	9236.2	High	High	High	High	High	High	1
FALSE	High	IsMasterProtein	5177	FBgn0000358	FBgn0000358	0	120.302	63	9	134	9	173	18.5	9.36	4311	9	0	9330.6	10966.1	13374.8	8225.5	11157.7	8246	High	High	High	High	High	High	1
FALSE	High	IsMasterProtein	2312	FBgn0016687	FBgn0016687	0	119.511	72	16	68	16	338	37.9	7.01	1139	16	0	7686.1	7357.3	9615.2	6139.6	8517.8	6945.1	High	High	High	High	High	High	1
FALSE	High	IsMasterProtein	2934	FBgn0038145	FBgn0038145	0	119.262	54	23	47	23	403	45.2	6.48	1145	23	0	6727.6	6652	8966.7	5741.3	7765	6394.1	High	High	High	High	High	High	1
FALSE	High	IsMasterProtein	4670	FBgn0021765	FBgn0021765	0	118.966	69	13	65	13	255	26.9	9.03	2002	13	0	6358.5	6076.2	8339.1	4852.8	6924	5581.1	High	High	High	High	High	High	1
FALSE	High	IsMasterProtein	4668	FBgn0266580	FBgn0266580	0	118.9	24	38	45	38	1876	209.7	6.47	891	38	0	5678.6	4813.1	6691.3	4701.4	5079.8	3907.3	High	High	High	High	High	High	1
FALSE	High	IsMasterProtein	2990	FBgn0038271	FBgn0038271	0	118.892	65	23	65	23	470	51.8	6	1792	23	0	8027.6	7885.8	11908.5	6372.7	9584.7	7811.8	High	High	High	High	High	High	1
FALSE	High	IsMasterProtein	514	FBgn0001226	FBgn0001226	0	118.729	62	13	87	13	213	23.6	7.44	1634	13	0	11895.2	12258.6	13675.8	10436.5	12287.9	10471.2	High	High	High	High	High	High	1
FALSE	High	IsMasterProtein	831	FBgn0002542	FBgn0002542	0	118.132	41	35	41	35	1061	118.3	6.65	1254	35	0	5374.6	5022.6	6251.9	4428.4	5088.6	4474.2	High	High	High	High	High	High	1
FALSE	High	IsMasterProtein	4647	FBgn0026252	FBgn0026252	0	117.894	26	24	57	24	1049	119.2	4.86	1107	24	0	9273.8	8888.3	12026.6	7832.4	10164.4	8398.5	High	High	High	High	High	High	1
FALSE	High	IsMasterProtein	4690	FBgn0262517	FBgn0262517	0	117.721	26	44	49	44	1747	198.5	5.94	768	44	0	5721.7	5205.1	6925.1	4784.1	5593.7	4640.4	High	High	High	High	High	High	1
FALSE	High	IsMasterProtein	2194	FBgn0027088	FBgn0027088	0	117.314	44	29	53	29	765	85.1	7.74	1082	29	0	8964.5	8700.1	10794.5	7944.2	9503.5	7985.3	High	High	High	High	High	High	1
FALSE	High	IsMasterProtein	109	FBgn0008635	FBgn0008635	0	116.868	29	23	46	23	964	107.3	6.32	1048	23	0	6107.8	5801.2	7830.6	5056.1	6044.2	5239.5	High	High	High	High	High	High	1
FALSE	High	IsMasterProtein	3268	FBgn0038469	FBgn0038469	0	116.45	48	25	58	25	649	73.8	8	1200	25	0	8445.1	9147.5	10692.2	6630.2	9105.1	7021.3	High	High	High	High	High	High	1
FALSE	High	IsMasterProtein	81	FBgn0029979	FBgn0029979	0	115.703	36	24	46	22	945	100.4	9.14	1383	24	0	5251.8	4687.7	5289	4036.7	4897.6	3985.2	High	High	High	High	High	High	1
FALSE	High	IsMasterProtein	3032	FBgn0011604	FBgn0011604	0	115.688	36	37	45	37	1027	118.8	8.29	1062	37	0	5318.1	5034.2	8295.4	4568.3	6040.4	5218.2	High	High	High	High	High	High	1
FALSE	High	IsMasterProtein	328	FBgn0250843	FBgn0250843	0	115.663	72	19	63	19	279	31	6.55	1014	19	0	6982.4	6955.2	9151.9	5696.4	8127.6	6493.7	High	High	High	High	High	High	1
FALSE	High	IsMasterProtein	2690	FBgn0022213	FBgn0022213	0	115.619	34	27	62	27	975	110.1	5.74	1346	27	0	14015.8	12877.6	16690.8	11577.8	14154.6	11740.5	High	High	High	High	High	High	1
FALSE	High	IsMasterProtein	1157	FBgn0022343	FBgn0022343	0	115.381	84	22	55	22	271	29.6	5.53	1876	22	0	6334.5	6315.6	7636.3	5795	7264.7	6172	High	High	High	High	High	High	1
FALSE	High	IsMasterProtein	502	FBgn0003346	FBgn0003346	0	114.802	45	21	48	21	596	66	4.65	1223	21	0	6237.6	5675.6	7161.7	4979.9	6322.5	5114.2	High	High	High	High	High	High	1
FALSE	High	IsMasterProtein	3104	FBgn0038344	FBgn0038344	0	114.684	19	36	39	36	2183	248.8	7.46	667	36	0	5122.9	4866	6319.5	4353.8	5203.4	4347	High	High	High	High	High	High	1
FALSE	High	IsMasterProtein	3055	FBgn0027091	FBgn0027091	0	114.568	43	31	46	31	741	84.2	6.3	1076	31	0	7882.4	7349	8578	6373.6	7957.8	6576.7	High	High	High	High	High	High	1
FALSE	High	IsMasterProtein	277	FBgn0019886	FBgn0019886	0	114.408	41	35	45	35	1013	113.5	6.84	956	35	0	7130.9	7014.3	8754.4	5735.8	8091.5	6521.5	High	High	High	High	High	High	1
FALSE	High	IsMasterProtein	2397	FBgn0002719	FBgn0002719	0	114.331	43	29	54	29	763	84.6	6.62	913	29	0	7987.9	7343.1	9533.6	6865	7658.7	6559.2	High	High	High	High	High	High	1
FALSE	High	IsMasterProtein	3173	FBgn0051368	FBgn0051368	0	114.205	30	39	44	39	1486	172.2	6.1	723	39	0	6663.2	5972.1	7223.5	5576.4	5966.4	4990.5	High	High	High	High	High	High	1
FALSE	High	IsMasterProtein	3134	FBgn0005585	FBgn0005585	0	114.103	65	26	64	26	406	46.8	4.58	1253	26	0	8399.4	7683.3	9624.8	5804.2	9246.4	7718.4	High	High	High	High	High	High	1
FALSE	High	IsMasterProtein	4069	FBgn0020660	FBgn0020660	0	113.878	60	28	51	28	459	52.2	6.96	1199	28	0	6861	6429.9	7412.4	5806.6	7000.4	6111.1	High	High	High	High	High	High	1
FALSE	High	IsMasterProtein	3955	FBgn0021761	FBgn0021761	0	113.826	24	30	45	30	1365	153.8	6.58	884	30	0	6264.3	5661.3	7734.3	5628.1	5647.2	5011.4	High	High	High	High	High	High	1
FALSE	High	IsMasterProtein	3872	FBgn0000239	FBgn0000239	0	113.77	47	27	45	27	683	76.7	6.8	1140	27	0	5680.6	5295.8	6936.1	4746.5	5628.9	4785.6	High	High	High	High	High	High	1
FALSE	High	IsMasterProtein	1626	FBgn0003392	FBgn0003392	0	113.439	41	34	45	34	896	99.8	8.57	941	34	0	6464.4	6004.3	7454.8	5493.5	6169.3	5250.7	High	High	High	High	High	High	1
FALSE	High	IsMasterProtein	554	FBgn0004066	FBgn0004066	0	113.188	54	13	60	13	249	28	8.12	1760	13	0	7765.3	7321.6	9522.2	6573	7353.6	6776.1	High	High	High	High	High	High	1
FALSE	High	IsMasterProtein	2340	FBgn0000045	FBgn0000045	0	112.805	50	14	163	1	376	41.8	5.48	3367	14	0	79.9	73.9	120.8	70.4	82.8	72.3	High	High	High	High	High	High	1
FALSE	High	IsMasterProtein	3203	FBgn0026181	FBgn0026181	0	112.717	28	41	46	41	1390	160.2	6.51	859	41	0	6902.9	6271.4	8463.6	5938	6866.6	6024.5	High	High	High	High	High	High	1
FALSE	High	IsMasterProtein	2492	FBgn0014026	FBgn0014026	0	112.489	40	15	73	15	271	30.7	10.71	1333	15	0	13728.2	14199.6	18180.9	10625.8	15567	12629.5	High	High	High	High	High	High	1
FALSE	High	IsMasterProtein	4636	FBgn0030672	FBgn0030672	0	112.447	41	27	61	27	611	69.5	7.53	1252	27	0	12387.6	11907	16046.9	9876.1	12742.3	10810.9	High	High	High	High	High	High	1
FALSE	High	IsMasterProtein	3007	FBgn0004227	FBgn0004227	0	112.308	46	23	42	21	742	81.9	9.11	1404	23	2	4625.9	4608.2	5392.7	3948.6	4927.3	4134.3	High	High	High	High	High	High	1
FALSE	High	IsMasterProtein	3172	FBgn0026479	FBgn0026479	0	112.206	44	34	52	34	735	82.5	6.98	1020	34	0	9763	9190	12489.9	8201.5	10393.3	8881.6	High	High	High	High	High	High	1
FALSE	High	IsMasterProtein	3205	FBgn0011225	FBgn0011225	0	111.967	32	37	44	37	1268	144.8	8.68	846	37	0	5965.8	5523.3	7444.5	4988.4	6203.3	5097	High	High	High	High	High	High	1
FALSE	High	IsMasterProtein	1776	FBgn0283442	FBgn0283442	0	111.734	54	34	48	33	661	72.3	5.66	1313	34	0	7808.2	6965.7	9748.9	6514.1	7542.2	6401.4	High	High	High	High	High	High	1
FALSE	High	IsMasterProtein	573	FBgn0002622	FBgn0002622	0	111.646	83	25	97	25	246	27.5	9.39	1982	25	0	15829.2	15718.5	25398.3	15793.9	16955.2	16839.8	High	High	High	High	High	High	1
FALSE	High	IsMasterProtein	4559	FBgn0017566	FBgn0017566	0	111.543	51	29	55	29	731	78.6	6.84	1217	29	0	7588.5	7235.1	9759.2	6000.3	8302.6	6686	High	High	High	High	High	High	1
FALSE	High	IsMasterProtein	2538	FBgn0037530	FBgn0037530	0	111.457	42	31	44	31	915	100.9	8.13	1111	31	0	7015	6590.9	10060.3	6177.1	7645.4	6624	High	High	High	High	High	High	1
FALSE	High	IsMasterProtein	3747	FBgn0017577	FBgn0017577	0	111.318	43	30	44	30	733	82.2	7.84	950	30	0	6123.6	5700.1	7578.5	5043.2	6370.8	5200.3	High	High	High	High	High	High	1
FALSE	High	IsMasterProtein	722	FBgn0001098	FBgn0001098	0	111.233	44	23	50	23	562	62.5	8.27	1243	23	0	8048.7	7345.3	9726.9	6992.9	7299.6	6059	High	High	High	High	High	High	1
FALSE	High	IsMasterProtein	2780	FBgn0003277	FBgn0003277	0	111.213	23	40	43	39	1887	209	7.81	923	40	1	6283.4	5800.1	7453.6	4814.3	6154.8	5209.3	High	High	High	High	High	High	1
FALSE	High	IsMasterProtein	2746	FBgn0053129	FBgn0053129	0	111.177	38	24	45	24	677	75.6	9.44	805	24	0	7022.5	6892.4	10159.1	5570.3	8436.8	6770.2	High	High	High	High	High	High	1
FALSE	High	IsMasterProtein	5323	FBgn0000055	FBgn0000055	0	111.083	63	11	70	11	256	27.7	7.43	1569	11	0	8584.8	8969	11347.1	7411.1	9691.8	7989.7	High	High	High	High	High	High	1
FALSE	High	IsMasterProtein	3602	FBgn0015391	FBgn0015391	0	110.705	30	40	43	40	1409	159.8	6.15	862	40	0	5452.8	5106.7	6951.3	4372.7	5534.6	4773.1	High	High	High	High	High	High	1
FALSE	High	IsMasterProtein	485	FBgn0028336	FBgn0028336	0	110.679	65	25	51	24	495	53.5	8.44	1104	25	1	8613.5	8476.9	10344.6	7165.1	9437.2	7664.9	High	High	High	High	High	High	1
FALSE	High	IsMasterProtein	4090	FBgn0005777	FBgn0005777	0	110.666	51	24	51	24	520	59.2	6.23	990	24	0	6622.2	6393.6	8047.6	5106.3	6761	5643	High	High	High	High	High	High	1
FALSE	High	IsMasterProtein	4472	FBgn0039737	FBgn0039737	0	110.558	58	21	57	21	477	51.8	8.12	1087	21	0	7540.8	7418.4	9784.4	6005.8	8272.3	6830.9	High	High	High	High	High	High	1
FALSE	High	IsMasterProtein	3265	FBgn0015834	FBgn0015834	0	110.554	62	15	50	15	326	36.1	5.34	1225	15	0	6145.3	5986.4	8460.5	4764.5	7096.5	5645.1	High	High	High	High	High	High	1
FALSE	High	IsMasterProtein	887	FBgn0035060	FBgn0035060	0	110.113	40	35	40	35	1253	134.3	5.21	855	35	0	5243	4425	5989.9	4165.6	4987.8	4278.4	High	High	High	High	High	High	1
FALSE	High	IsMasterProtein	4005	FBgn0036450	FBgn0036450	0	109.995	45	33	44	33	836	91.7	9.58	1048	33	0	6657.6	6275.1	7418.6	5596.9	6508.1	5242.6	High	High	High	High	High	High	1
FALSE	High	IsMasterProtein	1702	FBgn0052473	FBgn0052473	0	109.792	31	29	50	29	1025	116.3	5.6	1064	29	0	6789.8	6459.8	7963.9	5806.9	6535.6	5584.3	High	High	High	High	High	High	1
FALSE	High	IsMasterProtein	1480	cRAP039	Keratin, type I cytoskeletal 10 OS=Homo sapiens GN=KRT10 PE=1 SV=6	0	109.069	44	25	44	20	584	58.8	5.21	1428	25	7	6358.1	1763.1	8044.1	5781.6	9604.8	6612.4	High	High	High	High	High	High	1
FALSE	High	IsMasterProtein	2013	FBgn0030344	FBgn0030344	0	108.949	30	36	44	36	1147	132.7	5.15	832	36	0	8957.8	8516.4	10373.2	7567	8737.4	7364.4	High	High	High	High	High	High	1
FALSE	High	IsMasterProtein	1007	FBgn0020261	FBgn0020261	0	108.948	26	33	42	33	1613	184.5	7.03	838	33	0	6085.9	5584.3	7576.8	5142.1	6163.2	5191.9	High	High	High	High	High	High	1
FALSE	High	IsMasterProtein	139	FBgn0003360	FBgn0003360	0	108.921	72	26	92	26	312	34.2	9.8	1879	26	0	12595.4	12972.2	18143.1	12095.6	14075.9	12192.4	High	High	High	High	High	High	1
FALSE	High	IsMasterProtein	1441	FBgn0010397	FBgn0010397	0	108.835	49	29	44	28	640	72.1	6.67	1370	29	0	3718.1	3583.6	5346.9	3928.2	4857.2	4174.4	High	High	High	High	High	High	1
FALSE	High	IsMasterProtein	218	FBgn0028687	FBgn0028687	0	108.758	65	26	71	25	433	48.5	6.04	1543	26	1	9916.3	9756.9	11764.8	8112.7	10309.7	8587	High	High	High	High	High	High	1
FALSE	High	IsMasterProtein	2987	FBgn0013765	FBgn0013765	0	108.407	27	35	40	35	1378	155.7	5.72	1125	35	0	3920.4	3540.1	4897.1	3342.7	4048.2	3455.8	High	High	High	High	High	High	1
FALSE	High	IsMasterProtein	5328	FBgn0037583	FBgn0037583	0	108.396	55	30	45	30	642	71.9	7.99	961	30	0	6380.6	6103.3	7815	5272.3	6065.3	5522.7	High	High	High	High	High	High	1
FALSE	High	IsMasterProtein	3274	FBgn0017545	FBgn0017545	0	108.371	63	17	116	17	268	30.3	9.61	2252	17	0	14939.3	14756.7	20270.1	11924.7	17173.7	14115	High	High	High	High	High	High	1
FALSE	High	IsMasterProtein	2744	FBgn0087040	FBgn0087040	0	108.334	53	18	75	17	462	51.1	5.26	1831	18	0	9659.7	8633.3	11485.8	7509.1	9079.4	7785.5	High	High	High	High	High	High	1
FALSE	High	IsMasterProtein	3395	FBgn0000416	FBgn0000416	0	108.261	36	33	69	33	953	105.9	4.97	1118	33	0	12354.7	11966.6	14882.7	11030.2	13452.4	11499.8	High	High	High	High	High	High	1
FALSE	High	IsMasterProtein	116	FBgn0262559	FBgn0262559	0	108.144	65	18	63	18	336	35.3	9.11	1346	18	0	12532.9	11788.8	14686.3	10182.3	12740.3	10453.4	High	High	High	High	High	High	1
FALSE	High	IsMasterProtein	786	cRAP053	Keratin, type II cytoskeletal 2 epidermal OS=Homo sapiens GN=KRT2 PE=1 SV=2	0	107.639	57	31	40	26	639	65.4	8	1340	31	1	5695	822.8	4310.4	3209.4	4389.9	3256.8	High	High	High	High	High	High	1
FALSE	High	IsMasterProtein	3204	FBgn0027603	FBgn0027603	0	107.607	25	33	40	33	1513	172.2	5.1	1028	33	0	4383.4	3891.7	4621.9	3779.7	3890.1	3291.2	High	High	High	High	High	High	1
FALSE	High	IsMasterProtein	3470	FBgn0040309	FBgn0040309	0	107.517	71	13	108	13	194	21.7	5.71	2195	13	0	18764.6	18707.6	22581.3	14752.3	18942.7	15697.6	High	High	High	High	High	High	1
FALSE	High	IsMasterProtein	2674	FBgn0028325	FBgn0028325	0	107.41	50	20	49	20	443	48.8	8.13	1198	20	0	6788	6538.1	8039.7	5628.1	6742.7	5777.6	High	High	High	High	High	High	1
FALSE	High	IsMasterProtein	1747	FBgn0000100	FBgn0000100	0	107.373	57	15	82	15	317	34.2	6.95	1577	15	0	13406.4	13327	15565	9484.5	14808	11345	High	High	High	High	High	High	1
FALSE	High	IsMasterProtein	1752	FBgn0034753	FBgn0034753	0	107.36	63	13	102	13	205	22.2	8.75	1858	13	0	13884.4	14413.1	17497.1	11387.1	16672.9	13442.6	High	High	High	High	High	High	1
FALSE	High	IsMasterProtein	1510	FBgn0003076	FBgn0003076	0	107.337	49	23	56	23	560	60.7	6.7	1254	23	0	7025.2	6465	8812	5828.4	6858	6045.5	High	High	High	High	High	High	1
FALSE	High	IsMasterProtein	4556	FBgn0026370	FBgn0026370	0	107.262	34	25	42	25	939	103.3	9.22	806	25	0	3948.3	3511	4118.6	3442.6	3730.1	3129.6	High	High	High	High	High	High	1
FALSE	High	IsMasterProtein	3186	FBgn0040227	FBgn0040227	0	106.977	46	22	57	22	560	63.8	7.02	1324	22	0	7366.1	7306.1	9845	6179.5	8282.8	7047.3	High	High	High	High	High	High	1
FALSE	High	IsMasterProtein	4121	FBgn0027084	FBgn0027084	0	106.947	46	28	52	28	607	68.5	7.08	1127	28	0	9185.3	9067.4	11800.4	7514.4	10133.7	8331.3	High	High	High	High	High	High	1
FALSE	High	IsMasterProtein	2352	FBgn0250850	FBgn0250850	0	106.731	26	32	46	32	1235	137.7	6.77	981	32	0	7237.6	6754.2	9271.2	6225.9	7029.5	6201.1	High	High	High	High	High	High	1
FALSE	High	IsMasterProtein	3642	FBgn0037533	FBgn0037533	0	106.695	41	18	38	18	567	62.9	5.81	928	18	0	5820.5	5312.3	6387.6	4749.9	5965.5	4865.2	High	High	High	High	High	High	1
FALSE	High	IsMasterProtein	933	FBgn0263603	FBgn0263603	0	106.656	37	30	45	30	884	96	8.44	1019	30	0	5721.3	5394.6	6304.3	4715.7	5616.1	4681.8	High	High	High	High	High	High	1
FALSE	High	IsMasterProtein	1965	FBgn0261016	FBgn0261016	0	106.328	21	34	41	34	1836	207	6.1	893	34	0	6480.5	6112	8647.8	5767.9	6932.8	6075.8	High	High	High	High	High	High	1
FALSE	High	IsMasterProtein	2764	FBgn0000181	FBgn0000181	0	106.317	80	13	45	13	169	17.7	7.49	890	13	0	5438.7	5801.1	7775.5	4067.6	7317.9	5811.7	High	High	High	High	High	High	1
FALSE	High	IsMasterProtein	342	FBgn0014870	FBgn0014870	0	106.084	39	28	49	28	797	81.7	8.13	1182	28	0	5877.2	5585.2	6854.4	4867.5	6182.2	5341.5	High	High	High	High	High	High	1
FALSE	High	IsMasterProtein	682	FBgn0263352	FBgn0263352	0	106.022	32	31	39	31	1057	118.4	6.55	900	31	0	5442.8	4849.3	6130.4	4481.3	4833	4331.1	High	High	High	High	High	High	1
FALSE	High	IsMasterProtein	100	FBgn0015221	FBgn0015221	0	105.988	67	16	61	16	236	26.2	6.52	1015	16	0	7892.6	8565.2	11475.6	7315.6	9846.2	7311.4	High	High	High	High	High	High	1
FALSE	High	IsMasterProtein	955	FBgn0026084	FBgn0026084	0	105.204	77	15	67	15	129	14.4	5.21	825	15	0	8542.1	8968.4	11438.9	6876.3	10846.4	9077.1	High	High	High	High	High	High	1
FALSE	High	IsMasterProtein	667	FBgn0028685	FBgn0028685	0	104.763	54	19	56	19	397	44.9	8.07	1459	19	0	6321.3	6053.1	8262.5	5444.5	6651.9	5604.8	High	High	High	High	High	High	1
FALSE	High	IsMasterProtein	3264	FBgn0000454	FBgn0000454	0	104.673	56	25	64	25	508	55.5	6.76	1309	25	0	10981.6	10258.9	13067.6	9035.9	11317.7	9619.4	High	High	High	High	High	High	1
FALSE	High	IsMasterProtein	1434	FBgn0029823	FBgn0029823	0	104.483	46	24	61	24	537	58.8	9.04	1023	24	0	9210.4	8624.2	11429.4	7186.1	9563.6	8179.6	High	High	High	High	High	High	1
FALSE	High	IsMasterProtein	935	FBgn0016983	FBgn0016983	0	104.03	42	30	41	30	944	104.3	5.44	700	30	0	5650.6	5399.1	6909.9	4424.4	6206.1	5234.1	High	High	High	High	High	High	1
FALSE	High	IsMasterProtein	3374	FBgn0034967	FBgn0034967	0	103.782	59	13	92	13	159	17.6	5.15	1304	13	0	19729.8	19881.7	25664.2	16026.3	23665.1	19270.2	High	High	High	High	High	High	1
FALSE	High	IsMasterProtein	4255	FBgn0262955	FBgn0262955	0	103.771	31	36	42	36	1176	134	7.05	999	36	0	5055.3	4850.4	6722.7	4381.7	5226.4	4606.5	High	High	High	High	High	High	1
FALSE	High	IsMasterProtein	5339	FBgn0031266	FBgn0031266	0	103.708	32	34	40	34	1340	149.5	6.67	907	34	0	5715.3	5288.3	7015.6	4551.4	6087.3	5126.8	High	High	High	High	High	High	1
FALSE	High	IsMasterProtein	4592	FBgn0036053	FBgn0036053	0	103.648	40	31	36	31	887	97.7	6.99	897	31	0	4869.1	4535.9	5831.5	3935.8	5020.4	4104	High	High	High	High	High	High	1
FALSE	High	IsMasterProtein	4323	FBgn0000996	FBgn0000996	0	103.623	46	31	40	31	743	83.4	9.76	659	31	0	7654.8	6835.5	9885.5	5586.6	8283	7250.4	High	High	High	High	High	High	1
FALSE	High	IsMasterProtein	1967	FBgn0010278	FBgn0010278	0	103.566	40	27	48	27	723	81.5	5.63	790	27	0	6747.1	6506.2	8624.4	5975.3	6520.8	5965.8	High	High	High	High	High	High	1
FALSE	High	IsMasterProtein	174	FBgn0042177	FBgn0042177	0	103.497	34	29	48	2	1080	120.8	4.86	874	29	32	7320.6	6490.5	9073	5845.4	7410.1	6332.2	High	High	High	High	High	High	1
FALSE	High	IsMasterProtein	565	FBgn0000053	FBgn0000053	0	103.416	29	36	44	36	1353	144.4	7.21	901	36	0	7600.8	7036.7	9176.9	6116	7353.6	6399.2	High	High	High	High	High	High	1
FALSE	High	IsMasterProtein	4451	FBgn0003071	FBgn0003071	0	103.185	29	23	38	23	950	105.1	8.54	995	23	0	5121	4986.9	6442.4	4319.2	4931.7	4183.8	High	High	High	High	High	High	1
FALSE	High	IsMasterProtein	1546	FBgn0020235	FBgn0020235	0	103.113	61	17	72	17	297	32.9	9.22	1748	17	0	10153	9525.4	13488.9	8557.7	10232.6	9027	High	High	High	High	High	High	1
FALSE	High	IsMasterProtein	3681	FBgn0024183	FBgn0024183	0	103.046	49	25	38	25	490	52.7	9.74	1032	25	0	3253	3040.9	3887.8	2272.5	3786.3	3152.2	High	High	High	High	High	High	1
FALSE	High	IsMasterProtein	4027	FBgn0040237	FBgn0040237	0	102.959	50	32	52	32	604	68.3	9.17	939	32	0	9707.4	8865	12197.1	7516.8	10407.2	8754.4	High	High	High	High	High	High	1
FALSE	High	IsMasterProtein	3460	FBgn0036702	FBgn0036702	0	102.946	42	31	47	31	826	89.6	8.95	1098	31	0	6548.8	6061	7692.6	4973.9	6678.2	5240.2	High	High	High	High	High	High	1
FALSE	High	IsMasterProtein	518	FBgn0035328	FBgn0035328	0	102.737	58	19	60	19	382	42.5	9.11	1439	19	0	7340.1	7168.1	10460.6	6843.8	7969.1	6354	High	High	High	High	High	High	1
FALSE	High	IsMasterProtein	3846	FBgn0004698	FBgn0004698	0	102.571	28	35	41	35	1294	144.2	9.29	579	35	0	7394.2	5616.2	6932.9	5339.7	6143.1	5038.7	High	High	High	High	High	High	1
FALSE	High	IsMasterProtein	1897	FBgn0031769	FBgn0031769	0	101.841	44	18	47	18	487	53.4	7.18	760	18	0	5913.4	5565.6	7415.4	5303.2	5689.7	5019.7	High	High	High	High	High	High	1
FALSE	High	IsMasterProtein	1149	FBgn0035811	FBgn0035811	0	101.83	41	18	56	18	419	45.8	7.94	1206	18	0	10428.3	10523.6	13461.3	8593.3	11706.4	9424.3	High	High	High	High	High	High	1
FALSE	High	IsMasterProtein	8	FBgn0034733	FBgn0034733	0	101.778	30	34	36	34	1294	139.5	6.47	883	34	0	5745.4	5370.2	6692.6	4586.2	5839.3	4978.2	High	High	High	High	High	High	1
FALSE	High	IsMasterProtein	1877	FBgn0004872	FBgn0004872	0	101.724	39	33	47	33	843	97.1	9.57	971	33	0	5248.9	4953.5	7030.9	4250.5	5685.6	4708.8	High	High	High	High	High	High	1
FALSE	High	IsMasterProtein	5200	FBgn0028737	FBgn0028737	0	101.637	73	15	102	15	222	24.2	4.58	1548	15	0	13898.9	14044.7	17760.7	11592.2	16042.1	13219.3	High	High	High	High	High	High	1
FALSE	High	IsMasterProtein	1960	FBgn0032216	FBgn0032216	0	101.48	48	24	57	24	475	53.7	6.25	1179	24	0	7595.4	7366.4	9007.7	6369.6	7634.4	6297.2	High	High	High	High	High	High	1
FALSE	High	IsMasterProtein	4270	FBgn0051075	FBgn0051075	0	101.334	36	19	46	19	508	55.4	6.99	1240	19	0	5900.7	4906.7	6998.5	5499.2	5626.5	4511.3	High	High	High	High	High	High	1
FALSE	High	IsMasterProtein	2022	FBgn0032136	FBgn0032136	0	101.202	9	39	40	39	4324	492.9	6.32	678	39	0	4781.3	4604.8	6252.9	3610.6	5151.5	4107.7	High	High	High	High	High	High	1
FALSE	High	IsMasterProtein	748	FBgn0037894	FBgn0037894	0	101.162	29	29	47	29	1018	114.3	4.87	908	29	0	6045.4	5626.4	8138.2	5144.8	6678.1	5645.3	High	High	High	High	High	High	1
FALSE	High	IsMasterProtein	2323	FBgn0260962	FBgn0260962	0	101.149	28	30	40	30	1140	126	5.36	918	30	0	4802.3	4819.4	7375.5	4460.8	5548.8	5223.5	High	High	High	High	High	High	1
FALSE	High	IsMasterProtein	4887	FBgn0264561	FBgn0264561	0	100.951	33	34	40	34	1107	125.4	7.08	694	34	0	5882.9	5595.5	7715	4570.2	6326.9	5494.6	High	High	High	High	High	High	1
FALSE	High	IsMasterProtein	800	FBgn0000355	FBgn0000355	0	100.748	77	8	159	8	115	12	8.92	4653	8	0	14845	17322.9	14319.6	14781.8	12666	9425	High	High	High	High	High	High	1
FALSE	High	IsMasterProtein	3726	FBgn0261276	FBgn0261276	0	100.689	35	36	40	36	972	111.7	8.65	936	36	0	7049	6643.5	9177.3	5379.7	7668.9	6118.8	High	High	High	High	High	High	1
FALSE	High	IsMasterProtein	3719	FBgn0025724	FBgn0025724	0	100.641	39	28	46	28	914	102.6	5.26	953	28	0	6874.6	6771.9	9555	6186.5	7471.1	6585.2	High	High	High	High	High	High	1
FALSE	High	IsMasterProtein	1976	FBgn0035630	FBgn0035630	0	100.628	55	18	55	18	391	42.7	7.11	1325	18	0	7334	6855.8	10041	6221.4	7338	6875.5	High	High	High	High	High	High	1
FALSE	High	IsMasterProtein	4594	FBgn0042178	FBgn0042178	0	100.606	33	28	46	1	1080	120.9	4.83	839	28	0	144.2	121.6	229.9	185.1	161.6	150.3	High	High	High	High	High	High	1
FALSE	High	IsMasterProtein	2944	FBgn0029092	FBgn0029092	0	100.453	37	19	40	19	533	57.9	7.94	953	19	0	4015.7	3779.1	5160.8	3073.2	4223.9	3643	High	High	High	High	High	High	1
FALSE	High	IsMasterProtein	4918	FBgn0030321	FBgn0030321	0	100.182	35	28	37	28	901	101.5	5.82	942	28	0	5373.7	4874.8	7043.9	4675.4	5383.8	4688.2	High	High	High	High	High	High	1
FALSE	High	IsMasterProtein	1106	FBgn0015546	FBgn0015546	0	100.015	34	30	35	30	917	103.2	5.92	882	30	0	5159.3	4849.2	6649.1	4561.3	4843.2	4298.4	High	High	High	High	High	High	1
FALSE	High	IsMasterProtein	4235	FBgn0019960	FBgn0019960	0	99.754	43	34	47	34	746	82.9	8.66	763	34	0	9737.8	9021.7	12142.7	7309.1	10343.3	8185.2	High	High	High	High	High	High	1
FALSE	High	IsMasterProtein	2501	FBgn0020633	FBgn0020633	0	99.753	44	27	40	27	720	81.2	6.99	975	27	0	7480.1	6933.1	8779.7	6328.8	7430.6	6231.4	High	High	High	High	High	High	1
FALSE	High	IsMasterProtein	1523	FBgn0035978	FBgn0035978	0	99.708	60	26	48	26	520	58.7	7.39	803	26	0	8740.3	8071.1	9794	7200.7	8245.7	7253.1	High	High	High	High	High	High	1
FALSE	High	IsMasterProtein	331	FBgn0038810	FBgn0038810	0	99.16	48	28	41	28	650	72.8	9.06	1126	28	0	6097.6	5575.7	7301.6	4689.8	5992.3	5115.4	High	High	High	High	High	High	1
FALSE	High	IsMasterProtein	2908	FBgn0022349	FBgn0022349	0	99.074	75	26	34	26	489	51.6	4.56	898	26	0	4984.7	4522	5851.9	4012	5328.2	4560	High	High	High	High	High	High	1
FALSE	High	IsMasterProtein	1645	FBgn0039229	FBgn0039229	0	98.815	29	30	41	30	928	102	7.47	725	30	0	5575.4	5216.1	6449.4	4542.2	5697	5001.7	High	High	High	High	High	High	1
FALSE	High	IsMasterProtein	2023	FBgn0037377	FBgn0037377	0	98.361	41	20	44	20	449	51.1	7.03	673	20	0	7069.9	6966.1	8542.3	5904.9	7599.9	6157	High	High	High	High	High	High	1
FALSE	High	IsMasterProtein	70	FBgn0030478	FBgn0030478	0	98.318	47	24	43	24	575	64	9.1	925	24	0	5714.5	5796.6	7698.1	4951.4	6776.6	5417.8	High	High	High	High	High	High	1
FALSE	High	IsMasterProtein	5308	FBgn0030328	FBgn0030328	0	98.273	42	16	41	16	550	58.4	4.58	763	16	0	4990.5	4830.8	5908.1	4061	5289.8	4475.9	High	High	High	High	High	High	1
FALSE	High	IsMasterProtein	3079	FBgn0033062	FBgn0033062	0	98.019	35	33	38	33	943	107.2	5.55	891	33	0	6073.7	5658.6	6505.9	5144.6	6078.5	5282.6	High	High	High	High	High	High	1
FALSE	High	IsMasterProtein	5029	FBgn0015544	FBgn0015544	0	98.019	56	28	46	28	534	59.6	8.34	820	28	0	6561.6	6199.2	7745.7	5295.4	7099.4	5932.9	High	High	High	High	High	High	1
FALSE	High	IsMasterProtein	83	FBgn0029093	FBgn0029093	0	97.997	55	13	45	13	392	42.4	6.32	994	13	0	5061.2	5155.7	6236.8	4463.1	5312.7	4664.7	High	High	High	High	High	High	1
FALSE	High	IsMasterProtein	3444	FBgn0263120	FBgn0263120	0	97.993	40	24	37	24	728	81.8	8.29	1057	24	0	4183	3823.7	5185.4	3617.4	4314.7	3657.5	High	High	High	High	High	High	1
FALSE	High	IsMasterProtein	579	FBgn0003124	FBgn0003124	0	97.911	43	21	43	21	576	66.9	8.88	1024	21	0	7499.1	6800.2	9935.6	6262.3	7525.7	6589.5	High	High	High	High	High	High	1
FALSE	High	IsMasterProtein	2993	FBgn0028670	FBgn0028670	0	97.804	30	23	41	23	834	94.8	6.68	1050	23	0	5677.3	5460.8	8000.7	5432.7	6084.7	5047.7	High	High	High	High	High	High	1
FALSE	High	IsMasterProtein	1251	FBgn0004401	FBgn0004401	0	97.79	40	29	46	29	716	78	5.58	1106	29	0	7337.3	6686.4	8676.2	5803.8	8095.4	6976.4	High	High	High	High	High	High	1
FALSE	High	IsMasterProtein	5034	FBgn0016122	FBgn0016122	0	97.768	35	23	44	23	630	73	6.35	931	23	0	6538.5	6067.1	7793.5	5689.4	6667.3	5457.7	High	High	High	High	High	High	1
FALSE	High	IsMasterProtein	2271	FBgn0000562	FBgn0000562	0	97.57	34	30	39	30	1004	112.1	7.28	983	30	0	3911.5	3811.3	5291.9	3361.7	4015.6	3623	High	High	High	High	High	High	1
FALSE	High	IsMasterProtein	3166	FBgn0014427	FBgn0014427	0	97.559	43	15	49	15	364	39.5	8.41	1026	15	0	7156	6966.3	8663.2	6043.7	7683.7	6347.6	High	High	High	High	High	High	1
FALSE	High	IsMasterProtein	809	FBgn0087035	FBgn0087035	0	97.533	44	30	43	30	1217	137.1	9.58	1019	30	0	4245.6	3930.4	5769.4	3184.8	5056.4	4303.4	High	High	High	High	High	High	1
FALSE	High	IsMasterProtein	1353	FBgn0028474	FBgn0028474	0	97.425	36	32	36	32	998	112.6	6.49	798	32	0	3911	3560.9	4285.1	3020.4	3782.3	3241.2	High	High	High	High	High	High	1
FALSE	High	IsMasterProtein	4037	FBgn0036828	FBgn0036828	0	97.339	39	34	42	34	931	105.2	7.44	866	34	0	5744	5237.4	6503.9	4385	5616	4606.6	High	High	High	High	High	High	1
FALSE	High	IsMasterProtein	2786	FBgn0030354	FBgn0030354	0	97.322	29	30	35	30	1180	129.8	7.33	879	30	0	4137.3	3950	5470	3694.9	4252.9	3793.9	High	High	High	High	High	High	1
FALSE	High	IsMasterProtein	4440	FBgn0028689	FBgn0028689	0	97.255	42	19	46	19	439	49.3	6.48	878	19	0	9962.8	9531.7	11643.6	8327.7	10440.8	8571.9	High	High	High	High	High	High	1
FALSE	High	IsMasterProtein	4948	FBgn0039183	FBgn0039183	0	97.164	35	28	34	28	982	112.1	6.68	720	28	0	3772.3	3498.2	4517	3192.1	3585.4	3192.2	High	High	High	High	High	High	1
FALSE	High	IsMasterProtein	2992	FBgn0004584	FBgn0004584	0	96.45	52	28	40	27	706	77.3	8.91	987	28	1	4833.7	4093.6	5377.5	3790.4	4798.4	3954.9	High	High	High	High	High	High	1
FALSE	High	IsMasterProtein	1954	FBgn0029676	FBgn0029676	0	96.328	52	18	60	18	377	41	5.35	1507	18	0	7584.9	7449.7	9526	5742.6	8817.7	7023.4	High	High	High	High	High	High	1
FALSE	High	IsMasterProtein	2159	FBgn0011785	FBgn0011785	0	96.106	19	31	38	31	2232	248.5	6.61	927	31	0	2813.9	2643	3079	2471	2503.4	2191.5	High	High	High	High	High	High	1
FALSE	High	IsMasterProtein	1496	FBgn0020392	FBgn0020392	0	96.039	49	21	38	21	472	53.8	8.44	873	21	0	7102.8	7003.2	8370.1	5411.9	7143.7	5957.6	High	High	High	High	High	High	1
FALSE	High	IsMasterProtein	5218	FBgn0032721	FBgn0032721	0	95.968	33	16	44	15	684	76.8	6.55	818	16	1	5302	5082	6798.9	4259.9	5900	4830.9	High	High	High	High	High	High	1
FALSE	High	IsMasterProtein	5149	FBgn0035688	FBgn0035688	0	95.893	33	21	35	21	996	111.6	4.49	767	21	0	5891.5	5770.7	7606.8	4939.4	6675	5431.8	High	High	High	High	High	High	1
FALSE	High	IsMasterProtein	1549	FBgn0005655	FBgn0005655	0	95.757	53	13	59	13	260	28.8	4.81	1098	13	0	7507.5	7490.4	10848.3	6595.1	8368.5	7305.5	High	High	High	High	High	High	1
FALSE	High	IsMasterProtein	2408	FBgn0024556	FBgn0024556	0	95.753	53	22	46	22	489	54	8.03	879	22	0	7461.8	7061.9	9313.9	6603	7449.9	6539.2	High	High	High	High	High	High	1
FALSE	High	IsMasterProtein	2162	FBgn0026059	FBgn0026059	0	95.725	16	32	36	32	2194	244.7	6.73	717	32	0	3935.4	3408.3	4284.4	3299.1	3710.4	3024.5	High	High	High	High	High	High	1
FALSE	High	IsMasterProtein	5052	cRAP041	Keratin, type I cytoskeletal 9 OS=Homo sapiens GN=KRT9 PE=1 SV=3	0	95.391	44	24	44	23	623	62	5.24	1425	24	0	3963.9	1930	6495.9	5899.1	4800.7	3083.1	High	High	High	High	High	High	1
FALSE	High	IsMasterProtein	3542	FBgn0034277	FBgn0034277	0	95.214	38	22	42	22	634	69.2	9.17	922	22	0	6922.8	6654	9633.3	6237.1	7666.9	6449.2	High	High	High	High	High	High	1
FALSE	High	IsMasterProtein	3200	FBgn0011284	FBgn0011284	0	94.864	61	17	93	17	261	29.1	10.18	2110	17	0	12586.7	12047.8	16437.1	10062.3	12939.8	11187	High	High	High	High	High	High	1
FALSE	High	IsMasterProtein	66	FBgn0014869	FBgn0014869	0	94.829	60	13	47	13	255	28.6	6.89	1052	13	0	7804.8	8020.4	9031.4	6312.3	8081.7	6638.7	High	High	High	High	High	High	1
FALSE	High	IsMasterProtein	470	FBgn0086254	FBgn0086254	0	94.671	58	20	65	20	350	40.1	7.9	1282	20	0	10447.7	10323.7	12056.9	7806.8	10955.4	8793.4	High	High	High	High	High	High	1
FALSE	High	IsMasterProtein	959	FBgn0086355	FBgn0086355	0	94.653	47	15	62	15	348	37.9	7.64	1424	15	0	8588.2	8314.8	10991.1	7029.3	9076.3	7519.2	High	High	High	High	High	High	1
FALSE	High	IsMasterProtein	3348	FBgn0086443	FBgn0086443	0	94.531	50	25	47	25	558	63.9	5.96	1074	25	0	5535.2	5112.9	7070.9	4477.7	5476.6	4844.9	High	High	High	High	High	High	1
FALSE	High	IsMasterProtein	4071	FBgn0023458	FBgn0023458	0	94.491	11	32	34	32	3426	377.1	6.16	755	32	0	4154	3794.3	4758.3	3561.3	3817.8	3271.8	High	High	High	High	High	High	1
FALSE	High	IsMasterProtein	422	FBgn0036299	FBgn0036299	0	94.424	40	29	35	29	819	92.3	6.46	898	29	0	5207.4	4766.9	5685.2	4617.4	4977.4	4316	High	High	High	High	High	High	1
FALSE	High	IsMasterProtein	1093	FBgn0011826	FBgn0011826	0	94.342	39	21	52	9	570	63.1	5.88	982	21	18	7677.4	7130.9	8869.3	5977.6	7631.2	6279.6	High	High	High	High	High	High	1
FALSE	High	IsMasterProtein	4290	FBgn0037240	FBgn0037240	0	93.971	27	28	31	28	1390	158.1	6.79	872	28	0	2709	2550.5	3268.1	2626.2	2715.3	2400.7	High	High	High	High	High	High	1
FALSE	High	IsMasterProtein	2274	FBgn0034697	FBgn0034697	0	93.914	41	29	32	29	795	90.8	5.4	774	29	0	3033.4	2834.9	3832.1	2529.6	3538.1	3062.3	High	High	High	High	High	High	1
FALSE	High	IsMasterProtein	242	FBgn0261602	FBgn0261602	0	93.756	54	17	72	17	256	27.9	11.15	1448	17	0	12650	12578.5	14518.6	9159.8	13352.3	10789.1	High	High	High	High	High	High	1
FALSE	High	IsMasterProtein	1542	FBgn0038651	FBgn0038651	0	93.676	15	34	36	34	2455	280.5	6.57	678	34	0	4840.2	4408.7	5767.9	4280.6	4484.9	3905.3	High	High	High	High	High	High	1
FALSE	High	IsMasterProtein	490	FBgn0260439	FBgn0260439	0	93.459	38	22	50	22	650	71.8	4.91	973	22	0	8264.3	8045.8	10284.3	6419.5	8758.6	7002.6	High	High	High	High	High	High	1
FALSE	High	IsMasterProtein	3969	FBgn0004889	FBgn0004889	0	93.188	42	22	47	22	499	56.9	7.09	967	22	0	6763	6532.7	8725.4	5298.2	7383.2	6050.6	High	High	High	High	High	High	1
FALSE	High	IsMasterProtein	4293	FBgn0034246	FBgn0034246	0	93.062	22	33	36	33	1722	197.6	6.86	680	33	0	4015.4	3773	5118.3	3323.4	4366.3	3591.3	High	High	High	High	High	High	1
FALSE	High	IsMasterProtein	4867	FBgn0010247	FBgn0010247	0	92.997	32	32	35	32	994	113.7	8.56	737	32	0	4529.1	4249.4	5598.6	3819	4484.7	3870.3	High	High	High	High	High	High	1
FALSE	High	IsMasterProtein	4094	FBgn0029924	FBgn0029924	0	92.915	39	23	44	23	677	76.6	8.91	1423	23	0	5856.2	5340.1	6135.2	3499.9	5435.2	3872.5	High	High	High	High	High	High	1
FALSE	High	IsMasterProtein	907	FBgn0051739	FBgn0051739	0	92.691	32	25	31	25	1082	121.4	5.82	884	25	0	3941.6	3595.8	4526.7	3223.1	3823.3	3178.5	High	High	High	High	High	High	1
FALSE	High	IsMasterProtein	4046	FBgn0040493	FBgn0040493	0	92.389	41	20	39	20	655	71.1	8.4	1075	20	0	4715.2	4348.6	5588.6	3695	4543.3	3935.6	High	High	High	High	High	High	1
FALSE	High	IsMasterProtein	1778	FBgn0005593	FBgn0005593	0	92.263	48	17	66	17	252	29.5	10.89	1275	17	0	9594.9	9290.7	11970.8	6976.4	9978.6	7910.3	High	High	High	High	High	High	1
FALSE	High	IsMasterProtein	1078	FBgn0085362	FBgn0085362	0	92.14	24	6	59	6	578	56.1	7.93	1650	6	0	4652.8	4807.7	9919.6	5042.6	8493.5	7035.2	High	High	High	High	High	High	1
FALSE	High	IsMasterProtein	2320	FBgn0001142	FBgn0001142	0	92.106	36	11	43	11	399	44.4	6.46	854	11	0	3987.2	3959.6	5065.2	3428.3	4400.1	3627.1	High	High	High	High	High	High	1
FALSE	High	IsMasterProtein	2680	FBgn0035162	FBgn0035162	0	91.862	27	30	35	30	1227	136.5	5.47	812	30	0	5520.7	5238.4	7183.6	4620.3	6017.9	5063.5	High	High	High	High	High	High	1
FALSE	High	IsMasterProtein	2163	FBgn0033260	FBgn0033260	0	91.807	37	32	38	32	821	94.3	8.66	712	32	0	6477.6	6161.5	7519.4	5517.7	6378.1	5269	High	High	High	High	High	High	1
FALSE	High	IsMasterProtein	3590	FBgn0027090	FBgn0027090	0	91.515	43	26	43	26	778	87.5	7.21	642	26	0	7218.6	6894.2	8831.8	6197.8	7404.3	6421.1	High	High	High	High	High	High	1
FALSE	High	IsMasterProtein	666	FBgn0037109	FBgn0037109	0	91.5	23	25	28	25	1475	149.4	9.33	1067	25	0	1594.3	1527	2095.6	1247.9	1617.4	1379.1	High	High	High	High	High	High	1
FALSE	High	IsMasterProtein	5005	FBgn0034854	FBgn0034854	0	91.461	24	31	34	31	1489	170	5.2	563	31	0	3230.3	2963.6	3820.7	2348.8	3389.6	2908.3	High	High	High	High	High	High	1
FALSE	High	IsMasterProtein	5054	FBgn0025582	FBgn0025582	0	91.435	44	19	40	19	435	51.1	6.79	944	19	0	5784.4	5365.2	7413.7	4996.6	5909.6	5069.8	High	High	High	High	High	High	1
FALSE	High	IsMasterProtein	3402	FBgn0025352	FBgn0025352	0	91.155	51	22	52	22	469	50.6	9.14	933	22	0	6905.4	6870.5	8030.8	5505.3	6844.1	5628.6	High	High	High	High	High	High	1
FALSE	High	IsMasterProtein	1914	FBgn0265935	FBgn0265935	0	91.087	51	21	37	21	535	58	6.38	771	21	0	5082	4541	6744.9	4082.6	4917.2	4639	High	High	High	High	High	High	1
FALSE	High	IsMasterProtein	3456	FBgn0011726	FBgn0011726	0	91.072	76	14	80	14	148	17.1	7.17	1358	14	0	11064.8	11094.1	14703.8	9508.8	12554.8	10514.6	High	High	High	High	High	High	1
FALSE	High	IsMasterProtein	795	FBgn0021760	FBgn0021760	0	91.07	22	29	32	29	1491	165.5	8.91	962	29	0	3951.5	3592.8	4709.5	3311.5	3877	3416.8	High	High	High	High	High	High	1
FALSE	High	IsMasterProtein	4244	FBgn0026079	FBgn0026079	0	91.033	45	29	45	29	746	84.1	6.83	948	29	0	6595.2	6082.1	7928.1	5584.5	6190.6	5440.6	High	High	High	High	High	High	1
FALSE	High	IsMasterProtein	99	FBgn0039117	FBgn0039117	0	90.909	29	33	37	33	1197	135.7	7.01	726	33	0	6844.3	6466.5	8763.5	6618.3	6819	6103.1	High	High	High	High	High	High	1
FALSE	High	IsMasterProtein	1846	FBgn0250753	FBgn0250753	0	90.896	47	22	50	22	422	49.2	5.74	851	22	0	8746.8	8305	11087.7	7148.1	9433.6	8100.6	High	High	High	High	High	High	1
FALSE	High	IsMasterProtein	4725	FBgn0020443	FBgn0020443	0	90.595	46	24	42	24	619	66.4	5.35	694	24	0	5106.8	5296.5	7554.1	4985	5862.6	5260	High	High	High	High	High	High	1
FALSE	High	IsMasterProtein	2488	FBgn0003517	FBgn0003517	0	90.401	73	14	56	14	270	30.2	4.87	1037	14	0	7663.8	7690.9	10154	6247.7	8988.4	7391	High	High	High	High	High	High	1
FALSE	High	IsMasterProtein	4306	FBgn0034313	FBgn0034313	0	89.902	32	18	35	18	766	86.5	7.74	865	18	0	3439.1	3110.8	3886.6	2938.1	3216.7	2793.5	High	High	High	High	High	High	1
FALSE	High	IsMasterProtein	974	FBgn0266064	FBgn0266064	0	89.696	36	21	43	21	709	81.7	6.65	930	21	0	7230.4	6537.3	7939.2	5429.3	6614.6	5333.7	High	High	High	High	High	High	1
FALSE	High	IsMasterProtein	1296	FBgn0030208	FBgn0030208	0	89.658	44	28	41	28	609	66.8	4.41	681	28	0	7316.2	6824.2	8827.8	5659.9	8159.6	6727.8	High	High	High	High	High	High	1
FALSE	High	IsMasterProtein	5135	FBgn0262619	FBgn0262619	0	89.461	35	23	39	23	747	84.7	6.62	683	23	0	4451.6	4022.5	5258.8	3682.8	4221.1	3737.9	High	High	High	High	High	High	1
FALSE	High	IsMasterProtein	2797	FBgn0025885	FBgn0025885	0	89.456	29	15	44	15	565	62.2	6.23	999	15	0	5393	5020.1	6197.7	4293.4	5746.5	4815.7	High	High	High	High	High	High	1
FALSE	High	IsMasterProtein	2841	FBgn0000356	FBgn0000356	0	89.455	57	6	71	6	138	14.3	7.81	2431	6	0	6974.7	8345.8	8989.6	6506.7	8170.7	6200	High	High	High	High	High	High	1
FALSE	High	IsMasterProtein	462	FBgn0005671	FBgn0005671	0	89.32	57	21	49	21	490	54.5	5.4	1014	21	0	4717.3	4381.4	5842.9	3912.9	4925.2	4222	High	High	High	High	High	High	1
FALSE	High	IsMasterProtein	3667	FBgn0262735	FBgn0262735	0	89.308	41	24	53	24	638	69.9	8.15	1008	24	0	7277.6	7091.5	9169.7	6239.5	7336	6286.7	High	High	High	High	High	High	1
FALSE	High	IsMasterProtein	3834	FBgn0040283	FBgn0040283	0	89.181	27	32	33	32	1238	142.8	6.73	684	32	0	4763.3	4495.9	5409.5	4083.1	4597	3910.3	High	High	High	High	High	High	1
FALSE	High	IsMasterProtein	4626	FBgn0039566	FBgn0039566	0	88.992	34	27	33	27	975	110.6	5.03	925	27	0	6472.4	5944.4	7530	5442.9	6239.6	5344.9	High	High	High	High	High	High	1
FALSE	High	IsMasterProtein	890	FBgn0027087	FBgn0027087	0	88.829	40	21	43	21	564	62.3	7.47	960	21	0	5709.1	5288.7	7394.5	4660.6	6000.9	5086.5	High	High	High	High	High	High	1
FALSE	High	IsMasterProtein	4364	FBgn0034237	FBgn0034237	0	88.552	32	22	43	22	690	80.4	6.28	721	22	0	6372.9	6252	8491.1	5505.1	6665.7	5718.9	High	High	High	High	High	High	1
FALSE	High	IsMasterProtein	3775	FBgn0267348	FBgn0267348	0	88.515	21	30	33	30	1639	182.2	5.38	832	30	0	2911.7	2315.3	4150	2521.1	4292.3	3590.6	High	High	High	High	High	High	1
FALSE	High	IsMasterProtein	4697	FBgn0038467	FBgn0038467	0	88.378	42	18	35	18	481	53.8	7.49	754	18	0	4500.4	4558.1	5355.5	3754.1	4517.3	3755.9	High	High	High	High	High	High	1
FALSE	High	IsMasterProtein	2454	FBgn0264695	FBgn0264695	0	88.371	16	30	32	30	1962	224.1	6.19	691	30	0	3258.2	1348.9	6010.5	2062.2	5117.2	2349.9	High	High	High	High	High	High	1
FALSE	High	IsMasterProtein	1343	FBgn0015805	FBgn0015805	0	88.115	30	14	36	14	521	58.3	5.76	1050	14	0	3234.9	2945	3925.6	2890.6	3153.3	2801.1	High	High	High	High	High	High	1
FALSE	High	IsMasterProtein	3620	FBgn0028690	FBgn0028690	0	88.002	42	23	49	23	502	57.7	5.8	960	23	0	7843.1	7592.5	10363.4	6946	7780.1	7397.7	High	High	High	High	High	High	1
FALSE	High	IsMasterProtein	3312	FBgn0039904	FBgn0039904	0	87.923	21	29	33	29	1500	160.1	7.68	741	29	0	4287.2	4038.7	4980.4	3619.7	4214.6	3680.4	High	High	High	High	High	High	1
FALSE	High	IsMasterProtein	1697	FBgn0004598	FBgn0004598	0	87.921	19	25	34	25	1682	183.6	6.57	806	25	0	3250.8	3091.5	3747.3	2645.1	3430.6	2910.6	High	High	High	High	High	High	1
FALSE	High	IsMasterProtein	3369	FBgn0011704	FBgn0011704	0	87.767	39	15	42	15	393	45.1	5.63	879	15	0	6993.1	5891.1	7862.9	4708.1	5934.3	5329.9	High	High	High	High	High	High	1
FALSE	High	IsMasterProtein	47	FBgn0023537	FBgn0023537	0	87.661	44	18	40	18	520	55.9	8.35	1170	18	0	5333.6	5122	6191.5	4626.9	5447.2	4562.8	High	High	High	High	High	High	1
FALSE	High	IsMasterProtein	4496	FBgn0003890	FBgn0003890	0	87.515	16	9	61	2	457	51.2	4.86	1200	9	0	1034.7	1157	1852.2	1012.2	1547	1269.4	High	High	High	High	High	High	1
FALSE	High	IsMasterProtein	1133	FBgn0001186	FBgn0001186	0	87.507	55	20	30	20	541	59.2	6	855	20	0	4478.9	4123.4	4764.5	3668.3	4205.1	3673.2	High	High	High	High	High	High	1
FALSE	High	IsMasterProtein	701	FBgn0032198	FBgn0032198	0	87.399	82	21	56	21	256	28.9	4.87	1114	21	0	11568.4	10718.1	14350.3	8648.2	11994.1	9659.7	High	High	High	High	High	High	1
FALSE	High	IsMasterProtein	1294	FBgn0038118	FBgn0038118	0	87.26	26	33	34	33	1384	159.3	5.16	716	33	0	4561.5	4134.2	5185.9	4016.6	4384.9	3804.6	High	High	High	High	High	High	1
FALSE	High	IsMasterProtein	1945	FBgn0015808	FBgn0015808	0	87.032	50	19	37	10	544	59	7.78	851	19	13	5950.4	5795.2	6980.6	5008.3	6431.1	5148.4	High	High	High	High	High	High	1
FALSE	High	IsMasterProtein	4466	FBgn0283478	FBgn0283478	0	86.991	48	17	40	17	448	49.8	6.68	793	17	0	4521.5	4518.1	6512.2	3725.6	5391.6	4479.4	High	High	High	High	High	High	1
FALSE	High	IsMasterProtein	739	FBgn0024238	FBgn0024238	0	86.984	40	23	34	23	641	72	5.55	870	23	0	5300.1	5041.2	6736.9	4546.1	5534.3	4855	High	High	High	High	High	High	1
FALSE	High	IsMasterProtein	3556	FBgn0267791	FBgn0267791	0	86.941	41	17	35	17	502	51	9.2	1456	17	0	2770.9	2665	3255.9	2356.7	2890.2	2402	High	High	High	High	High	High	1
FALSE	High	IsMasterProtein	5304	FBgn0000183	FBgn0000183	0	86.929	38	27	33	27	802	91.2	5.29	789	27	0	3326.4	3063.9	3785.3	2768.7	3451.6	2850.8	High	High	High	High	High	High	1
FALSE	High	IsMasterProtein	4185	FBgn0004867	FBgn0004867	0	86.918	57	15	69	15	267	28.9	10.15	1360	15	0	11543.1	11186.1	16520.6	9638.2	13264.2	10998.4	High	High	High	High	High	High	1
FALSE	High	IsMasterProtein	3827	FBgn0028343	FBgn0028343	0	86.899	26	28	37	28	1174	129	8.02	662	28	0	8592.2	7295.3	9489.3	6981.7	7662	6119	High	High	High	High	High	High	1
FALSE	High	IsMasterProtein	550	FBgn0021825	FBgn0021825	0	86.785	71	25	47	25	380	42	5.26	1005	25	0	8835.9	8426.1	10293.2	7732	9457.6	7774.4	High	High	High	High	High	High	1
FALSE	High	IsMasterProtein	4789	FBgn0024314	FBgn0024314	0	86.267	41	27	34	27	787	85.7	5.83	942	27	0	4637.1	4128.5	5694.5	3679.9	4366.5	3839.9	High	High	High	High	High	High	1
FALSE	High	IsMasterProtein	3145	FBgn0261609	FBgn0261609	0	86.186	62	20	47	20	341	38.6	4.94	1315	20	0	7299.6	6930.9	9512	6146.5	7703	6608.4	High	High	High	High	High	High	1
FALSE	High	IsMasterProtein	1340	FBgn0016081	FBgn0016081	0	86.184	10	30	30	30	3544	391.1	6.54	620	30	0	2751.4	2483.9	3406	2390.8	2646	2271.3	High	High	High	High	High	High	1
FALSE	High	IsMasterProtein	608	FBgn0086656	FBgn0086656	0	85.888	78	16	31	16	226	25.4	4.81	982	16	0	2859	2807.5	3117.8	2556.3	3015.3	2488.1	High	High	High	High	High	High	1
FALSE	High	IsMasterProtein	2471	FBgn0003888	FBgn0003888	0	85.86	22	10	62	1	454	50.8	4.88	1091	10	0	61.1	54.3	65.2	45.8	77.9	58.2	High	High	High	High	High	High	1
FALSE	High	IsMasterProtein	5241	FBgn0011571	FBgn0011571	0	85.845	49	12	35	12	399	38.8	9.36	1826	12	0	2773.7	2535.1	3496	2261.6	3185	2563.2	High	High	High	High	High	High	1
FALSE	High	IsMasterProtein	4563	FBgn0030054	FBgn0030054	0	85.835	28	30	34	30	1183	133.4	7.03	557	30	0	4196.5	3732.8	4230.7	3533.9	4034	3382.2	High	High	High	High	High	High	1
FALSE	High	IsMasterProtein	3404	FBgn0086694	FBgn0086694	0	85.829	32	30	33	30	1044	119	6.21	693	30	0	4652.9	4331.9	5324.5	3937.8	4474.2	3926.3	High	High	High	High	High	High	1
FALSE	High	IsMasterProtein	2343	FBgn0039348	FBgn0039348	0	85.746	42	28	34	28	652	73.3	7.24	712	28	0	5976.1	5806	6589.4	4931.5	5732.6	4703.5	High	High	High	High	High	High	1
FALSE	High	IsMasterProtein	560	FBgn0015075	FBgn0015075	0	85.603	40	24	33	24	727	80.8	6.87	689	24	0	4300.7	4098.5	5527	3580	4458	3828.8	High	High	High	High	High	High	1
FALSE	High	IsMasterProtein	1758	FBgn0283682	FBgn0283682	0	85.477	20	30	36	30	1354	149.2	5.9	660	30	0	4907.8	4480.7	5940	3923.9	4878.3	4124.6	High	High	High	High	High	High	1
FALSE	High	IsMasterProtein	5057	FBgn0037135	FBgn0037135	0	85.312	38	24	37	24	638	70	9.1	867	24	0	4901.7	4476.3	5963	3463.8	4857.4	4258.8	High	High	High	High	High	High	1
FALSE	High	IsMasterProtein	5378	FBgn0030973	FBgn0030973	0	85.256	50	21	48	21	560	61.7	5.92	1273	21	0	3972.5	3821.5	4776.7	3489.2	3933.7	3291.1	High	High	High	High	High	High	1
FALSE	High	IsMasterProtein	1866	FBgn0032876	FBgn0032876	0	85.238	37	29	34	29	790	89.8	5.68	748	29	0	3638.2	3245.3	4027.7	2869.3	3531.8	3125.4	High	High	High	High	High	High	1
FALSE	High	IsMasterProtein	3130	FBgn0064225	FBgn0064225	0	85.176	54	18	62	18	299	34	9.77	994	18	0	9972.3	10065.3	13792.6	8394.5	11513.4	9351	High	High	High	High	High	High	1
FALSE	High	IsMasterProtein	1399	FBgn0040319	FBgn0040319	0	85.091	42	25	34	25	717	80.7	6.15	531	25	0	5299.3	4918.6	6120.6	4461.9	5031.3	4291.4	High	High	High	High	High	High	1
FALSE	High	IsMasterProtein	1619	FBgn0025815	FBgn0025815	0	84.975	34	25	34	25	817	92.3	5.38	1024	25	0	5674.6	5388.2	7898.4	5591.2	5404.4	5180.1	High	High	High	High	High	High	1
FALSE	High	IsMasterProtein	1774	FBgn0013763	FBgn0013763	0	84.974	38	20	41	19	452	50.3	7.9	827	20	1	6456.8	6034.6	6422.4	5214.2	6244.3	5385.3	High	High	High	High	High	High	1
FALSE	High	IsMasterProtein	5225	FBgn0010551	FBgn0010551	0	84.914	64	23	66	23	338	37.3	9.54	1221	23	0	9433.8	8726.5	12157.6	7672.1	9997.8	8338.5	High	High	High	High	High	High	1
FALSE	High	IsMasterProtein	5163	FBgn0265523	FBgn0265523	0	84.742	11	28	31	28	3607	379.6	9.44	759	28	0	3323.6	2983.2	3504.1	2638.9	3168.8	2719.1	High	High	High	High	High	High	1
FALSE	High	IsMasterProtein	1049	FBgn0016693	FBgn0016693	0	84.635	50	26	33	26	540	61.5	6.42	685	26	0	4997.2	4731.9	5909.8	3872.6	5294	4272.7	High	High	High	High	High	High	1
FALSE	High	IsMasterProtein	356	FBgn0052626	FBgn0052626	0	84.375	38	26	41	26	798	91.5	6.1	768	26	0	5271.3	4937.3	5617.5	4528.9	4806.3	4010.2	High	High	High	High	High	High	1
FALSE	High	IsMasterProtein	1035	FBgn0052190	FBgn0052190	0	84.213	38	20	41	20	569	67.3	5.3	850	20	0	4272.5	4337.8	5496.7	3700.4	5154.2	4286.5	High	High	High	High	High	High	1
FALSE	High	IsMasterProtein	733	FBgn0266464	FBgn0266464	0	83.963	39	27	31	15	752	83.4	6.74	818	27	12	3832.8	3583.4	4498.9	3170.7	3760.5	3163.7	High	High	High	High	High	High	1
FALSE	High	IsMasterProtein	4558	FBgn0036892	FBgn0036892	0	83.787	31	26	30	26	1024	115	7.59	610	26	0	4385.4	4142.4	5642.4	3281.7	4933.5	4064.9	High	High	High	High	High	High	1
FALSE	High	IsMasterProtein	4233	FBgn0031052	FBgn0031052	0	83.774	17	27	32	27	2111	235	5.33	662	27	0	3633.5	3160.5	4427.7	2919.2	3557.3	3001	High	High	High	High	High	High	1
FALSE	High	IsMasterProtein	400	FBgn0036762	FBgn0036762	0	83.685	36	18	40	18	504	53.1	6.87	770	18	0	5992.8	6111	7871.3	4872.3	6812.2	5458.9	High	High	High	High	High	High	1
FALSE	High	IsMasterProtein	5157	FBgn0004926	FBgn0004926	0	83.642	54	18	43	18	312	35.2	5.77	1053	18	0	5031.1	4639.1	5915.9	4033.1	5141.4	4476.1	High	High	High	High	High	High	1
FALSE	High	IsMasterProtein	2615	FBgn0026533	FBgn0026533	0	83.33	33	21	34	21	669	72.5	4.88	923	21	0	3652.6	3223.4	3714	2937.5	3552	2928.7	High	High	High	High	High	High	1
FALSE	High	IsMasterProtein	4677	FBgn0000541	FBgn0000541	0	83.182	15	35	35	35	2761	311.2	8.27	525	35	0	3032.9	2871.1	3902.9	2217.8	3198	2671.5	High	High	High	High	High	High	1
FALSE	High	IsMasterProtein	3669	FBgn0033339	FBgn0033339	0	83.111	15	18	31	18	1260	138.1	5.83	922	18	0	4155.6	3883.7	5105.5	3631.8	4093.8	3564.6	High	High	High	High	High	High	1
FALSE	High	IsMasterProtein	2	FBgn0040078	FBgn0040078	0	83.1	51	18	34	18	456	50.2	7.34	938	18	0	4964.3	4820.1	6220.8	4365.6	5167.4	4387.4	High	High	High	High	High	High	1
FALSE	High	IsMasterProtein	1985	FBgn0032467	FBgn0032467	0	83.024	25	28	33	28	1217	138.5	5.87	691	28	0	5672.4	5539.5	7132.9	5006.4	5808.8	5027.6	High	High	High	High	High	High	1
FALSE	High	IsMasterProtein	4995	FBgn0259152	FBgn0259152	0	82.933	27	26	36	26	992	112.5	7.17	739	26	0	5228.6	5058.4	6652.9	4566	5344.3	4459.4	High	High	High	High	High	High	1
FALSE	High	IsMasterProtein	1557	FBgn0028646	FBgn0028646	0	82.792	36	22	35	22	707	78.3	9.09	660	22	0	4891.4	4575.9	5689	4058.3	4783.5	3759.7	High	High	High	High	High	High	1
FALSE	High	IsMasterProtein	2840	FBgn0021768	FBgn0021768	0	82.677	68	25	45	25	332	37.8	5.64	844	25	0	7114.1	6763.4	8533.1	5752.6	7304.3	6240.4	High	High	High	High	High	High	1
FALSE	High	IsMasterProtein	4247	FBgn0038252	FBgn0038252	0	82.674	43	15	43	15	353	38.6	9.41	949	15	0	6578.5	6102.7	6981.6	5411.8	6929.8	5862.3	High	High	High	High	High	High	1
FALSE	High	IsMasterProtein	3857	FBgn0027291	FBgn0027291	0	82.664	55	18	44	18	377	40.8	7.36	1180	18	0	6210.6	5936.5	8207.6	5169.5	7109.8	5835.2	High	High	High	High	High	High	1
FALSE	High	IsMasterProtein	2120	FBgn0027500	FBgn0027500	0	82.46	30	26	30	26	1146	124.5	6.27	969	26	0	3092.2	2675.3	3631.2	2200.7	3027.3	2505	High	High	High	High	High	High	1
FALSE	High	IsMasterProtein	1905	FBgn0036824	FBgn0036824	0	82.406	40	15	36	15	414	45.3	6.71	706	15	0	7069.3	6807.9	8456	5427.9	6852.2	5536.4	High	High	High	High	High	High	1
FALSE	High	IsMasterProtein	2755	FBgn0036735	FBgn0036735	0	82.376	37	21	29	21	680	73.4	8.43	904	21	0	3804.3	3493.4	4528.7	3243.6	3825.3	3258.9	High	High	High	High	High	High	1
FALSE	High	IsMasterProtein	445	FBgn0027054	FBgn0027054	0	82.375	54	19	35	19	407	46.4	6.32	795	19	0	5886.9	5367.1	6541.8	4587	5603.4	4805.4	High	High	High	High	High	High	1
FALSE	High	IsMasterProtein	1137	FBgn0002878	FBgn0002878	0	82.311	28	28	32	28	1425	158.3	6.51	742	28	0	3826.8	3335.9	4357.2	3168.6	3410.3	2771.7	High	High	High	High	High	High	1
FALSE	High	IsMasterProtein	1488	FBgn0027279	FBgn0027279	0	82.308	18	28	30	28	1846	204.3	6.64	568	28	0	4139.6	3702.5	4583.1	3421.4	3978.8	3441.6	High	High	High	High	High	High	1
FALSE	High	IsMasterProtein	5142	FBgn0033264	FBgn0033264	0	82.248	41	22	35	22	564	59.4	8.43	852	22	0	4638.5	4415.3	5168.3	3634.9	4656.7	3885.8	High	High	High	High	High	High	1
FALSE	High	IsMasterProtein	4278	FBgn0267790	FBgn0267790	0	82.218	27	15	32	15	632	66.7	7.85	1587	15	0	2918.2	2848.4	3280.9	2569.2	3072	2568.2	High	High	High	High	High	High	1
FALSE	High	IsMasterProtein	5266	FBgn0263236	FBgn0263236	0	81.923	26	28	34	28	932	108	6.6	494	28	0	5289.8	4264.4	6203.9	3197.4	4992.7	4526.2	High	High	High	High	High	High	1
FALSE	High	IsMasterProtein	4696	FBgn0000253	FBgn0000253	0	81.846	62	10	69	10	149	16.8	4.22	1355	10	0	9455.8	9506.1	12953.8	8461.9	11927.8	9816.2	High	High	High	High	High	High	1
FALSE	High	IsMasterProtein	2505	FBgn0029882	FBgn0029882	0	81.664	62	17	42	17	230	25.8	6.96	664	17	0	7054.2	6982.9	9383.2	5765.4	7990	6558	High	High	High	High	High	High	1
FALSE	High	IsMasterProtein	1298	FBgn0262125	FBgn0262125	0	81.655	34	17	32	17	781	87.5	6.79	764	17	0	3677.7	3446.5	4437.7	3054.5	3615.7	3056.2	High	High	High	High	High	High	1
FALSE	High	IsMasterProtein	4904	FBgn0016120	FBgn0016120	0	81.63	76	13	47	13	178	20.2	6.55	886	13	0	5158.8	5327.7	8312.8	4218.2	7313.5	5736.5	High	High	High	High	High	High	1
FALSE	High	IsMasterProtein	159	FBgn0003274	FBgn0003274	0	81.6	80	8	75	8	113	11.8	4.7	2368	8	0	7380.2	6704.1	8197	4640.3	7735.1	5918.9	High	High	High	High	High	High	1
FALSE	High	IsMasterProtein	700	FBgn0034488	FBgn0034488	0	81.54	36	15	43	15	568	62.2	7.47	735	15	0	5990.9	5304.5	6512.1	4313.5	5488	4042.2	High	High	High	High	High	High	1
FALSE	High	IsMasterProtein	4201	FBgn0034368	FBgn0034368	0	81.538	57	22	31	22	397	44.8	5.33	649	22	0	5799.5	5275.7	6747.3	4705.1	5393.1	4594.2	High	High	High	High	High	High	1
FALSE	High	IsMasterProtein	2913	FBgn0033005	FBgn0033005	0	81.436	26	25	33	25	1034	119.2	6.81	675	25	0	3881.4	3676.4	4427.4	3394.5	3843	3146.2	High	High	High	High	High	High	1
FALSE	High	IsMasterProtein	4242	FBgn0002787	FBgn0002787	0	81.413	48	13	45	13	358	40.7	8.98	909	13	0	7113.5	7209	9227.9	5618.9	8312.1	6746	High	High	High	High	High	High	1
FALSE	High	IsMasterProtein	1187	FBgn0039713	FBgn0039713	0	81.387	54	12	70	12	208	23.7	10.48	1923	12	0	8015.3	7959.7	10651.6	6418.2	9630	7840.3	High	High	High	High	High	High	1
FALSE	High	IsMasterProtein	4398	FBgn0261403	FBgn0261403	0	81.324	27	23	28	23	1059	118.6	7.15	653	23	0	2949.8	2767.9	3700.7	2215.9	3046.5	2422	High	High	High	High	High	High	1
FALSE	High	IsMasterProtein	4808	FBgn0261279	FBgn0261279	0	81.279	22	26	31	26	1415	157.9	5.4	959	26	0	3758.3	3478.3	4397.1	2821.7	3739.4	3202.1	High	High	High	High	High	High	1
FALSE	High	IsMasterProtein	3527	FBgn0014465	FBgn0014465	0	81.246	42	15	47	15	500	56.1	8.98	1238	15	0	4001.9	4234.9	4940.2	3310.9	4493.4	3676.4	High	High	High	High	High	High	1
FALSE	High	IsMasterProtein	3063	FBgn0036888	FBgn0036888	0	80.864	31	23	30	23	708	79.4	6.3	634	23	0	5249.6	5094.7	7003.2	4574.5	5256.1	4638.6	High	High	High	High	High	High	1
FALSE	High	IsMasterProtein	815	FBgn0001612	FBgn0001612	0	80.824	27	25	34	25	917	103.6	7.37	451	25	0	5979	5616.2	7560.5	5257	5687.6	5174.6	High	High	High	High	High	High	1
FALSE	High	IsMasterProtein	708	FBgn0041182	FBgn0041182	0	80.725	20	27	30	27	1420	158.2	6.57	669	27	0	4977.1	4868.7	5402.4	3535.2	4769.9	3801.4	High	High	High	High	High	High	1
FALSE	High	IsMasterProtein	4059	FBgn0026372	FBgn0026372	0	80.667	45	18	82	18	277	29.4	10.95	1420	18	0	16548.3	16335	20428.3	12197.4	16963.3	13894.6	High	High	High	High	High	High	1
FALSE	High	IsMasterProtein	2452	FBgn0037371	FBgn0037371	0	80.538	29	29	30	29	1165	132	6.49	570	29	0	3616.6	3486.7	4520.9	3296.6	3836	3226.8	High	High	High	High	High	High	1
FALSE	High	IsMasterProtein	2506	FBgn0027552	FBgn0027552	0	80.456	65	18	38	18	316	36.3	7.08	855	18	0	5513.8	5302	6892.8	4599	5438.4	4828.6	High	High	High	High	High	High	1
FALSE	High	IsMasterProtein	4860	FBgn0262511	FBgn0262511	0	80.449	24	21	36	21	836	92.3	7.56	790	21	0	5577.8	5184.9	7111.5	4421.1	6128.9	5044.3	High	High	High	High	High	High	1
FALSE	High	IsMasterProtein	16	FBgn0266917	FBgn0266917	0	80.334	37	26	31	26	784	88	6.37	637	26	0	4666.9	4058.1	4933.1	3551.9	4496.4	3749	High	High	High	High	High	High	1
FALSE	High	IsMasterProtein	2184	FBgn0045035	FBgn0045035	0	80.308	10	29	31	29	2767	317.8	7.36	465	29	0	3594.9	3552.1	4863.4	3541.2	3944.7	3402.8	High	High	High	High	High	High	1
FALSE	High	IsMasterProtein	389	FBgn0266369	FBgn0266369	0	80.302	34	24	30	24	886	98.7	6.06	547	24	0	5220.3	4971	6294.9	4350.2	5265.5	4466.6	High	High	High	High	High	High	1
FALSE	High	IsMasterProtein	5332	FBgn0003137	FBgn0003137	0	80.299	12	29	30	29	2898	312.8	4.58	554	29	0	2123.4	1762.9	2687.7	1866.2	2734.7	2140.2	High	High	High	High	High	High	1
FALSE	High	IsMasterProtein	5127	FBgn0032961	FBgn0032961	0	80.293	47	17	42	17	354	40.1	6.57	961	17	0	6673.3	6566.8	8025.4	5104.2	7020.9	5693.3	High	High	High	High	High	High	1
FALSE	High	IsMasterProtein	3136	FBgn0032690	FBgn0032690	0	80.236	36	31	31	31	822	94.5	9.47	554	31	0	4000.9	3818.3	4781.3	3456.4	4023.2	3333.7	High	High	High	High	High	High	1
FALSE	High	IsMasterProtein	3945	FBgn0033160	FBgn0033160	0	80.203	39	25	38	24	679	76.9	7.52	800	25	1	4272.1	4038.7	5532.6	3670.2	4160.6	3779.6	High	High	High	High	High	High	1
FALSE	High	IsMasterProtein	874	FBgn0039644	FBgn0039644	0	80.147	24	27	27	25	1374	155.2	7.36	711	27	1	4133.8	4089.6	4499.6	3500.7	3598.4	2960	High	High	High	High	High	High	1
FALSE	High	IsMasterProtein	4300	FBgn0030753	FBgn0030753	0	80.107	47	16	30	16	458	50.5	5.16	842	16	0	2981.5	2743.9	3228.5	2474.4	2947.3	2514.3	High	High	High	High	High	High	1
FALSE	High	IsMasterProtein	1600	FBgn0033235	FBgn0033235	0	80.066	46	21	29	21	556	61	7.12	794	21	0	3318.4	3147.2	3934.7	2589.8	3401.7	2913.8	High	High	High	High	High	High	1
FALSE	High	IsMasterProtein	1383	FBgn0000360	FBgn0000360	0	80.047	47	8	73	8	306	30.4	9.13	1167	8	0	9936.1	11988.6	12653.7	7900.5	11664.8	8228.2	High	High	High	High	High	High	1
FALSE	High	IsMasterProtein	4737	FBgn0026150	FBgn0026150	0	79.977	37	22	36	22	613	68.5	5.95	713	22	0	5640	5347.7	6516.1	4713.6	5522.1	4592	High	High	High	High	High	High	1
FALSE	High	IsMasterProtein	330	FBgn0000182	FBgn0000182	0	79.843	30	18	30	18	905	97.8	8.66	770	18	0	3457.4	3135.7	4306.7	2927.4	3395.7	3010.3	High	High	High	High	High	High	1
FALSE	High	IsMasterProtein	3549	FBgn0010288	FBgn0010288	0	79.675	57	11	39	11	227	25.8	5.49	742	11	0	5349.7	5541.5	6680.4	4513.8	6056.2	4872.5	High	High	High	High	High	High	1
FALSE	High	IsMasterProtein	2936	FBgn0035901	FBgn0035901	0	79.641	34	25	33	25	734	82.7	5.64	525	25	0	5252.7	4462.5	5548	4566.9	4782	4002.2	High	High	High	High	High	High	1
FALSE	High	IsMasterProtein	751	FBgn0014455	FBgn0014455	0	79.486	51	21	47	20	432	47.3	6.2	687	21	1	10079.3	9058.8	13206.1	8497.8	9390	8870.7	High	High	High	High	High	High	1
FALSE	High	IsMasterProtein	334	FBgn0029969	FBgn0029969	0	79.481	53	17	30	17	410	43.4	8.68	1003	17	0	4340.1	4098.1	4421.9	3421.7	3553.1	3323	High	High	High	High	High	High	1
FALSE	High	IsMasterProtein	5395	FBgn0266053	FBgn0266053	0	79.418	26	21	32	21	968	108.2	7.83	941	21	0	2581.5	2415	3278.7	2169.1	2749.2	2383.9	High	High	High	High	High	High	1
FALSE	High	IsMasterProtein	3355	FBgn0264855	FBgn0264855	0	79.41	26	25	32	25	952	106.9	6.55	677	25	0	5387	5046.1	7177.3	4849.1	5374.3	4705.8	High	High	High	High	High	High	1
FALSE	High	IsMasterProtein	3933	FBgn0037138	FBgn0037138	0	79.405	45	25	34	25	574	63.6	8.22	729	25	0	4064.5	3847.8	5218.9	3413.9	4401.8	3783.4	High	High	High	High	High	High	1
FALSE	High	IsMasterProtein	3657	FBgn0031711	FBgn0031711	0	79.399	58	16	30	16	437	48.7	5.88	500	16	0	5780.5	5360.1	6008.2	4744.9	5484.6	4529.7	High	High	High	High	High	High	1
FALSE	High	IsMasterProtein	244	FBgn0003942	FBgn0003942	0	79.358	63	11	99	4	156	17.9	9.77	2084	11	12	11495.9	11869.6	20503.1	8941.1	16382.2	13913.3	High	High	High	High	High	High	1
FALSE	High	IsMasterProtein	3656	FBgn0032956	FBgn0032956	0	79.247	32	22	28	22	753	87.3	6.92	665	22	0	3405.3	3248.6	4020.6	3027.4	2888	2734.1	High	High	High	High	High	High	1
FALSE	High	IsMasterProtein	24	FBgn0035425	FBgn0035425	0	79.088	45	14	29	14	371	41	4.89	829	14	0	2556.2	2334.9	2855.1	1969	2512	2215.7	High	High	High	High	High	High	1
FALSE	High	IsMasterProtein	2493	FBgn0036258	FBgn0036258	0	79.029	35	15	38	15	539	63.2	5.96	655	15	0	5404.5	5236.1	6952.1	4820.3	5603.4	4835.7	High	High	High	High	High	High	1
FALSE	High	IsMasterProtein	4562	FBgn0037834	FBgn0037834	0	79.017	41	14	42	14	376	42.8	5.15	1371	14	0	4628.2	4580.3	6500.7	4198.2	4823.9	4254.8	High	High	High	High	High	High	1
FALSE	High	IsMasterProtein	13	FBgn0267912	FBgn0267912	0	78.967	42	20	40	8	584	64.2	6.07	830	20	0	1908.6	1763.6	2360.3	1607.5	1827.3	1580.3	High	High	High	High	High	High	1
FALSE	High	IsMasterProtein	1484	cRAP112	Trypsin OS=Sus scrofa PE=1 SV=1	0	78.854	29	6	90	6	231	24.4	7.18	2709	6	0	5593	5647.1	11350.9	7069.3	7839.3	8265	High	High	High	High	High	High	1
FALSE	High	IsMasterProtein	761	FBgn0004907	FBgn0004907	0	78.842	55	11	64	9	248	28.2	4.88	1661	11	0	5427.9	5178.1	6688.6	4431.9	5905.6	4841.2	High	High	High	High	High	High	1
FALSE	High	IsMasterProtein	1979	FBgn0001086	FBgn0001086	0	78.827	47	20	31	20	526	57	8.72	600	20	0	4103.8	4054.8	5218.9	2954.9	4459.3	3808	High	High	High	High	High	High	1
FALSE	High	IsMasterProtein	4051	FBgn0010300	FBgn0010300	0	78.635	29	22	29	22	1061	113.2	7.3	609	22	0	2612.5	2342.7	3373	2173.3	2459.7	2277.5	High	High	High	High	High	High	1
FALSE	High	IsMasterProtein	1229	FBgn0031057	FBgn0031057	0	78.628	49	17	30	17	547	58.8	5.11	974	17	0	2379.2	2384.2	2695.6	1982.6	2430.6	1989	High	High	High	High	High	High	1
FALSE	High	IsMasterProtein	1415	FBgn0036213	FBgn0036213	0	78.473	49	10	72	10	217	24.3	9.86	716	10	0	10310.2	10261.3	14341.7	8762.5	11790.8	10085	High	High	High	High	High	High	1
FALSE	High	IsMasterProtein	1041	FBgn0039877	FBgn0039877	0	78.459	42	23	28	23	698	76.5	6.2	761	23	0	3010.7	2802.9	4067.7	2284.3	3299.3	2825.3	High	High	High	High	High	High	1
FALSE	High	IsMasterProtein	2196	FBgn0039358	FBgn0039358	0	78.358	51	18	38	18	402	44.4	6.8	991	18	0	5029.9	4982.6	6903.3	4052.8	5800	4646.4	High	High	High	High	High	High	1
FALSE	High	IsMasterProtein	3299	FBgn0032643	FBgn0032643	0	78.279	34	18	39	18	548	61.5	4.46	1095	18	0	3483.5	3425.1	4115.3	2962.5	3750.1	3197.7	High	High	High	High	High	High	1
FALSE	High	IsMasterProtein	143	FBgn0025741	FBgn0025741	0	78.14	16	30	30	30	1945	218.2	6.58	585	30	0	3884.2	3509.6	4618.7	3325.2	3797	3207.5	High	High	High	High	High	High	1
FALSE	High	IsMasterProtein	4543	FBgn0020255	FBgn0020255	0	77.924	67	15	46	15	216	24.7	7.81	667	15	0	7759	7128.5	9828.9	6353	7039.5	6740	High	High	High	High	High	High	1
FALSE	High	IsMasterProtein	327	FBgn0039004	FBgn0039004	0	77.909	26	27	32	27	1200	135.1	5.63	719	27	0	4456	3907.7	5144.1	3608.5	4114.7	3394.8	High	High	High	High	High	High	1
FALSE	High	IsMasterProtein	3307	FBgn0033902	FBgn0033902	0	77.908	49	19	50	19	387	44.1	5.71	954	19	0	7102.4	6958.5	9026.2	5924.8	8102.8	6739.1	High	High	High	High	High	High	1
FALSE	High	IsMasterProtein	5379	FBgn0261268	FBgn0261268	0	77.863	29	25	31	25	934	106.8	9.09	629	25	0	3579.5	3530.5	4290.5	3026.9	3555.9	3063.3	High	High	High	High	High	High	1
FALSE	High	IsMasterProtein	3295	FBgn0039379	FBgn0039379	0	77.85	51	22	30	22	515	59	8.32	551	22	0	3141.6	2982	4173.8	2465.7	3532.1	2975.8	High	High	High	High	High	High	1
FALSE	High	IsMasterProtein	2392	FBgn0001247	FBgn0001247	0	77.84	27	25	30	25	990	113.6	6.27	544	25	0	5414.8	4883.2	6078.3	4271.7	5009.9	4352.9	High	High	High	High	High	High	1
FALSE	High	IsMasterProtein	4775	FBgn0040080	FBgn0040080	0	77.834	34	20	28	20	658	71.4	6.74	847	20	0	2805.1	2637.6	3179.5	2197.1	2696.5	2194.9	High	High	High	High	High	High	1
FALSE	High	IsMasterProtein	1543	FBgn0050497	FBgn0050497	0	77.817	26	18	27	18	877	96.5	8.75	709	18	0	2451	2016.7	1977.8	2194	1829.8	1534.3	High	High	High	High	High	High	1
FALSE	High	IsMasterProtein	3245	FBgn0015615	FBgn0015615	0	77.754	25	30	30	30	1200	139.9	8.1	475	30	0	3893.6	3722.7	4588.6	3415.9	4151.9	3305.3	High	High	High	High	High	High	1
FALSE	High	IsMasterProtein	1289	FBgn0000247	FBgn0000247	0	77.566	14	25	29	25	1961	217.8	5.71	728	25	0	3480.9	3241.1	4423	2911.2	3424.3	2965.4	High	High	High	High	High	High	1
FALSE	High	IsMasterProtein	939	FBgn0086346	FBgn0086346	0	77.55	32	25	37	25	836	92.5	5.45	706	25	0	7691.5	7298.3	9022.5	6710.4	7641.6	6432.5	High	High	High	High	High	High	1
FALSE	High	IsMasterProtein	1147	FBgn0034708	FBgn0034708	0	77.428	31	25	31	25	822	93.1	5.47	814	25	0	3652	3266.1	4487.7	3106.8	3314.9	3027.1	High	High	High	High	High	High	1
FALSE	High	IsMasterProtein	4568	FBgn0035947	FBgn0035947	0	77.325	44	25	33	25	604	69	8.47	796	25	0	4936	4479.1	5754.8	3946.7	4768.9	4059.1	High	High	High	High	High	High	1
FALSE	High	IsMasterProtein	4990	FBgn0027537	FBgn0027537	0	77.28	33	23	32	23	823	93.8	6.27	617	23	0	2976.3	2558.4	3487.8	2545	2652.9	2296.9	High	High	High	High	High	High	1
FALSE	High	IsMasterProtein	1936	FBgn0011573	FBgn0011573	0	77.194	51	22	37	22	389	45.1	5.06	867	22	0	4444.3	4182.7	5642.7	3611.7	4840.5	4086	High	High	High	High	High	High	1
FALSE	High	IsMasterProtein	4256	FBgn0033757	FBgn0033757	0	77.175	38	21	30	21	853	97.4	6.39	809	21	0	3561.1	3378.1	4525.3	3301.1	3439.2	3178.5	High	High	High	High	High	High	1
FALSE	High	IsMasterProtein	4318	FBgn0034403	FBgn0034403	0	76.831	59	13	33	12	248	28.7	5.55	639	13	0	4530.3	4406.1	5652.6	3825	4838.8	3996.8	High	High	High	High	High	High	1
FALSE	High	IsMasterProtein	5351	FBgn0263106	FBgn0263106	0	76.691	59	20	38	20	334	37	8.85	610	20	0	6723.5	6547.2	8384.2	5695.2	7204.7	5886.7	High	High	High	High	High	High	1
FALSE	High	IsMasterProtein	2648	FBgn0033465	FBgn0033465	0	76.665	44	21	28	21	604	65.9	6.64	686	21	0	4078.1	3912.8	4887.5	3306.9	4318.5	3564.2	High	High	High	High	High	High	1
FALSE	High	IsMasterProtein	2064	FBgn0259214	FBgn0259214	0	76.574	22	22	27	22	1255	138.6	7.53	680	22	0	2948.5	2470.4	3452.8	2486.9	2861.1	2435.5	High	High	High	High	High	High	1
FALSE	High	IsMasterProtein	1666	FBgn0015509	FBgn0015509	0	76.531	35	25	30	25	774	89.5	7.9	677	25	0	3393.2	3355.6	4613.3	3055.9	3518.8	3142.8	High	High	High	High	High	High	1
FALSE	High	IsMasterProtein	1261	FBgn0260462	FBgn0260462	0	76.256	37	21	34	21	614	68.9	7.01	644	21	0	6199.8	5895.1	9681.3	8190.5	7264.9	7127.8	High	High	High	High	High	High	1
FALSE	High	IsMasterProtein	11	FBgn0037652	FBgn0037652	0	76.228	57	20	38	20	359	40.9	6.95	655	20	0	7109.7	6736	8209.9	5737.7	6830.6	5798.7	High	High	High	High	High	High	1
FALSE	High	IsMasterProtein	3767	FBgn0035024	FBgn0035024	0	76.202	29	23	28	23	867	95.9	8.82	515	23	0	2650.8	2554.1	3217.2	2254.6	2667.5	2333.9	High	High	High	High	High	High	1
FALSE	High	IsMasterProtein	4371	FBgn0023174	FBgn0023174	0	76.194	67	17	42	17	272	29.8	8.66	830	17	0	6217.5	6063.6	8146.8	5527.7	6242	5549.8	High	High	High	High	High	High	1
FALSE	High	IsMasterProtein	3930	FBgn0002924	FBgn0002924	0	76.116	42	24	30	24	700	77.4	9.17	886	24	0	4134	3734.9	4441.3	3401.3	3935.5	3305.6	High	High	High	High	High	High	1
FALSE	High	IsMasterProtein	5109	FBgn0024992	FBgn0024992	0	76.094	33	25	28	25	819	90	8.46	760	25	0	3347.6	3014	4308.8	2642.9	3570.5	2872.8	High	High	High	High	High	High	1
FALSE	High	IsMasterProtein	4330	FBgn0052438	FBgn0052438	0	76.061	26	26	28	26	1034	117.8	8.07	565	26	0	4098.5	3734.2	4214.4	3544	3597.1	2956.5	High	High	High	High	High	High	1
FALSE	High	IsMasterProtein	2472	FBgn0261394	FBgn0261394	0	75.988	69	14	41	14	264	29.4	7.15	863	14	0	5609.1	5504.6	6623.2	4190.3	6020.3	4883	High	High	High	High	High	High	1
FALSE	High	IsMasterProtein	973	FBgn0262734	FBgn0262734	0	75.968	38	15	39	15	388	41.7	9.79	895	15	0	4527.1	4100.4	4949.7	3468.4	4677.2	3709.7	High	High	High	High	High	High	1
FALSE	High	IsMasterProtein	1485	FBgn0052016	FBgn0052016	0	75.875	31	26	26	26	1010	113.8	8.46	449	26	0	3221.8	3006.6	3628.3	2799.7	3150.1	2747.3	High	High	High	High	High	High	1
FALSE	High	IsMasterProtein	4805	FBgn0033879	FBgn0033879	0	75.866	63	15	43	15	295	31.6	8.63	822	15	0	7431.2	7155.7	8875	5737	7457.7	6086.7	High	High	High	High	High	High	1
FALSE	High	IsMasterProtein	3111	FBgn0035383	FBgn0035383	0	75.804	46	24	34	24	667	75.1	8.35	628	24	0	5517.4	5613.1	6797	4803	5943.1	5024.8	High	High	High	High	High	High	1
FALSE	High	IsMasterProtein	503	FBgn0261397	FBgn0261397	0	75.663	17	30	31	30	1800	208.1	8.44	492	30	0	2996.9	2779.2	3937.2	2560.4	3165	2694.6	High	High	High	High	High	High	1
FALSE	High	IsMasterProtein	4961	FBgn0032350	FBgn0032350	0	75.647	47	16	51	16	332	35.2	7.36	889	16	0	8061.9	7795.5	10401.5	6594.2	7931.5	6969.8	High	High	High	High	High	High	1
FALSE	High	IsMasterProtein	4030	FBgn0032157	FBgn0032157	0	75.528	27	22	30	22	844	95.4	8.16	635	22	0	5335	4920.3	6355.4	4529.4	4956.3	4467.1	High	High	High	High	High	High	1
FALSE	High	IsMasterProtein	511	FBgn0039252	FBgn0039252	0	75.348	38	25	28	25	730	81.3	7.08	555	25	0	4350.8	4138.4	5284.3	3361.1	4737.4	3868	High	High	High	High	High	High	1
FALSE	High	IsMasterProtein	2094	FBgn0264324	FBgn0264324	0	75.307	14	26	28	26	2134	241.2	6.93	612	26	0	3963.4	3722.3	4824.2	3323.5	3827.8	3375.2	High	High	High	High	High	High	1
FALSE	High	IsMasterProtein	1373	FBgn0024958	FBgn0024958	0	75.268	34	25	31	17	902	98.7	5.78	534	25	0	1675.2	1540.3	2048.5	1328.7	1711.1	1428.7	High	High	High	High	High	High	1
FALSE	High	IsMasterProtein	3061	FBgn0085446	FBgn0085446	0	75.102	6	31	31	31	5182	579.9	9.04	474	31	0	1725.4	1651	1451	2048.3	1579.5	1520.8	High	High	High	High	High	High	1
FALSE	High	IsMasterProtein	4064	FBgn0038968	FBgn0038968	0	75.086	14	28	32	28	2059	237	6.76	509	28	0	4778.6	4584.9	6125.4	3991.1	4933	3990.7	High	High	High	High	High	High	1
FALSE	High	IsMasterProtein	570	FBgn0032789	FBgn0032789	0	75.032	32	9	46	9	316	35.4	6.28	662	9	0	7568.9	7902.5	9133	6125.6	7785.4	6075.9	High	High	High	High	High	High	1
FALSE	High	IsMasterProtein	1767	FBgn0243511	FBgn0243511	0	74.996	30	27	31	27	948	109	6.95	397	27	0	3830.2	3664.1	5010.8	3417.9	3785.1	3413.4	High	High	High	High	High	High	1
FALSE	High	IsMasterProtein	4774	FBgn0015283	FBgn0015283	0	74.991	37	11	41	11	396	42.6	4.83	871	11	0	8364.3	8181.6	9833.4	7321.1	8811.5	7377.7	High	High	High	High	High	High	1
FALSE	High	IsMasterProtein	2460	FBgn0015288	FBgn0015288	0	74.834	62	19	59	19	299	30.6	10.11	1516	19	0	10586.1	9811.1	10458.5	7593.5	9875.9	7923.6	High	High	High	High	High	High	1
FALSE	High	IsMasterProtein	1475	FBgn0030692	FBgn0030692	0	74.797	50	23	32	23	557	65.1	8.47	564	23	0	6330.9	6206.2	7835.3	4777.5	7053.3	5688.8	High	High	High	High	High	High	1
FALSE	High	IsMasterProtein	2089	FBgn0028984	FBgn0028984	0	74.794	49	20	30	19	427	48.4	5.55	683	20	1	4721.8	4566.6	5085.9	3843.6	4576.5	3792.3	High	High	High	High	High	High	1
FALSE	High	IsMasterProtein	4621	FBgn0039638	FBgn0039638	0	74.526	35	23	29	23	654	72.8	6.34	647	23	0	3067.1	2807.2	3534.7	2486.6	3157.3	2636.7	High	High	High	High	High	High	1
FALSE	High	IsMasterProtein	2203	FBgn0265574	FBgn0265574	0	74.391	37	23	25	23	814	93	8.19	728	23	0	3826.8	3526	4392.3	3146.5	3955.4	3397.8	High	High	High	High	High	High	1
FALSE	High	IsMasterProtein	1269	FBgn0035025	FBgn0035025	0	74.391	41	22	25	22	731	83.9	5.02	591	22	0	2595.1	2393	3167.4	2172.7	2801.5	2335.2	High	High	High	High	High	High	1
FALSE	High	IsMasterProtein	2734	FBgn0010391	FBgn0010391	0	74.095	41	26	31	26	614	67.8	6.83	713	26	0	5697.7	5104.2	6735.9	4848.9	5477.1	4722.4	High	High	High	High	High	High	1
FALSE	High	IsMasterProtein	1209	FBgn0039537	FBgn0039537	0	73.837	46	18	36	18	412	44.3	8.02	797	18	0	5374.8	4648.7	6882.7	4289.1	5693.1	4747.5	High	High	High	High	High	High	1
FALSE	High	IsMasterProtein	2143	FBgn0028969	FBgn0028969	0	73.787	47	19	30	19	532	57.9	6.2	640	19	0	4327.2	4042.7	5360.7	3438.6	3993.8	3592.5	High	High	High	High	High	High	1
FALSE	High	IsMasterProtein	1070	FBgn0030007	FBgn0030007	0	73.679	41	22	36	22	498	55.6	6.76	689	22	0	6531	5986	7880.9	5107.8	6676.7	5775.3	High	High	High	High	High	High	1
FALSE	High	IsMasterProtein	747	FBgn0000212	FBgn0000212	0	73.646	17	26	28	26	1658	187	7.56	664	26	0	3178.2	3048	3966.6	2547.9	3299.4	2810.1	High	High	High	High	High	High	1
FALSE	High	IsMasterProtein	3874	FBgn0261119	FBgn0261119	0	73.52	49	18	30	18	505	55.2	6.9	504	18	0	3287	3138.6	4035.8	2814.6	3159.9	2830.2	High	High	High	High	High	High	1
FALSE	High	IsMasterProtein	231	FBgn0032456	FBgn0032456	0	73.23	19	24	26	22	1549	173.3	6.44	697	24	0	2942.1	2780.8	3788.4	2581.4	3119.9	2570.1	High	High	High	High	High	High	1
FALSE	High	IsMasterProtein	4933	FBgn0263396	FBgn0263396	0	73.217	35	8	40	8	344	36.2	7.46	1417	8	0	5842	5693.9	7517.3	4524.7	6848.4	5600.9	High	High	High	High	High	High	1
FALSE	High	IsMasterProtein	2338	FBgn0036290	FBgn0036290	0	73.21	50	14	37	14	317	35.8	6.11	941	14	0	3910.5	3930.1	4491.7	3328.6	4168.9	3443.7	High	High	High	High	High	High	1
FALSE	High	IsMasterProtein	4830	FBgn0029118	FBgn0029118	0	73.158	48	17	31	17	416	45	6.01	949	17	0	4458.9	3827.8	5608.2	3879.5	4453.9	4091.9	High	High	High	High	High	High	1
FALSE	High	IsMasterProtein	2995	FBgn0028688	FBgn0028688	0	73.144	43	17	40	17	389	45.4	6.48	1025	17	0	4753.8	4651.1	6371.7	4073.1	5047.4	4355.8	High	High	High	High	High	High	1
FALSE	High	IsMasterProtein	128	FBgn0002044	FBgn0002044	0	73.076	30	24	29	24	1063	115.8	9.26	536	24	0	3876.5	3754.4	4436.9	3195.3	3720.3	3264.3	High	High	High	High	High	High	1
FALSE	High	IsMasterProtein	5050	FBgn0011327	FBgn0011327	0	72.967	55	17	36	17	324	37.6	5.21	735	17	0	5778.5	5726.5	6847	4873.8	6404.2	5174.9	High	High	High	High	High	High	1
FALSE	High	IsMasterProtein	3772	FBgn0010747	FBgn0010747	0	72.917	53	22	31	22	508	55.8	8.7	799	22	0	5181.7	4805.7	6406.2	4215.7	5357.6	4434.5	High	High	High	High	High	High	1
FALSE	High	IsMasterProtein	2453	FBgn0004106	FBgn0004106	0	72.887	65	17	33	17	297	34.4	6.87	690	17	0	5368.2	4921.7	6844.3	4341	5183.7	4523	High	High	High	High	High	High	1
FALSE	High	IsMasterProtein	3728	FBgn0050359	FBgn0050359	0	72.701	38	20	35	20	630	72.3	5.81	706	20	0	5389.4	4943.1	5757.2	4163.7	5250.5	4422.8	High	High	High	High	High	High	1
FALSE	High	IsMasterProtein	4042	FBgn0038395	FBgn0038395	0	72.662	55	14	43	14	263	30	7.21	452	14	0	6883	6486.8	8743.8	5393.7	6584.8	6095.5	High	High	High	High	High	High	1
FALSE	High	IsMasterProtein	3215	FBgn0039632	FBgn0039632	0	72.45	29	27	32	27	852	96.9	8.34	535	27	0	4145.9	3761.5	5009.9	3646.6	3904.9	3472.4	High	High	High	High	High	High	1
FALSE	High	IsMasterProtein	3621	FBgn0283469	FBgn0283469	0	72.428	55	24	32	24	442	49.6	6.96	567	24	0	5118.5	4832.4	6047.1	4297.1	5617.9	4478	High	High	High	High	High	High	1
FALSE	High	IsMasterProtein	4811	FBgn0028968	FBgn0028968	0	72.325	32	23	32	23	897	99.4	5.3	691	23	0	4490.8	4284.6	5956.3	3756.8	4460.1	3991.7	High	High	High	High	High	High	1
FALSE	High	IsMasterProtein	358	FBgn0030686	FBgn0030686	0	72.31	54	14	29	14	362	40.5	10.07	573	14	0	4373.3	4293.6	5810.2	3488.2	4994.8	4114.3	High	High	High	High	High	High	1
FALSE	High	IsMasterProtein	2228	FBgn0038961	FBgn0038961	0	72.205	41	20	31	20	564	61.8	9.13	516	20	0	4928.4	4752.5	6038.3	3920.8	5302.4	4454.9	High	High	High	High	High	High	1
FALSE	High	IsMasterProtein	3537	FBgn0000721	FBgn0000721	0	72.205	28	22	25	22	1088	121.3	6.24	625	22	0	3387.5	3130.2	4257.1	2946.5	3338.5	3094	High	High	High	High	High	High	1
FALSE	High	IsMasterProtein	3390	FBgn0010198	FBgn0010198	0	72.176	70	9	78	2	130	14.8	9.8	1480	9	19	12134	12262	17617.3	9806.4	14478.9	11954.2	High	High	High	High	High	High	1
FALSE	High	IsMasterProtein	3210	FBgn0027055	FBgn0027055	0	72.113	45	17	29	17	445	50.7	6.25	573	17	0	2720.7	2646	3589.5	2467.1	2853.8	2495.2	High	High	High	High	High	High	1
FALSE	High	IsMasterProtein	984	FBgn0064126	FBgn0064126	0	72.071	45	17	26	17	478	53.6	7.05	566	17	0	3468.2	3308	4204.5	2766.2	3343.8	2895.6	High	High	High	High	High	High	1
FALSE	High	IsMasterProtein	4913	FBgn0022942	FBgn0022942	0	72.059	32	21	26	21	800	93.2	6.55	595	21	0	4004	3730.8	4643.4	3354.5	3650	3230.5	High	High	High	High	High	High	1
FALSE	High	IsMasterProtein	4436	FBgn0025390	FBgn0025390	0	71.967	14	23	29	23	1795	194.3	8.78	693	23	0	3793.8	4330.6	4126.3	2656	3503.3	3070.8	High	High	High	High	High	High	1
FALSE	High	IsMasterProtein	4856	FBgn0261955	FBgn0261955	0	71.945	38	17	30	17	522	58.2	9.06	585	17	0	3842	3797.5	4574.8	3243.4	4046.3	3252.2	High	High	High	High	High	High	1
FALSE	High	IsMasterProtein	161	FBgn0030276	FBgn0030276	0	71.943	38	18	29	18	493	54.4	6.02	654	18	0	3390.8	3056.1	3845.3	2753.7	3251	2666.2	High	High	High	High	High	High	1
FALSE	High	IsMasterProtein	162	FBgn0001986	FBgn0001986	0	71.908	24	23	24	23	1055	118.9	6.77	672	23	0	2970.1	2740.4	3692.1	2426.3	3060.8	2614.2	High	High	High	High	High	High	1
FALSE	High	IsMasterProtein	1446	FBgn0010078	FBgn0010078	0	71.816	78	10	56	10	140	14.9	10.83	1344	10	0	6174.6	6367.9	8570.6	4793.1	7460.2	6139.2	High	High	High	High	High	High	1
FALSE	High	IsMasterProtein	2266	FBgn0010339	FBgn0010339	0	71.807	49	16	36	15	368	41.1	8.6	875	16	0	5098.4	4899.4	6620.9	4128.4	5882.6	4825.9	High	High	High	High	High	High	1
FALSE	High	IsMasterProtein	3805	FBgn0015218	FBgn0015218	0	71.782	44	8	47	8	259	29.2	6.24	1156	8	0	4538.5	4411.2	5490.3	3696	5093.9	4211.6	High	High	High	High	High	High	1
FALSE	High	IsMasterProtein	3217	FBgn0025633	FBgn0025633	0	71.521	23	25	25	25	1094	121.6	5.66	643	25	0	3106.8	3012.6	3915.3	2414.2	3486.6	2921.7	High	High	High	High	High	High	1
FALSE	High	IsMasterProtein	1944	FBgn0023175	FBgn0023175	0	71.474	61	16	42	16	253	27.7	5.69	732	16	0	8532.9	7117.1	9327.4	5753	8010.4	6494.1	High	High	High	High	High	High	1
FALSE	High	IsMasterProtein	3576	FBgn0035203	FBgn0035203	0	71.473	38	11	27	11	392	41.1	7.05	840	11	0	3064.5	2859.3	3382.6	2391.3	2984.9	2473.1	High	High	High	High	High	High	1
FALSE	High	IsMasterProtein	4344	FBgn0052654	FBgn0052654	0	71.471	13	24	26	24	2326	255.9	5.58	738	24	0	4374	3891.7	4824.3	3393.5	4350.7	3602.5	High	High	High	High	High	High	1
FALSE	High	IsMasterProtein	3284	FBgn0050118	FBgn0050118	0	71.455	46	19	27	19	515	58.1	8.65	633	19	0	4457.5	4122.9	5457.6	3895.4	4258.1	3752.3	High	High	High	High	High	High	1
FALSE	High	IsMasterProtein	1750	FBgn0052251	FBgn0052251	0	71.414	21	24	25	24	1465	165.2	4.79	480	24	0	3271.3	2785.3	3574.7	2688.5	3180	2770	High	High	High	High	High	High	1
FALSE	High	IsMasterProtein	3915	FBgn0010660	FBgn0010660	0	71.395	18	22	27	22	1711	175.1	8.75	657	22	0	4699.7	4316.7	5148	3938.2	4361.8	3614	High	High	High	High	High	High	1
FALSE	High	IsMasterProtein	2086	FBgn0032127	FBgn0032127	0	71.258	30	12	41	12	426	45.9	5.74	930	12	0	5835.4	6601.6	6832.9	5048.1	5795.6	4564.4	High	High	High	High	High	High	1
FALSE	High	IsMasterProtein	1085	FBgn0039182	FBgn0039182	0	71.256	21	26	27	26	1430	159.7	8.56	481	26	0	2801.5	2648.7	3691.2	2427.8	2979.5	2581.8	High	High	High	High	High	High	1
FALSE	High	IsMasterProtein	444	FBgn0261380	FBgn0261380	0	71.226	52	20	29	20	408	45.7	9.52	480	20	0	5815.8	5805.6	7027.6	4722.4	6148.2	5146.5	High	High	High	High	High	High	1
FALSE	High	IsMasterProtein	2940	FBgn0027611	FBgn0027611	0	71.05	23	22	26	22	1080	122.6	5.83	684	22	0	3090.2	2845.1	2972.8	2846.2	3276.2	2564	High	High	High	High	High	High	1
FALSE	High	IsMasterProtein	4285	FBgn0030038	FBgn0030038	0	70.95	32	18	31	18	551	62.5	7.11	522	18	0	4560.4	4543.8	5371	4410.7	3999.2	3752.3	High	High	High	High	High	High	1
FALSE	High	IsMasterProtein	958	FBgn0035357	FBgn0035357	0	70.938	25	21	24	21	1152	124	5.03	597	21	0	2273.6	2107.7	2490.9	1955.3	2203.2	1874.7	High	High	High	High	High	High	1
FALSE	High	IsMasterProtein	2968	FBgn0026430	FBgn0026430	0	70.888	29	23	25	23	926	106.7	6.43	668	23	0	3159.9	2918.3	3836.1	2546.4	3075.3	2667	High	High	High	High	High	High	1
FALSE	High	IsMasterProtein	3691	FBgn0040290	FBgn0040290	0	70.659	17	23	27	23	1579	175.8	7.24	617	23	0	2945.5	2637.1	3130.8	2489.7	2639.5	2205.2	High	High	High	High	High	High	1
FALSE	High	IsMasterProtein	4849	FBgn0003257	FBgn0003257	0	70.401	43	20	35	20	493	53.4	7.25	864	20	0	4946.3	4681.6	6233.4	4046.7	5217.5	4467.2	High	High	High	High	High	High	1
FALSE	High	IsMasterProtein	1701	FBgn0000566	FBgn0000566	0	70.393	41	14	30	14	393	43	7.62	574	14	0	4317.3	4415.2	5771.9	3853.6	4847.5	4273.8	High	High	High	High	High	High	1
FALSE	High	IsMasterProtein	1536	FBgn0034181	FBgn0034181	0	70.32	27	14	32	14	559	63.2	6.23	787	14	0	3115.4	3003.3	3806.5	2563.4	3346.5	2733.5	High	High	High	High	High	High	1
FALSE	High	IsMasterProtein	1649	FBgn0032388	FBgn0032388	0	70.172	33	25	25	25	970	112.5	7.21	548	25	0	2851.1	2587.4	3358.1	2160.6	3057	2590	High	High	High	High	High	High	1
FALSE	High	IsMasterProtein	1396	FBgn0002031	FBgn0002031	0	70.158	59	15	44	15	276	30.4	5.73	1004	15	0	5609.3	5181.2	8016.4	4588.9	5914.1	4980.3	High	High	High	High	High	High	1
FALSE	High	IsMasterProtein	1601	FBgn0011638	FBgn0011638	0	69.964	40	21	30	21	390	44.9	7.58	560	21	0	3859.9	3652.6	4918.3	3198.4	4368.5	3794.1	High	High	High	High	High	High	1
FALSE	High	IsMasterProtein	4349	FBgn0027499	FBgn0027499	0	69.958	20	22	26	22	1420	156.7	4.73	705	22	0	1895.9	1835.2	2360.5	1607.4	2042	1729.5	High	High	High	High	High	High	1
FALSE	High	IsMasterProtein	3252	FBgn0037549	FBgn0037549	0	69.946	32	21	29	20	703	78.5	6.7	744	21	0	2968.3	2557.8	3489.2	2351.2	2900.3	2510.2	High	High	High	High	High	High	1
FALSE	High	IsMasterProtein	5138	FBgn0024188	FBgn0024188	0	69.838	42	9	37	9	184	21	8.78	919	9	0	4485.7	4215.1	5997.3	3675	4213.4	3981.1	High	High	High	High	High	High	1
FALSE	High	IsMasterProtein	2061	FBgn0011272	FBgn0011272	0	69.741	44	13	55	13	218	24.9	10.99	1067	13	0	5314.9	5129.3	6670.3	4213.3	5973.3	4987.5	High	High	High	High	High	High	1
FALSE	High	IsMasterProtein	3320	FBgn0262647	FBgn0262647	0	69.69	19	23	28	23	1411	160.2	5.36	685	23	0	6279.9	5556.4	7567.6	5342.8	5869.6	4772.9	High	High	High	High	High	High	1
FALSE	High	IsMasterProtein	4703	FBgn0027868	FBgn0027868	0	69.627	31	22	29	22	845	97.3	5.94	670	22	0	4142.6	3182.8	4238.8	3052.7	3508.4	2894.9	High	High	High	High	High	High	1
FALSE	High	IsMasterProtein	4014	FBgn0260012	FBgn0260012	0	69.601	19	23	28	23	1218	138.8	7.64	359	23	0	4221.3	3710.1	4890.7	3170.3	4101	3395.8	High	High	High	High	High	High	1
FALSE	High	IsMasterProtein	3998	FBgn0044324	FBgn0044324	0	69.494	31	23	28	23	926	101	7.17	445	23	0	3491.5	3193.7	3997.7	2811	3561	3086.4	High	High	High	High	High	High	1
FALSE	High	IsMasterProtein	2795	FBgn0037874	FBgn0037874	0	69.483	60	9	55	9	172	19.6	4.81	2483	9	0	4595.4	4792.1	6770.5	3585.8	5335.7	4510.5	High	High	High	High	High	High	1
FALSE	High	IsMasterProtein	4459	FBgn0010812	FBgn0010812	0	69.289	26	22	24	22	947	105	5.78	464	22	0	3152.8	2863.6	4867.3	2190.3	3796.5	3300	High	High	High	High	High	High	1
FALSE	High	IsMasterProtein	1646	FBgn0036448	FBgn0036448	0	69.214	18	26	28	26	1833	200.2	6.42	598	26	0	3291.3	3154.9	4281.2	2660	3546.4	2965.5	High	High	High	High	High	High	1
FALSE	High	IsMasterProtein	823	FBgn0031868	FBgn0031868	0	68.946	33	23	25	23	908	103.9	7.05	653	23	0	1941.4	1694.2	2461.3	1481.9	2045.8	1829.1	High	High	High	High	High	High	1
FALSE	High	IsMasterProtein	4166	FBgn0283535	FBgn0283535	0	68.915	64	14	34	14	226	26.1	6.15	977	14	0	3919.9	3551.3	4527.8	3175.6	4089	3384.9	High	High	High	High	High	High	1
FALSE	High	IsMasterProtein	3849	FBgn0031148	FBgn0031148	0	68.796	45	17	35	17	522	56.8	7.06	855	17	0	4574.4	4276	5661.4	3869.1	4808.6	4051.7	High	High	High	High	High	High	1
FALSE	High	IsMasterProtein	4768	FBgn0003607	FBgn0003607	0	68.658	65	14	39	14	206	23.2	5.08	690	14	0	4217.7	3934.9	5232.7	3151	4847	3920.7	High	High	High	High	High	High	1
FALSE	High	IsMasterProtein	5071	FBgn0027572	FBgn0027572	0	68.585	34	20	26	20	669	74.2	6.9	567	20	0	4149.5	3728.7	4643	3383.7	3959.7	3215.8	High	High	High	High	High	High	1
FALSE	High	IsMasterProtein	2058	FBgn0034654	FBgn0034654	0	68.578	65	12	33	12	222	25.6	6.43	506	12	0	5200.6	5362.8	7183.4	4006	6441	5201.6	High	High	High	High	High	High	1
FALSE	High	IsMasterProtein	1394	FBgn0035111	FBgn0035111	0	68.574	20	20	29	20	1044	118.2	8.18	569	20	0	3130	3005.7	3589.1	2584.8	2996.3	2542.5	High	High	High	High	High	High	1
FALSE	High	IsMasterProtein	4888	FBgn0036921	FBgn0036921	0	68.549	67	17	30	17	201	23.2	5.64	658	17	0	6845	6678	7667.2	5945	6251.6	5493.8	High	High	High	High	High	High	1
FALSE	High	IsMasterProtein	206	FBgn0026196	FBgn0026196	0	68.532	42	17	32	17	511	57.1	8.59	605	17	0	5411.6	4819.7	6247.8	4245.9	5898.9	4836	High	High	High	High	High	High	1
FALSE	High	IsMasterProtein	3380	FBgn0033766	FBgn0033766	0	68.502	14	25	27	25	1866	213.5	6.44	558	25	0	5244.1	4503.1	6125.9	4749.2	4770	3898.8	High	High	High	High	High	High	1
FALSE	High	IsMasterProtein	3386	FBgn0016756	FBgn0016756	0	68.448	17	23	24	23	1556	173.7	5.64	488	23	0	3092.1	2931	4073	2675.7	3190.9	2807.2	High	High	High	High	High	High	1
FALSE	High	IsMasterProtein	5016	FBgn0039640	FBgn0039640	0	68.359	21	21	36	21	999	115.2	5.99	537	21	0	5967.6	5975.7	7843.9	5374.4	6143.4	5212.6	High	High	High	High	High	High	1
FALSE	High	IsMasterProtein	4600	FBgn0015754	FBgn0015754	0	68.341	46	17	27	17	411	46.4	7.56	602	17	0	3815.5	3836.1	5157.8	3538.3	4134.1	3647.1	High	High	High	High	High	High	1
FALSE	High	IsMasterProtein	2627	FBgn0030631	FBgn0030631	0	68.315	20	24	25	24	1224	136.2	8.07	479	24	0	4092.7	3815.1	4879.5	3286	3960.9	3409.2	High	High	High	High	High	High	1
FALSE	High	IsMasterProtein	3815	FBgn0030932	FBgn0030932	0	68.305	35	20	32	20	579	62.8	5.9	771	20	0	5060.9	4683.5	6642.2	3998.5	5372.5	4435.9	High	High	High	High	High	High	1
FALSE	High	IsMasterProtein	2052	FBgn0261800	FBgn0261800	0	68.298	14	24	27	24	1788	198.2	5.33	625	24	0	2181.6	1669.6	3157.9	1736.7	3025.4	2615.1	High	High	High	High	High	High	1
FALSE	High	IsMasterProtein	774	FBgn0003462	FBgn0003462	0	68.228	62	9	34	9	167	17.4	6.6	752	9	0	5509.7	5799.2	8194.6	4812	7015.7	6266.9	High	High	High	High	High	High	1
FALSE	High	IsMasterProtein	4885	FBgn0038723	FBgn0038723	0	68.17	50	17	33	16	363	40.6	8.57	630	17	1	5827	5480.4	7422.5	5117.7	5750.3	5074.4	High	High	High	High	High	High	1
FALSE	High	IsMasterProtein	3273	FBgn0004648	FBgn0004648	0	68.143	21	25	27	25	1439	162.6	6.35	681	25	0	3238.3	3063.4	3853.1	2610.5	3260.6	2680.2	High	High	High	High	High	High	1
FALSE	High	IsMasterProtein	3792	FBgn0004888	FBgn0004888	0	68.113	48	14	46	14	328	34.4	8.98	671	14	0	10189.1	9925.7	13134.5	8584.3	11438	9434.3	High	High	High	High	High	High	1
FALSE	High	IsMasterProtein	3581	FBgn0283658	FBgn0283658	0	67.989	52	22	37	22	512	54.2	9.57	737	22	0	6712.1	6501.3	7948.3	5526.4	6515.9	5496.1	High	High	High	High	High	High	1
FALSE	High	IsMasterProtein	3190	FBgn0033845	FBgn0033845	0	67.767	30	25	25	25	921	101.9	9.98	642	25	0	2721.3	2424	3227.3	2082	2713	2379.2	High	High	High	High	High	High	1
FALSE	High	IsMasterProtein	461	FBgn0002607	FBgn0002607	0	67.721	38	10	53	10	203	24	11	817	10	0	9347.6	9432.6	13075.6	7265.3	11628	9312	High	High	High	High	High	High	1
FALSE	High	IsMasterProtein	1205	FBgn0260991	FBgn0260991	0	67.475	38	18	26	18	755	83.5	9.28	511	18	0	3140	2504.1	3093.1	2246.6	2880.8	2314	High	High	High	High	High	High	1
FALSE	High	IsMasterProtein	1153	FBgn0030719	FBgn0030719	0	67.469	44	19	30	19	464	51.7	5.26	816	19	0	5186.3	4784.7	6058.2	4115.6	5434.3	4517.4	High	High	High	High	High	High	1
FALSE	High	IsMasterProtein	254	FBgn0010097	FBgn0010097	0	67.448	43	15	34	15	457	51.3	6.32	642	15	0	4172.2	3939.3	4706.9	3137.2	4231.2	3471.8	High	High	High	High	High	High	1
FALSE	High	IsMasterProtein	3770	FBgn0037024	FBgn0037024	0	67.369	45	12	32	12	348	38.8	7.58	594	12	0	5086.8	4915.1	6531.9	4156.5	5595.4	4699.5	High	High	High	High	High	High	1
FALSE	High	IsMasterProtein	3695	FBgn0026207	FBgn0026207	0	67.296	29	20	25	20	702	78.6	5.91	627	20	0	3151.2	2782.2	3878.4	2803.7	2908.2	2688.5	High	High	High	High	High	High	1
FALSE	High	IsMasterProtein	1759	FBgn0026415	FBgn0026415	0	67.294	38	17	33	16	442	48.6	7.83	508	17	0	6482	5899.1	7133.5	5145.4	6589.2	5712.7	High	High	High	High	High	High	1
FALSE	High	IsMasterProtein	1111	FBgn0026409	FBgn0026409	0	67.106	41	14	36	14	356	38.8	8.88	782	14	0	5681.4	5485.1	8263.8	4447.4	6106.4	4854.8	High	High	High	High	High	High	1
FALSE	High	IsMasterProtein	4021	FBgn0261593	FBgn0261593	0	67.074	66	14	66	14	160	17.9	9.8	952	14	0	10453.5	10582.6	14589.1	8363.4	12803.8	10262.8	High	High	High	High	High	High	1
FALSE	High	IsMasterProtein	534	FBgn0031664	FBgn0031664	0	67.045	51	19	32	19	496	55.1	5.01	759	19	0	3693.8	3442.1	3908.4	3270	3640	3057.3	High	High	High	High	High	High	1
FALSE	High	IsMasterProtein	905	FBgn0023388	FBgn0023388	0	66.925	22	24	26	24	1190	131.6	5.52	666	24	0	3772.5	3357.3	4250.7	2946.5	3851.3	3169.9	High	High	High	High	High	High	1
FALSE	High	IsMasterProtein	2524	FBgn0033317	FBgn0033317	0	66.875	50	19	40	19	404	45.3	5.55	686	19	0	8093.5	7656.4	8860.1	6113	8596.1	6942.3	High	High	High	High	High	High	1
FALSE	High	IsMasterProtein	2379	FBgn0035026	FBgn0035026	0	66.84	29	20	21	20	880	97.3	4.87	500	20	0	3248.5	2933.7	3608	2765.1	3158.1	2771	High	High	High	High	High	High	1
FALSE	High	IsMasterProtein	1451	FBgn0037643	FBgn0037643	0	66.763	32	16	36	16	503	54.9	8.62	758	16	0	7614.4	7421.9	9655.5	6433	8194.3	6655.9	High	High	High	High	High	High	1
FALSE	High	IsMasterProtein	3330	FBgn0022023	FBgn0022023	0	66.51	41	12	35	12	338	38.4	6.1	744	12	0	3678.3	3614.9	4988	3178.7	3932.1	3473.1	High	High	High	High	High	High	1
FALSE	High	IsMasterProtein	5178	FBgn0039016	FBgn0039016	0	66.467	11	23	25	23	2249	255.2	5.72	377	23	0	2747.8	2573.4	3453.9	2248.9	2876.6	2458.5	High	High	High	High	High	High	1
FALSE	High	IsMasterProtein	4215	FBgn0033224	FBgn0033224	0	66.411	32	23	27	23	834	94.7	6.34	589	23	0	3697.8	3383.1	4396.6	3092.3	3600.7	2976	High	High	High	High	High	High	1
FALSE	High	IsMasterProtein	1081	FBgn0035909	FBgn0035909	0	66.409	43	15	24	15	512	57.5	6.07	580	15	0	1787.5	1870.9	2801.8	1444.7	2494.6	1977.6	High	High	High	High	High	High	1
FALSE	High	IsMasterProtein	446	FBgn0262742	FBgn0262742	0	66.365	37	19	24	19	662	73.7	7.47	529	19	0	3644.3	3482.1	4071.9	2941.8	3497.2	2839.1	High	High	High	High	High	High	1
FALSE	High	IsMasterProtein	1275	FBgn0037926	FBgn0037926	0	66.326	21	23	25	23	1256	143.2	6.43	490	23	0	3487.7	3224.8	4386.7	3011.1	3584.1	3136.9	High	High	High	High	High	High	1
FALSE	High	IsMasterProtein	1360	FBgn0004177	FBgn0004177	0	66.151	51	11	34	10	309	35.4	5.34	855	11	0	2248.4	2199.1	3198.6	2017.2	2536	2175.4	High	High	High	High	High	High	1
FALSE	High	IsMasterProtein	433	FBgn0026428	FBgn0026428	0	66.035	22	21	25	21	1179	130.8	6.52	513	21	0	3470.8	3228.3	4220.3	2887.3	3528.3	3015.4	High	High	High	High	High	High	1
FALSE	High	IsMasterProtein	2280	FBgn0264693	FBgn0264693	0	66.03	19	22	29	22	1241	135.7	9.19	656	22	0	4132.9	3806.9	4525.9	3488.4	4217.3	3409.4	High	High	High	High	High	High	1
FALSE	High	IsMasterProtein	4847	FBgn0014024	FBgn0014024	0	66.004	25	22	25	22	941	106.7	5.11	546	22	0	3565.6	3329.6	4421.3	3067.8	3778.6	3230.7	High	High	High	High	High	High	1
FALSE	High	IsMasterProtein	1728	FBgn0266521	FBgn0266521	0	65.983	33	15	35	15	381	43.9	8.09	635	15	0	8262.1	7548.9	8943	6308.8	7985	7187.9	High	High	High	High	High	High	1
FALSE	High	IsMasterProtein	137	FBgn0030520	FBgn0030520	0	65.937	32	13	35	13	509	56.3	5.97	559	13	0	5333.5	4878.6	6230.9	4430.6	5404.5	4513.1	High	High	High	High	High	High	1
FALSE	High	IsMasterProtein	1043	FBgn0053158	FBgn0053158	0	65.805	21	22	25	22	1033	115.4	5.9	538	22	0	3721.6	3511.4	4206.2	3182.4	3644.4	3073.9	High	High	High	High	High	High	1
FALSE	High	IsMasterProtein	4104	FBgn0003062	FBgn0003062	0	65.648	49	12	30	12	344	34.6	10.29	504	12	0	4649.6	4463.4	7188	3875.9	5851.5	4954.1	High	High	High	High	High	High	1
FALSE	High	IsMasterProtein	2043	FBgn0032715	FBgn0032715	0	65.562	56	16	26	7	407	43.9	7.4	611	16	0	1294	1212.4	1652.9	1071.1	1467.7	1162.2	High	High	High	High	High	High	1
FALSE	High	IsMasterProtein	1850	FBgn0010380	FBgn0010380	0	65.529	24	22	31	22	921	101.1	5.11	611	22	0	5901.4	5449.5	7268.1	4798.8	5836	4981.5	High	High	High	High	High	High	1
FALSE	High	IsMasterProtein	2766	FBgn0035600	FBgn0035600	0	65.479	45	13	31	13	307	33.7	8.53	648	13	0	4573.1	4601.7	5798.6	3781.3	5487	4459.8	High	High	High	High	High	High	1
FALSE	High	IsMasterProtein	4225	FBgn0027873	FBgn0027873	0	65.479	31	21	23	21	756	85.4	5.47	656	21	0	1859	1742.4	2319.2	1657.9	1761.5	1606.7	High	High	High	High	High	High	1
FALSE	High	IsMasterProtein	2060	FBgn0040273	FBgn0040273	0	65.415	27	22	25	22	1078	119.4	6.25	473	22	0	2707.9	2625.3	3620.6	2649.2	2870.3	2543.1	High	High	High	High	High	High	1
FALSE	High	IsMasterProtein	2828	FBgn0001139	FBgn0001139	0	65.401	26	21	25	21	730	80.2	7.17	442	21	0	3654.6	3169.8	4212.3	2970.5	3371.3	3041.6	High	High	High	High	High	High	1
FALSE	High	IsMasterProtein	4551	FBgn0000447	FBgn0000447	0	65.356	55	17	28	17	405	44.3	9.25	758	17	0	4285.6	4106.8	5184.9	3610.1	4524.5	3573.5	High	High	High	High	High	High	1
FALSE	High	IsMasterProtein	5402	FBgn0031392	FBgn0031392	0	65.331	27	19	27	19	739	81.2	6.2	589	19	0	3520.8	3216.7	4110.9	2654	3440.8	2722.1	High	High	High	High	High	High	1
FALSE	High	IsMasterProtein	993	FBgn0030170	FBgn0030170	0	65.325	20	23	25	23	1100	124.5	6.74	661	23	0	3587	3189.1	4251.6	2886.2	3435.3	2912.9	High	High	High	High	High	High	1
FALSE	High	IsMasterProtein	5116	FBgn0023081	FBgn0023081	0	65.32	17	23	23	23	1637	186.6	6	489	23	0	2017.7	1853.8	2535.8	1713.9	2016.6	1741.4	High	High	High	High	High	High	1
FALSE	High	IsMasterProtein	3290	FBgn0015622	FBgn0015622	0	65.318	41	20	27	20	605	68	4.84	606	20	0	3668.2	3464.4	4809.4	2851.8	4268	3559.2	High	High	High	High	High	High	1
FALSE	High	IsMasterProtein	1690	FBgn0038306	FBgn0038306	0	65.309	33	16	25	16	516	58.9	4.73	501	16	0	3449.8	3172.7	4555.6	2402.1	3837.5	3406.5	High	High	High	High	High	High	1
FALSE	High	IsMasterProtein	706	FBgn0035726	FBgn0035726	0	65.224	43	16	32	16	508	56.8	6.6	829	16	0	4611.6	4439.1	5337.8	4075.4	4768.1	3932.6	High	High	High	High	High	High	1
FALSE	High	IsMasterProtein	2603	FBgn0010434	FBgn0010434	0	65.144	15	20	22	20	1698	184.1	8.7	448	20	0	2316.3	1966.8	2835.5	2808	2425.5	2315.6	High	High	High	High	High	High	1
FALSE	High	IsMasterProtein	813	FBgn0003231	FBgn0003231	0	64.959	32	15	27	15	599	65.3	4.98	605	15	0	3220.9	3201	3633.3	2809.3	3561.3	2940.6	High	High	High	High	High	High	1
FALSE	High	IsMasterProtein	4676	FBgn0003165	FBgn0003165	0	64.94	19	18	27	18	1533	157.4	7.65	702	18	0	2775.1	2515.3	3002.9	2291	2606.5	2210.2	High	High	High	High	High	High	1
FALSE	High	IsMasterProtein	934	FBgn0029763	FBgn0029763	0	64.94	22	19	23	19	1126	121.4	6.58	640	19	0	2867.8	2708.2	3299.3	2387.5	2957.3	2446.1	High	High	High	High	High	High	1
FALSE	High	IsMasterProtein	1777	FBgn0010411	FBgn0010411	0	64.922	53	12	57	12	152	17.6	10.48	817	12	0	9744.3	9924.4	14131.4	7762.6	12318.3	9664.1	High	High	High	High	High	High	1
FALSE	High	IsMasterProtein	3519	FBgn0260959	FBgn0260959	0	64.914	29	21	22	21	1028	115	9.7	454	21	0	1969	1590.4	2230.5	1560.6	1975.5	1660.5	High	High	High	High	High	High	1
FALSE	High	IsMasterProtein	1691	FBgn0283531	FBgn0283531	0	64.843	17	24	27	24	1537	177.6	8.54	642	24	0	3304	3092.9	4305.2	2974.3	3427.2	2893.5	High	High	High	High	High	High	1
FALSE	High	IsMasterProtein	65	FBgn0013726	FBgn0013726	0	64.823	46	20	24	20	539	60.1	8.75	474	20	0	3159.4	2890.3	3873.6	2293.2	3171.4	2775	High	High	High	High	High	High	1
FALSE	High	IsMasterProtein	5150	FBgn0259676	FBgn0259676	0	64.772	41	20	23	20	533	61.4	6.96	475	20	0	4089.7	3667.2	4894.8	3154.8	3773.8	3372.2	High	High	High	High	High	High	1
FALSE	High	IsMasterProtein	1667	FBgn0010409	FBgn0010409	0	64.488	59	15	53	15	177	21	10.62	759	15	0	8811.2	8520.1	11676.7	7571.4	9030.7	7961.8	High	High	High	High	High	High	1
FALSE	High	IsMasterProtein	282	FBgn0261641	FBgn0261641	0	64.458	20	24	25	22	1123	129.7	8.27	505	24	2	3468.6	3393	4137.2	2887.8	3728.4	3040.5	High	High	High	High	High	High	1
FALSE	High	IsMasterProtein	3419	FBgn0033029	FBgn0033029	0	64.348	26	16	23	16	844	92.3	6.79	362	16	0	2747.1	2419.1	3168.9	2040.9	2711.3	2221.7	High	High	High	High	High	High	1
FALSE	High	IsMasterProtein	996	FBgn0037756	FBgn0037756	0	64.248	40	16	38	16	379	44.6	8.15	530	16	0	6839.6	6850	9119.1	5821	8449.5	7056	High	High	High	High	High	High	1
FALSE	High	IsMasterProtein	2823	FBgn0004237	FBgn0004237	0	64.247	38	11	34	9	385	39.5	9.03	1335	11	0	3555.5	3436.8	4178	2711.7	3988.3	3294.7	High	High	High	High	High	High	1
FALSE	High	IsMasterProtein	914	FBgn0019938	FBgn0019938	0	64.184	16	23	23	22	1642	185.3	7.64	472	23	0	3289.8	2944.6	3858.3	2741.9	3200.5	2700.3	High	High	High	High	High	High	1
FALSE	High	IsMasterProtein	3952	FBgn0034315	FBgn0034315	0	64.118	38	15	26	15	464	51.3	5.55	459	15	0	5716.7	5409	6645.8	4795.5	5827.3	4843.3	High	High	High	High	High	High	1
FALSE	High	IsMasterProtein	1714	FBgn0037025	FBgn0037025	0	64.081	13	19	22	19	1960	223.1	6.02	497	19	0	1345.5	1244.8	1593.4	1025.1	1341.7	1165.8	High	High	High	High	High	High	1
FALSE	High	IsMasterProtein	294	FBgn0025678	FBgn0025678	0	64.049	42	16	35	16	433	46.7	5.69	1018	16	0	4245.4	3986.6	4703.9	3478.9	4453.2	3766.2	High	High	High	High	High	High	1
FALSE	High	IsMasterProtein	440	FBgn0034390	FBgn0034390	0	64.017	54	12	23	12	324	33.9	8.13	572	12	0	2885.1	2838.9	3701.2	2242.6	3124.1	2755.4	High	High	High	High	High	High	1
FALSE	High	IsMasterProtein	755	FBgn0000543	FBgn0000543	0	63.995	26	17	24	17	684	77.9	4.87	551	17	0	2602.7	2371.2	2703.8	2059.6	2584.9	2069.9	High	High	High	High	High	High	1
FALSE	High	IsMasterProtein	1328	FBgn0034068	FBgn0034068	0	63.971	34	18	25	18	695	78.4	4.89	556	18	0	3044.3	2813.8	3534.2	2495.2	3073.9	2672.9	High	High	High	High	High	High	1
FALSE	High	IsMasterProtein	2456	FBgn0031070	FBgn0031070	0	63.861	27	19	21	19	870	97.1	6.71	567	19	0	2169.8	2155	2805.7	2036.7	2200.3	1863.4	High	High	High	High	High	High	1
FALSE	High	IsMasterProtein	4656	FBgn0027619	FBgn0027619	0	63.854	65	15	23	15	236	26.6	4.86	457	15	0	2584	2398	3006.9	2152.2	2817.8	2355.9	High	High	High	High	High	High	1
FALSE	High	IsMasterProtein	5299	FBgn0027509	FBgn0027509	0	63.775	21	24	25	24	1189	134.4	5.92	480	24	0	4065.6	3436.6	4629.2	3734	3281.7	3083.4	High	High	High	High	High	High	1
FALSE	High	IsMasterProtein	4287	FBgn0052479	FBgn0052479	0	63.684	13	17	24	17	1517	164.6	7.28	596	17	0	2467.4	2215.8	2858.1	1906.6	2511.1	2080.7	High	High	High	High	High	High	1
FALSE	High	IsMasterProtein	4892	FBgn0032393	FBgn0032393	0	63.645	49	18	23	18	462	51	8.21	447	18	0	3516.4	3298.4	3926.8	2703.1	3442.3	2856.7	High	High	High	High	High	High	1
FALSE	High	IsMasterProtein	4152	FBgn0037440	FBgn0037440	0	63.637	34	19	23	19	662	74.7	8.6	564	19	0	2794	2588.2	3420.2	2358.9	2822.5	2367	High	High	High	High	High	High	1
FALSE	High	IsMasterProtein	2891	FBgn0002638	FBgn0002638	0	63.622	41	19	21	19	547	58.8	7.94	491	19	0	3867.9	3532.5	4554.7	3038	3723.4	3183.2	High	High	High	High	High	High	1
FALSE	High	IsMasterProtein	4894	FBgn0028671	FBgn0028671	0	63.575	26	22	26	22	855	97.1	6.98	739	22	0	4187.9	3872.9	5416.4	3440.5	4420.5	3667.5	High	High	High	High	High	High	1
FALSE	High	IsMasterProtein	904	FBgn0038274	FBgn0038274	0	63.548	31	23	24	23	796	90.5	7.15	462	23	0	3628	3224.2	4595.7	3230.5	3552.7	2966.4	High	High	High	High	High	High	1
FALSE	High	IsMasterProtein	784	FBgn0086904	FBgn0086904	0	63.506	58	11	43	11	217	23	4.74	1119	11	0	5882	5865.9	6924.1	5074.5	6541.8	5502	High	High	High	High	High	High	1
FALSE	High	IsMasterProtein	2171	FBgn0028515	FBgn0028515	0	63.463	53	18	33	18	359	40.6	4.6	361	18	0	4951	4830.7	5782.8	4392.1	5419.8	4531.6	High	High	High	High	High	High	1
FALSE	High	IsMasterProtein	1513	FBgn0259937	FBgn0259937	0	63.46	38	18	33	18	508	56.8	9.28	515	18	0	5881.6	5548.8	9059.8	5409.9	6839.4	6477	High	High	High	High	High	High	1
FALSE	High	IsMasterProtein	2800	FBgn0027066	FBgn0027066	0	63.335	47	13	31	12	297	33.3	5.72	952	13	1	3463.6	3383.9	4189.2	2760.8	3696.5	3035.4	High	High	High	High	High	High	1
FALSE	High	IsMasterProtein	382	FBgn0022772	FBgn0022772	0	63.257	30	24	26	24	924	103.2	9.35	484	24	0	3313.9	2740.6	3641.7	2442.3	3089.6	2538.7	High	High	High	High	High	High	1
FALSE	High	IsMasterProtein	1419	FBgn0259785	FBgn0259785	0	63.22	25	18	22	18	996	105	4.89	691	18	0	2727.1	2643.6	3039.5	2385.9	2515.5	2281.6	High	High	High	High	High	High	1
FALSE	High	IsMasterProtein	5185	FBgn0260745	FBgn0260745	0	63.123	25	19	23	19	905	100.2	5.54	597	19	0	3217	2890.3	3505.4	2548.5	3191.1	2657.5	High	High	High	High	High	High	1
FALSE	High	IsMasterProtein	4872	FBgn0036825	FBgn0036825	0	63.099	48	9	47	9	149	17.3	10.95	925	9	0	7891.5	7454.7	10139.4	6576.8	8151.3	6992.1	High	High	High	High	High	High	1
FALSE	High	IsMasterProtein	1291	FBgn0010328	FBgn0010328	0	62.757	17	21	24	21	1703	188.6	4.75	490	21	0	1801.2	1771.5	2247.1	1643.8	1838	1592.7	High	High	High	High	High	High	1
FALSE	High	IsMasterProtein	822	FBgn0033241	FBgn0033241	0	62.755	39	15	29	15	453	51	6.13	652	15	0	4935.4	4794.3	5679.2	4155.7	5248.8	4227.7	High	High	High	High	High	High	1
FALSE	High	IsMasterProtein	2040	FBgn0039349	FBgn0039349	0	62.698	46	18	26	18	509	54.9	8.21	703	18	0	3662.9	3636.1	4686.7	2985.2	3886	3265.9	High	High	High	High	High	High	1
FALSE	High	IsMasterProtein	1647	FBgn0000346	FBgn0000346	0	62.662	31	22	23	10	745	82.5	7.46	594	22	0	1110.2	965.6	1324.4	842	1092.2	976.7	High	High	High	High	High	High	1
FALSE	High	IsMasterProtein	1047	FBgn0032397	FBgn0032397	0	62.655	38	20	23	20	589	66.3	6.21	535	20	0	3743.4	3553.1	4991.6	2984.7	3605.7	3247.4	High	High	High	High	High	High	1
FALSE	High	IsMasterProtein	4967	FBgn0002906	FBgn0002906	0	62.623	17	22	22	22	1487	166	8.5	425	22	0	2446.2	2830.9	3392.3	1984.5	2979.9	2534.7	High	High	High	High	High	High	1
FALSE	High	IsMasterProtein	642	FBgn0013954	FBgn0013954	0	62.608	77	7	39	7	108	11.7	8.13	654	7	0	3967.7	4226.3	5279	3438.7	4834	4240.2	High	High	High	High	High	High	1
FALSE	High	IsMasterProtein	4271	FBgn0263198	FBgn0263198	0	62.592	37	19	21	19	739	83.7	6.7	605	19	0	1855.6	1564.1	1672	1662.6	1608.1	1391.4	High	High	High	High	High	High	1
FALSE	High	IsMasterProtein	1723	FBgn0003423	FBgn0003423	0	62.573	33	23	28	23	681	77.1	8.97	564	23	0	3671.9	3523.9	4285.5	3149.3	3791.9	3208.5	High	High	High	High	High	High	1
FALSE	High	IsMasterProtein	894	FBgn0033890	FBgn0033890	0	62.445	27	19	26	19	895	96.6	5.34	562	19	0	2846.5	2686.3	3664	2619.4	2942	2599.6	High	High	High	High	High	High	1
FALSE	High	IsMasterProtein	1136	FBgn0035631	FBgn0035631	0	62.374	61	12	27	12	287	31.7	5.83	804	12	0	3828.4	3797.8	4314	3328	3588.6	3091	High	High	High	High	High	High	1
FALSE	High	IsMasterProtein	2031	FBgn0037182	FBgn0037182	0	62.361	44	19	23	19	553	59	7.93	533	19	0	2959.8	2810.6	3916.9	2305.6	3099.6	2785.8	High	High	High	High	High	High	1
FALSE	High	IsMasterProtein	275	FBgn0263979	FBgn0263979	0	62.348	37	12	35	12	430	48.6	4.89	771	12	0	6280.4	6170.5	7565.8	4564.3	6827.4	5666.7	High	High	High	High	High	High	1
FALSE	High	IsMasterProtein	5020	FBgn0037770	FBgn0037770	0	62.275	38	14	25	14	530	59.7	6.13	865	14	0	3212	3117.5	4134.6	2988.1	3037.5	2718.3	High	High	High	High	High	High	1
FALSE	High	IsMasterProtein	2039	FBgn0034372	FBgn0034372	0	62.239	36	17	22	17	441	50	7.11	704	17	0	2570.4	2343	2746.1	2165.3	2365.5	1958.7	High	High	High	High	High	High	1
FALSE	High	IsMasterProtein	721	FBgn0039156	FBgn0039156	0	62.142	40	17	27	17	544	59.9	8.1	550	17	0	4554.3	4178.1	5186.1	2873.2	4830.5	3677.4	High	High	High	High	High	High	1
FALSE	High	IsMasterProtein	3898	FBgn0000150	FBgn0000150	0	62.122	42	6	66	6	168	18.7	8.12	1099	6	0	7635.8	7726.2	9917.1	6079.4	8641	7110.2	High	High	High	High	High	High	1
FALSE	High	IsMasterProtein	2512	FBgn0266696	FBgn0266696	0	62.083	4	16	23	16	4526	496.5	8.6	596	16	0	2594.6	1789.4	2345.8	1728.8	2097.1	1709	High	High	High	High	High	High	1
FALSE	High	IsMasterProtein	3629	FBgn0010225	FBgn0010225	0	62.062	26	19	27	19	798	88.3	5.1	598	19	0	4950.4	4845.4	5320.6	4213.6	4319	3838.2	High	High	High	High	High	High	1
FALSE	High	IsMasterProtein	4603	FBgn0004574	FBgn0004574	0	62.021	38	20	24	20	597	67.8	6.7	457	20	0	3040	2866	3545	2486.7	2977.9	2503	High	High	High	High	High	High	1
FALSE	High	IsMasterProtein	3037	FBgn0050382	FBgn0050382	0	61.967	56	14	45	14	244	27.1	7.66	980	14	0	7908.8	7062.5	8004.6	6162.6	6951.6	5792.8	High	High	High	High	High	High	1
FALSE	High	IsMasterProtein	1013	FBgn0263740	FBgn0263740	0	61.93	45	17	37	17	475	51.5	8.73	832	17	0	4267.7	4037.2	5665.9	3756.2	4226	3875.4	High	High	High	High	High	High	1
FALSE	High	IsMasterProtein	957	FBgn0035793	FBgn0035793	0	61.885	20	19	23	19	1346	143.5	5.95	609	19	0	2357.4	2060.4	2470.3	1951.4	2207.7	1916.3	High	High	High	High	High	High	1
FALSE	High	IsMasterProtein	168	FBgn0034968	FBgn0034968	0	61.877	64	9	46	9	165	17.7	9.07	1131	9	0	7140.9	7525.6	11304.8	6063.5	9359	7933.8	High	High	High	High	High	High	1
FALSE	High	IsMasterProtein	651	FBgn0034921	FBgn0034921	0	61.858	45	14	28	14	372	41.3	7.17	706	14	0	2932.6	2797.1	3316.1	2293.4	3075.8	2477.4	High	High	High	High	High	High	1
FALSE	High	IsMasterProtein	4227	FBgn0027779	FBgn0027779	0	61.822	32	15	29	15	542	62	6.71	568	15	0	8601.9	7167.4	9712.8	7014.9	8301.8	7188.9	High	High	High	High	High	High	1
FALSE	High	IsMasterProtein	3054	FBgn0034345	FBgn0034345	0	61.798	33	10	23	10	369	41	5.05	653	10	0	2735.6	2601	3243.2	2218.7	2934.5	2416.8	High	High	High	High	High	High	1
FALSE	High	IsMasterProtein	3164	FBgn0265575	FBgn0265575	0	61.748	23	16	26	16	780	87	6.55	672	16	0	2913	2744.5	3859.2	2276.3	3060.8	2290.4	High	High	High	High	High	High	1
FALSE	High	IsMasterProtein	3887	FBgn0037301	FBgn0037301	0	61.651	24	21	27	21	959	107	5.91	579	21	0	5000.5	4766.7	5709.6	4594	4745.4	4183.8	High	High	High	High	High	High	1
FALSE	High	IsMasterProtein	147	FBgn0031418	FBgn0031418	0	61.546	49	17	32	17	335	37.3	7.52	768	17	0	5919.2	5812.7	6391.6	4890.3	5687.1	4801.7	High	High	High	High	High	High	1
FALSE	High	IsMasterProtein	25	FBgn0264975	FBgn0264975	0	61.489	19	20	22	20	1309	145.4	5.55	461	20	0	1783.8	1886.2	2296.2	2615.1	2477.8	1929.9	High	High	High	High	High	High	1
FALSE	High	IsMasterProtein	5021	FBgn0027348	FBgn0027348	0	61.476	37	21	26	21	666	73.6	8.24	574	21	0	4152.8	3756.6	6679.1	2944	4950.3	4455.2	High	High	High	High	High	High	1
FALSE	High	IsMasterProtein	238	FBgn0011692	FBgn0011692	0	61.466	29	23	25	23	887	100.6	9.23	372	23	0	2483.4	2358.9	2865.2	2124	2484.8	2053.9	High	High	High	High	High	High	1
FALSE	High	IsMasterProtein	3831	FBgn0030151	FBgn0030151	0	61.44	42	19	40	19	397	44.9	6.71	602	19	0	7504	7418.5	9700.6	6323.5	8549.4	6933.9	High	High	High	High	High	High	1
FALSE	High	IsMasterProtein	4564	FBgn0040011	FBgn0040011	0	61.401	26	21	23	21	897	100.9	4.98	521	21	0	2327.5	2236.5	3133.2	1827.8	2501.4	2082.8	High	High	High	High	High	High	1
FALSE	High	IsMasterProtein	3692	FBgn0034138	FBgn0034138	0	61.362	42	6	41	6	148	17	10.26	641	6	0	5583.6	5296.7	6668.7	4144.2	6369.5	5153.1	High	High	High	High	High	High	1
FALSE	High	IsMasterProtein	2709	FBgn0039680	FBgn0039680	0	61.346	15	22	22	22	1380	157.4	5.86	499	22	0	3107.3	2849.2	3563.4	2588.6	2832.6	2381.9	High	High	High	High	High	High	1
FALSE	High	IsMasterProtein	2489	FBgn0000084	FBgn0000084	0	61.32	56	15	26	15	321	35.7	4.74	874	15	0	3476.3	3319.5	4085.3	2900.6	3548.7	3006.5	High	High	High	High	High	High	1
FALSE	High	IsMasterProtein	2673	FBgn0027330	FBgn0027330	0	61.259	25	23	25	23	1008	112.8	8.53	440	23	0	3413.9	3171.9	4332.9	3033.1	3480.2	3045.2	High	High	High	High	High	High	1
FALSE	High	IsMasterProtein	1782	FBgn0031493	FBgn0031493	0	61.249	30	21	25	21	749	84.7	5.34	390	21	0	3688.8	3518.3	4286.5	3028.7	3943.9	3310.1	High	High	High	High	High	High	1
FALSE	High	IsMasterProtein	2002	FBgn0037081	FBgn0037081	0	61.208	45	18	19	18	556	63.9	5.05	432	18	0	1812.1	1730.2	2019.6	1534.2	1790.9	1522.8	High	High	High	High	High	High	1
FALSE	High	IsMasterProtein	1787	FBgn0016697	FBgn0016697	0	61.157	46	10	27	10	244	26.9	4.98	509	10	0	3862.4	3788.3	5114.1	3122.5	4055.3	3431	High	High	High	High	High	High	1
FALSE	High	IsMasterProtein	2079	FBgn0010590	FBgn0010590	0	61.087	64	9	29	9	224	24.2	5.25	907	9	0	2569.7	2406.9	2971.7	1864.3	2412.6	2075.5	High	High	High	High	High	High	1
FALSE	High	IsMasterProtein	1518	FBgn0042083	FBgn0042083	0	61.073	39	18	24	18	578	62.6	7.49	665	18	0	2991.5	2718.2	3605.3	2447.9	3037	2669.5	High	High	High	High	High	High	1
FALSE	High	IsMasterProtein	3689	FBgn0028342	FBgn0028342	0	61.055	75	8	39	8	157	16.7	5.99	833	8	0	3809.1	3931.5	5471.5	3178.2	4775	3864.4	High	High	High	High	High	High	1
FALSE	High	IsMasterProtein	322	FBgn0033555	FBgn0033555	0	61.051	59	8	66	1	130	14.7	9.8	1254	8	0	134.7	128	149.1	114.6	137.9	129.3	High	High	High	High	High	High	1
FALSE	High	IsMasterProtein	1116	FBgn0034629	FBgn0034629	0	60.983	24	11	22	11	677	75.4	8.34	658	11	0	2365.7	2232.7	2656.3	1963.8	2180.1	1658.2	High	High	High	High	High	High	1
FALSE	High	IsMasterProtein	2016	FBgn0034858	FBgn0034858	0	60.816	35	19	26	19	626	67.6	9.44	471	19	0	4887.1	4539.2	5759	4040.4	4691.1	4040.9	High	High	High	High	High	High	1
FALSE	High	IsMasterProtein	5270	FBgn0034641	FBgn0034641	0	60.775	18	23	24	23	1544	172	5	439	23	0	3713.3	3272.7	4710.7	2874.5	3892.8	3344.9	High	High	High	High	High	High	1
FALSE	High	IsMasterProtein	576	FBgn0000405	FBgn0000405	0	60.726	33	18	24	18	530	59.2	9.64	527	18	0	3309.8	2881	3534.3	2659.9	2913.4	2513.4	High	High	High	High	High	High	1
FALSE	High	IsMasterProtein	2613	FBgn0037467	FBgn0037467	0	60.697	28	20	22	20	782	87.4	6.57	548	20	0	2222.3	1695.2	2743.7	1493.3	2274.2	1959.2	High	High	High	High	High	High	1
FALSE	High	IsMasterProtein	443	FBgn0033740	FBgn0033740	0	60.695	34	22	23	22	685	77.9	8.54	492	22	0	3502.7	3264.6	4242.7	2977	3663.3	3142.7	High	High	High	High	High	High	1
FALSE	High	IsMasterProtein	4561	FBgn0036915	FBgn0036915	0	60.675	31	20	26	20	598	67.3	9.73	466	20	0	2998.9	2770.2	3240.3	2499.4	2818.2	2340.3	High	High	High	High	High	High	1
FALSE	High	IsMasterProtein	1755	FBgn0052649	FBgn0052649	0	60.562	36	21	21	21	661	74.4	8.18	626	21	0	2061.2	1948.2	2541.8	1702.6	2086.1	1734.7	High	High	High	High	High	High	1
FALSE	High	IsMasterProtein	5085	FBgn0031878	FBgn0031878	0	60.549	35	18	20	18	657	72.8	5.17	411	18	0	2898.1	2527.3	3251.1	2252.3	2878.4	2465.4	High	High	High	High	High	High	1
FALSE	High	IsMasterProtein	5248	FBgn0033816	FBgn0033816	0	60.547	37	20	23	20	652	74.2	5.92	422	20	0	3465	3248.8	4253.1	2604.4	3765.1	3086.4	High	High	High	High	High	High	1
FALSE	High	IsMasterProtein	4939	FBgn0039697	FBgn0039697	0	60.502	62	14	37	14	253	27.2	8.05	864	14	0	7249.5	6982.6	9082.9	5985.7	7850	6417.7	High	High	High	High	High	High	1
FALSE	High	IsMasterProtein	5076	FBgn0011768	FBgn0011768	0	60.469	34	13	28	13	379	40.4	6.71	666	13	0	4570.3	4565.2	7708.5	4547.3	5149.7	5001.3	High	High	High	High	High	High	1
FALSE	High	IsMasterProtein	883	FBgn0025286	FBgn0025286	0	60.416	56	10	45	10	124	14.5	10.2	871	10	0	8073.2	7959.8	10480.8	6570.5	9697.2	8023.1	High	High	High	High	High	High	1
FALSE	High	IsMasterProtein	10	FBgn0002174	FBgn0002174	0	60.34	37	19	22	19	520	56.1	9.1	626	19	0	3978.2	3272.6	5290.3	2950.9	4117.7	3394.3	High	High	High	High	High	High	1
FALSE	High	IsMasterProtein	1210	FBgn0027885	FBgn0027885	0	60.322	38	18	25	18	536	59.9	6.76	401	18	0	5127.9	4905.2	5814.2	4134	5273.9	4249.2	High	High	High	High	High	High	1
FALSE	High	IsMasterProtein	4992	FBgn0000357	FBgn0000357	0	60.268	37	6	45	6	172	17.2	9.32	1696	6	0	3945.9	4940.5	5459.3	4922.1	4978.8	4045.1	High	High	High	High	High	High	1
FALSE	High	IsMasterProtein	2170	FBgn0015625	FBgn0015625	0	60.21	27	14	25	14	575	64.7	8.79	544	14	0	3726.1	3407.2	4546.1	2649.1	3543.8	3277.5	High	High	High	High	High	High	1
FALSE	High	IsMasterProtein	1214	FBgn0035422	FBgn0035422	0	60.178	60	12	56	12	144	16	11.09	868	12	0	8378.2	8465.4	11722.7	6875	9816.2	7971.2	High	High	High	High	High	High	1
FALSE	High	IsMasterProtein	2463	FBgn0014189	FBgn0014189	0	60.168	41	17	33	17	424	48.6	5.66	472	17	0	6089	5754.5	7612.8	4844.6	6261.1	5229.8	High	High	High	High	High	High	1
FALSE	High	IsMasterProtein	291	FBgn0013746	FBgn0013746	0	60.147	36	16	27	16	444	51.5	5.62	434	16	0	4261.7	4146	4594.9	3276.5	4218.2	3380.2	High	High	High	High	High	High	1
FALSE	High	IsMasterProtein	1825	FBgn0010412	FBgn0010412	0	60.029	65	14	64	14	156	17.3	10.11	1096	14	0	12768	12483.7	16234	9571.3	14560.3	11655.4	High	High	High	High	High	High	1
FALSE	High	IsMasterProtein	1890	FBgn0029568	FBgn0029568	0	59.932	29	13	33	13	436	49.9	6.73	537	13	0	4979.7	5255.4	5448.1	4144.8	4762.1	3750.4	High	High	High	High	High	High	1
FALSE	High	IsMasterProtein	4336	FBgn0034529	FBgn0034529	0	59.858	16	22	22	21	1469	160.8	4.83	363	22	1	2223.9	1995.1	2562.1	1845.1	2327.6	1999.6	High	High	High	High	High	High	1
FALSE	High	IsMasterProtein	3065	FBgn0262126	FBgn0262126	0	59.802	16	18	25	18	1231	133.7	7.96	384	18	0	4551.6	4339.4	5608.1	3733.8	4483.6	3869.7	High	High	High	High	High	High	1
FALSE	High	IsMasterProtein	1156	FBgn0032217	FBgn0032217	0	59.787	31	15	27	15	561	63.1	6.93	320	15	0	4324.6	4013.8	4995.1	3502.8	4480.2	3638.5	High	High	High	High	High	High	1
FALSE	High	IsMasterProtein	3906	FBgn0037728	FBgn0037728	0	59.706	58	10	24	10	184	20.7	4.6	750	10	0	3301.5	3157.9	3506.9	2087.1	3270.2	2440.3	High	High	High	High	High	High	1
FALSE	High	IsMasterProtein	1302	FBgn0034646	FBgn0034646	0	59.705	61	16	21	16	346	38.6	7.58	549	16	0	3035.1	3023.7	3440.7	2460.5	3072.4	2641.4	High	High	High	High	High	High	1
FALSE	High	IsMasterProtein	4355	FBgn0011666	FBgn0011666	0	59.688	29	12	21	12	634	65.6	9.29	648	12	0	2828	2701.8	4035.1	2274.3	3243.2	2841.3	High	High	High	High	High	High	1
FALSE	High	IsMasterProtein	3707	FBgn0026777	FBgn0026777	0	59.635	52	14	22	14	414	45.8	4.67	655	14	0	1423.9	1323	1666.9	1123.3	1472.9	1201.1	High	High	High	High	High	High	1
FALSE	High	IsMasterProtein	2481	FBgn0037700	FBgn0037700	0	59.618	57	19	28	19	308	32.9	6.24	583	19	0	4770.4	3899.7	4568.1	3312.1	4311.8	3597.4	High	High	High	High	High	High	1
FALSE	High	IsMasterProtein	5239	FBgn0001128	FBgn0001128	0	59.61	50	17	22	17	360	39.3	6.61	526	17	0	3973.6	3962	5021.5	3228.7	4308	3380.2	High	High	High	High	High	High	1
FALSE	High	IsMasterProtein	4115	FBgn0033859	FBgn0033859	0	59.555	21	17	22	17	883	103.3	5.64	454	17	0	2214	1985	2562.3	1898.9	2062.9	1836.8	High	High	High	High	High	High	1
FALSE	High	IsMasterProtein	3085	FBgn0039857	FBgn0039857	0	59.555	34	13	51	13	262	29.7	10.71	582	13	0	12955.8	12139.2	14394.3	8949.9	12783.1	9932.4	High	High	High	High	High	High	1
FALSE	High	IsMasterProtein	4758	FBgn0003655	FBgn0003655	0	59.518	43	16	22	16	548	62	6.14	635	16	0	2466.8	2259.7	2987	2027.5	2609.8	2184.9	High	High	High	High	High	High	1
FALSE	High	IsMasterProtein	4196	FBgn0039207	FBgn0039207	0	59.492	18	20	22	19	1402	157	6.79	532	20	0	2070.2	1904.7	2707.6	1681.1	2250.3	1765.1	High	High	High	High	High	High	1
FALSE	High	IsMasterProtein	4692	FBgn0037382	FBgn0037382	0	59.484	36	22	25	22	701	80.7	5.05	344	22	0	3941.3	3605.4	3993.7	3479.9	3735.3	3194.8	High	High	High	High	High	High	1
FALSE	High	IsMasterProtein	4217	FBgn0262716	FBgn0262716	0	59.477	47	16	23	16	418	47	5.99	484	16	0	3131.2	3124.3	3945.3	2704.8	3269	2795.8	High	High	High	High	High	High	1
FALSE	High	IsMasterProtein	3337	FBgn0039588	FBgn0039588	0	59.427	34	21	22	21	696	76.7	7.14	412	21	0	3347.1	3218.5	3953.7	2920.2	3390.4	2859.4	High	High	High	High	High	High	1
FALSE	High	IsMasterProtein	3504	FBgn0036451	FBgn0036451	0	59.414	12	22	23	22	2103	230.1	7.93	391	22	0	2213.2	2207.2	2832.9	2126.8	2268.3	1948.9	High	High	High	High	High	High	1
FALSE	High	IsMasterProtein	4595	FBgn0001114	FBgn0001114	0	59.144	25	16	19	16	1026	118.7	4.77	478	16	0	1457.5	1315.3	1882.5	1360.8	2001.3	1592	High	High	High	High	High	High	1
FALSE	High	IsMasterProtein	4657	FBgn0030246	FBgn0030246	0	59.123	20	21	24	21	1288	146	7.4	412	21	0	3121.1	2923	3791.3	2666.3	3161.4	2642.1	High	High	High	High	High	High	1
FALSE	High	IsMasterProtein	636	FBgn0027582	FBgn0027582	0	59.051	19	19	20	19	1225	136.3	7.74	560	19	0	2025.2	2002.3	2999.9	1764.4	2481.7	2063.3	High	High	High	High	High	High	1
FALSE	High	IsMasterProtein	5223	FBgn0037657	FBgn0037657	0	58.993	39	21	24	21	538	61.3	9.63	396	21	0	3152.4	2843.4	3447.3	2617.3	2938.2	2485.9	High	High	High	High	High	High	1
FALSE	High	IsMasterProtein	2348	FBgn0260003	FBgn0260003	0	58.972	7	21	22	21	3598	410.2	5.48	450	21	0	1970	1676.8	2417.6	1376.1	2004.9	1680.7	High	High	High	High	High	High	1
FALSE	High	IsMasterProtein	4495	FBgn0031897	FBgn0031897	0	58.93	2	2	3	2	969	107.7	6.76	0	2	0	1267.7	1259.3	1892.3	1101.8	1495.5	1233.5	High	High	High	High	High	High	1
FALSE	High	IsMasterProtein	2295	FBgn0263237	FBgn0263237	0	58.785	56	18	23	18	353	39.6	9.45	434	18	0	3466.6	3249.5	3855.4	2760.6	3181.2	2781.1	High	High	High	High	High	High	1
FALSE	High	IsMasterProtein	3890	FBgn0086706	FBgn0086706	0	58.777	35	21	26	21	611	69.3	8.13	437	21	0	3548.6	3398.9	4551	3224.7	3554.3	3195.1	High	High	High	High	High	High	1
FALSE	High	IsMasterProtein	1350	FBgn0263133	FBgn0263133	0	58.747	30	23	25	23	745	83.5	6.73	476	23	0	5018.7	4763.3	5883.6	4010.1	4754.9	4084.3	High	High	High	High	High	High	1
FALSE	High	IsMasterProtein	3954	FBgn0002873	FBgn0002873	0	58.735	14	23	23	23	2567	293.9	5.73	414	23	0	2831.4	2552.1	3779.3	2363.7	2953.2	2493.9	High	High	High	High	High	High	1
FALSE	High	IsMasterProtein	71	FBgn0000927	FBgn0000927	0	58.712	34	16	22	16	696	77.7	9.42	592	16	0	2250.6	1753.3	2333.5	1846.9	2013.6	1739.7	High	High	High	High	High	High	1
FALSE	High	IsMasterProtein	2081	FBgn0016696	FBgn0016696	0	58.707	25	22	22	22	952	108.8	8.05	380	22	0	2534.9	2412.7	2764.5	1980.4	2401.8	2093.2	High	High	High	High	High	High	1
FALSE	High	IsMasterProtein	1920	FBgn0034792	FBgn0034792	0	58.681	29	19	21	19	740	81	8.57	647	19	0	2521.7	2363	3007.9	2022.1	2697.3	2228.1	High	High	High	High	High	High	1
FALSE	High	IsMasterProtein	309	FBgn0259139	FBgn0259139	0	58.633	28	12	24	12	586	61.4	6.04	671	12	0	3735.8	3542.5	4399.3	3106.7	3993	3321.5	High	High	High	High	High	High	1
FALSE	High	IsMasterProtein	1053	FBgn0034999	FBgn0034999	0	58.622	37	18	19	18	687	76.6	8.09	564	18	0	2957.7	2544.2	3411.4	2445.5	2719	2205.3	High	High	High	High	High	High	1
FALSE	High	IsMasterProtein	2200	FBgn0086895	FBgn0086895	0	58.508	21	24	25	22	1242	141.8	8.76	363	24	1	3356.6	3153.7	4238.1	2820.1	3442.8	3012.5	High	High	High	High	High	High	1
FALSE	High	IsMasterProtein	2400	FBgn0010408	FBgn0010408	0	58.49	61	17	62	17	195	22.6	10.61	1016	17	0	13799.6	12763.2	16614.7	10125.9	14231	11831.9	High	High	High	High	High	High	1
FALSE	High	IsMasterProtein	4419	FBgn0035205	FBgn0035205	0	58.303	18	19	20	19	1150	130.4	9.55	481	19	0	2197.6	1888.6	2598	1832	2002.6	1798.6	High	High	High	High	High	High	1
FALSE	High	IsMasterProtein	4329	FBgn0039049	FBgn0039049	0	58.262	50	15	24	15	401	45	5.62	428	15	0	3502.4	3422.8	4049.7	2971.3	3454.4	2892.2	High	High	High	High	High	High	1
FALSE	High	IsMasterProtein	2373	FBgn0004587	FBgn0004587	0	58.027	31	13	37	13	355	40.4	11.43	918	13	0	4252.2	3974.1	4846.3	3325.1	4524	3756.2	High	High	High	High	High	High	1
FALSE	High	IsMasterProtein	3188	FBgn0053180	FBgn0053180	0	58.009	20	21	22	21	1110	126.9	6.35	527	21	0	3129	2828.9	4135.6	2674.7	2981.7	2670.9	High	High	High	High	High	High	1
FALSE	High	IsMasterProtein	521	FBgn0261385	FBgn0261385	0	57.887	18	19	19	19	1239	135.9	6.24	456	19	0	2044.6	1777.9	1986.7	1977.9	1796	1561.1	High	High	High	High	High	High	1
FALSE	High	IsMasterProtein	5024	FBgn0035027	FBgn0035027	0	57.847	39	20	21	20	637	71.7	7.14	452	20	0	3264.3	3452.2	4650.4	2904.7	3510.4	3134.3	High	High	High	High	High	High	1
FALSE	High	IsMasterProtein	3453	FBgn0052675	FBgn0052675	0	57.681	38	14	20	14	530	58.1	9.96	476	14	0	1636.7	1393.3	1824.1	1240.9	1582.9	1327	High	High	High	High	High	High	1
FALSE	High	IsMasterProtein	1285	FBgn0086908	FBgn0086908	0	57.673	19	20	22	20	1262	141.9	5.49	581	20	0	2765	2328.3	3168.7	2159.1	2636.7	2272.4	High	High	High	High	High	High	1
FALSE	High	IsMasterProtein	3789	FBgn0034691	FBgn0034691	0	57.662	19	20	20	20	1218	134.5	6.99	573	20	0	1627.8	1424.9	1994.7	1376.5	1696.7	1377.6	High	High	High	High	High	High	1
FALSE	High	IsMasterProtein	5412	FBgn0027889	FBgn0027889	0	57.66	33	21	30	21	599	66	9.86	439	21	0	5068.2	4108.8	5850.5	4197.8	4675.5	3796.4	High	High	High	High	High	High	1
FALSE	High	IsMasterProtein	3214	FBgn0032705	FBgn0032705	0	57.625	32	16	19	16	646	71.7	7.05	554	16	0	2005.2	1812.7	2459.2	1700.9	1845.9	1699.4	High	High	High	High	High	High	1
FALSE	High	IsMasterProtein	5026	FBgn0029840	FBgn0029840	0	57.569	15	20	20	20	1621	177.1	8.28	560	20	0	2391.1	2273.8	2855.2	2192.5	2366.2	2054.8	High	High	High	High	High	High	1
FALSE	High	IsMasterProtein	1143	FBgn0002284	FBgn0002284	0	57.568	43	7	36	7	235	25.8	6.54	797	7	0	3896.4	4135.6	5582.3	3521.5	4732.3	4013.6	High	High	High	High	High	High	1
FALSE	High	IsMasterProtein	607	FBgn0035593	FBgn0035593	0	57.555	46	12	23	12	371	40.6	4.82	643	12	0	3103	2841.5	3814.3	2407.5	3208.6	2766.4	High	High	High	High	High	High	1
FALSE	High	IsMasterProtein	3044	FBgn0036838	FBgn0036838	0	57.408	32	17	22	17	615	68.6	6.23	442	17	0	2862.7	2597.2	3940.9	2511.1	3242.5	2792.8	High	High	High	High	High	High	1
FALSE	High	IsMasterProtein	2956	FBgn0038519	FBgn0038519	0	57.391	49	11	28	11	234	26.4	7.49	743	11	0	4906.2	4611.6	6009.6	3978.4	5115.3	4245.2	High	High	High	High	High	High	1
FALSE	High	IsMasterProtein	1644	FBgn0029512	FBgn0029512	0	57.357	42	14	32	14	337	37.7	5.44	702	14	0	4404.6	4185.4	5467.8	3785.8	4349.9	3790.4	High	High	High	High	High	High	1
FALSE	High	IsMasterProtein	2332	FBgn0016685	FBgn0016685	0	57.356	47	9	39	9	152	17	4.61	689	9	0	7541.2	8046.4	10283.1	5902.6	9248.9	7567.9	High	High	High	High	High	High	1
FALSE	High	IsMasterProtein	2532	FBgn0004391	FBgn0004391	0	57.23	13	21	22	21	2030	227.1	6.51	382	21	0	2150.2	2039.9	2450.3	1788.4	2114.2	1729.5	High	High	High	High	High	High	1
FALSE	High	IsMasterProtein	2534	FBgn0016978	FBgn0016978	0	57.21	42	20	24	20	448	52.9	10.04	494	20	0	4460.8	4220.4	4985	3585.8	4509	3809.7	High	High	High	High	High	High	1
FALSE	High	IsMasterProtein	4785	FBgn0283494	FBgn0283494	0	57.107	55	15	30	15	240	26.5	7.88	659	15	0	4512.8	4266.9	5336.1	3779.8	4797.9	3992.6	High	High	High	High	High	High	1
FALSE	High	IsMasterProtein	4781	FBgn0035438	FBgn0035438	0	57.049	44	8	25	8	238	26.2	8.76	576	8	0	3984.2	3946.4	4732	3505	4328.2	3676.3	High	High	High	High	High	High	1
FALSE	High	IsMasterProtein	3529	FBgn0029629	FBgn0029629	0	56.9	45	13	26	13	269	29.9	8.79	422	13	0	5813.8	5689.9	7635.7	4709.1	6290.8	5153.2	High	High	High	High	High	High	1
FALSE	High	IsMasterProtein	5381	FBgn0031450	FBgn0031450	0	56.858	35	20	22	20	760	85.4	6.98	577	20	0	2802.8	2634.7	3529.8	2161.4	2798.7	2317.6	High	High	High	High	High	High	1
FALSE	High	IsMasterProtein	4070	FBgn0039110	FBgn0039110	0	56.787	27	10	22	10	449	47.5	4.59	790	10	0	2923.5	2842.3	3625.1	2354.8	3151.5	2676.6	High	High	High	High	High	High	1
FALSE	High	IsMasterProtein	4854	FBgn0037001	FBgn0037001	0	56.778	46	17	27	17	416	46.8	9.39	403	17	0	4046.8	3910.4	4995.9	3322.9	4473.1	3537.2	High	High	High	High	High	High	1
FALSE	High	IsMasterProtein	3935	FBgn0033661	FBgn0033661	0	56.77	5	22	23	22	5526	630.9	5.31	319	22	0	1288.4	1219.6	1549.9	1092.3	1305.5	1139.7	High	High	High	High	High	High	1
FALSE	High	IsMasterProtein	750	FBgn0266284	FBgn0266284	0	56.652	28	17	19	17	606	70.2	7.68	496	17	0	2228.9	2093.9	2507.5	1868	2241.7	1840.7	High	High	High	High	High	High	1
FALSE	High	IsMasterProtein	1479	FBgn0033737	FBgn0033737	0	56.631	29	19	20	19	610	64.4	8.59	392	19	0	2600.1	2429.9	3030.3	2159.5	2481.2	2074	High	High	High	High	High	High	1
FALSE	High	IsMasterProtein	2822	FBgn0033889	FBgn0033889	0	56.595	19	23	25	23	1333	151	9	343	23	0	3015.6	2555	4779.9	2049.5	3917	3463.7	High	High	High	High	High	High	1
FALSE	High	IsMasterProtein	2246	FBgn0266452	FBgn0266452	0	56.574	42	19	24	19	627	69.4	7.24	427	19	0	3517.1	3067.9	4664.5	2998.8	3624.5	3168.4	High	High	High	High	High	High	1
FALSE	High	IsMasterProtein	692	FBgn0010516	FBgn0010516	0	56.533	49	15	29	15	330	34.2	8.32	748	15	0	5352.1	5315.1	7350.1	4592.7	5827.1	4845.6	High	High	High	High	High	High	1
FALSE	High	IsMasterProtein	3723	FBgn0028700	FBgn0028700	0	56.524	41	13	23	13	356	40.8	8.4	527	13	0	4519.4	4192.9	5069.2	3651.9	4238.8	3607.5	High	High	High	High	High	High	1
FALSE	High	IsMasterProtein	4197	FBgn0038964	FBgn0038964	0	56.509	28	13	23	13	496	54.8	9.28	432	13	0	4671.7	4387.5	5931.8	3664.7	5311.6	4442.3	High	High	High	High	High	High	1
FALSE	High	IsMasterProtein	2080	FBgn0035771	FBgn0035771	0	56.472	24	17	21	17	753	85.8	5.99	471	17	0	2466	2473.9	3221.8	1842.3	2841.6	2203.8	High	High	High	High	High	High	1
FALSE	High	IsMasterProtein	2878	FBgn0264560	FBgn0264560	0	56.425	12	20	23	20	1983	220.5	5.4	428	20	0	2520.3	2312.9	3313.3	1955.6	2784.7	2276.8	High	High	High	High	High	High	1
FALSE	High	IsMasterProtein	3086	FBgn0000147	FBgn0000147	0	56.374	35	19	26	19	411	46.2	9.51	417	19	0	5709.6	5426.3	6231.4	4385.7	5053.2	4375.4	High	High	High	High	High	High	1
FALSE	High	IsMasterProtein	3015	FBgn0030703	FBgn0030703	0	56.36	55	13	23	13	248	27.9	4.74	701	13	0	2922.9	3101.8	3419.7	2565.6	3310.7	2617.8	High	High	High	High	High	High	1
FALSE	High	IsMasterProtein	1848	FBgn0033526	FBgn0033526	0	56.34	38	20	21	20	747	83.3	8.22	343	20	0	2065.9	1683.2	2316.4	1554.8	1913.2	1625.6	High	High	High	High	High	High	1
FALSE	High	IsMasterProtein	3433	FBgn0250837	FBgn0250837	0	56.334	77	13	61	13	188	19.9	5.47	1205	13	0	6537.8	5981.8	7797.3	4717	7022.1	6145.5	High	High	High	High	High	High	1
FALSE	High	IsMasterProtein	3764	FBgn0052685	FBgn0052685	0	56.324	12	21	21	21	1885	205.1	5.69	312	21	0	1568.1	1392.7	1860.8	1227.2	1554.9	1346.6	High	High	High	High	High	High	1
FALSE	High	IsMasterProtein	367	FBgn0027570	FBgn0027570	0	56.295	26	15	19	15	774	88.1	6.21	479	15	0	1881.2	1841	2824.8	1560.1	2399.1	2015.5	High	High	High	High	High	High	1
FALSE	High	IsMasterProtein	4024	FBgn0259978	FBgn0259978	0	56.283	34	17	23	17	605	66.1	6.61	513	17	0	3357.1	2570.5	3712.9	2488.4	3207.6	2508.1	High	High	High	High	High	High	1
FALSE	High	IsMasterProtein	4866	FBgn0037924	FBgn0037924	0	56.267	16	18	20	18	1266	129.8	10.14	438	18	0	2795	2491.5	3166.1	2274.5	2844	2421.1	High	High	High	High	High	High	1
FALSE	High	IsMasterProtein	3524	FBgn0038745	FBgn0038745	0	56.246	36	17	17	17	679	71.6	7.46	632	17	0	2481.4	2316.6	4184.6	1700.9	3344.6	2883.8	High	High	High	High	High	High	1
FALSE	High	IsMasterProtein	1179	FBgn0086712	FBgn0086712	0	56.243	33	19	21	19	639	70.8	6.44	499	19	0	3687.3	3402	4620	3024.1	3591.2	3113.7	High	High	High	High	High	High	1
FALSE	High	IsMasterProtein	3158	FBgn0030093	FBgn0030093	0	56.192	33	16	18	16	749	78.6	7.52	515	16	0	1983.2	1938.9	2421.4	1675.3	2250.1	1849.1	High	High	High	High	High	High	1
FALSE	High	IsMasterProtein	1456	FBgn0003941	FBgn0003941	0	56.153	54	8	91	1	128	14.7	9.83	1618	8	0	658.2	634	861.6	524.1	784	698.5	High	High	High	High	High	High	1
FALSE	High	IsMasterProtein	468	FBgn0029697	FBgn0029697	0	56.07	10	11	27	11	1357	136.8	5.38	611	11	0	3314.1	3683.5	5012	2753.6	4435.5	3565.8	High	High	High	High	High	High	1
FALSE	High	IsMasterProtein	4911	FBgn0003210	FBgn0003210	0	56.065	21	21	24	21	1160	127.1	6.55	474	21	0	3021.2	2684.7	3617.1	2431.6	2916.6	2525.2	High	High	High	High	High	High	1
FALSE	High	IsMasterProtein	2957	FBgn0038149	FBgn0038149	0	56.058	48	8	22	8	250	27.7	7.33	536	8	0	2636.7	2601.3	3061.8	2195	2846.7	2367.7	High	High	High	High	High	High	1
FALSE	High	IsMasterProtein	4186	FBgn0020621	FBgn0020621	0	56.005	14	19	21	19	1501	166.7	6.64	449	19	0	2340.4	2276.1	2933.8	1981.4	2323.2	1954.1	High	High	High	High	High	High	1
FALSE	High	IsMasterProtein	1108	FBgn0015379	FBgn0015379	0	55.984	78	11	25	11	166	18.4	7.44	588	11	0	3797.3	3731.6	4157	3073.7	3902.6	3346.6	High	High	High	High	High	High	1
FALSE	High	IsMasterProtein	4610	FBgn0002565	FBgn0002565	0	55.979	26	17	22	17	646	77.1	6.57	450	17	0	7845.7	7235.7	3294.9	3067.3	3471.9	2695	High	High	High	High	High	High	1
FALSE	High	IsMasterProtein	4659	FBgn0014868	FBgn0014868	0	55.971	41	16	22	16	449	50	5.59	518	16	0	2677	2616.5	4049.1	2330.3	3118.7	2747.8	High	High	High	High	High	High	1
FALSE	High	IsMasterProtein	1996	FBgn0260985	FBgn0260985	0	55.935	57	16	22	16	331	37.2	7.72	591	16	0	5740.7	5372.5	6664.3	4624	5692.3	4783.6	High	High	High	High	High	High	1
FALSE	High	IsMasterProtein	895	FBgn0030438	FBgn0030438	0	55.928	20	16	24	16	894	98.4	5.05	477	16	0	3100.1	3552.5	3733.1	4128.3	3829.8	2728.8	High	High	High	High	High	High	1
FALSE	High	IsMasterProtein	4341	FBgn0033428	FBgn0033428	0	55.91	47	15	22	15	356	40	6.54	378	15	0	2800.7	2859.1	3516	2225	3294.2	2722.6	High	High	High	High	High	High	1
FALSE	High	IsMasterProtein	4147	FBgn0039849	FBgn0039849	0	55.896	40	12	25	12	364	39.1	7.01	657	12	0	3281.1	3200.2	4090.2	2812.3	3595.3	3009.3	High	High	High	High	High	High	1
FALSE	High	IsMasterProtein	4604	FBgn0031771	FBgn0031771	0	55.849	40	14	22	14	474	51.8	8.47	627	14	0	2135.6	2006.1	2776.1	1700.6	2238.9	1904.5	High	High	High	High	High	High	1
FALSE	High	IsMasterProtein	3150	FBgn0003748	FBgn0003748	0	55.834	37	20	20	20	596	67.6	4.98	449	20	0	2014.3	1881.3	4016.2	1739.8	3149.8	2671.5	High	High	High	High	High	High	1
FALSE	High	IsMasterProtein	1139	FBgn0025628	FBgn0025628	0	55.783	39	21	22	21	593	65	6.21	409	21	0	3159.9	2949.6	4627.4	3072.3	3407.9	2792.1	High	High	High	High	High	High	1
FALSE	High	IsMasterProtein	2130	FBgn0034215	FBgn0034215	0	55.665	46	16	25	16	360	40.3	7.94	525	16	0	5257.8	4911.2	5787.9	4146.7	5168.9	4419.6	High	High	High	High	High	High	1
FALSE	High	IsMasterProtein	1734	FBgn0027794	FBgn0027794	0	55.663	20	20	21	20	1072	120.1	8.22	498	20	0	2151.2	2021.9	2854.7	1772.4	2251.9	1948.2	High	High	High	High	High	High	1
FALSE	High	IsMasterProtein	2829	FBgn0033451	FBgn0033451	0	55.618	48	15	21	15	340	38.1	8.54	502	15	0	2909.9	2707.8	3261.1	2330	2915.7	2364.3	High	High	High	High	High	High	1
FALSE	High	IsMasterProtein	1455	FBgn0029503	FBgn0029503	0	55.583	57	17	19	17	354	40.2	6.11	517	17	0	3524.7	3312.8	3756.9	2591.6	3056.7	2784.4	High	High	High	High	High	High	1
FALSE	High	IsMasterProtein	4733	FBgn0002780	FBgn0002780	0	55.56	42	19	25	19	542	60.3	5.43	344	19	0	4176.5	3820.4	8553.6	2353.4	6857.4	5945.9	High	High	High	High	High	High	1
FALSE	High	IsMasterProtein	4052	FBgn0022288	FBgn0022288	0	55.478	43	13	18	13	456	50.7	4.69	497	13	0	3182.1	3046	3860.4	2590.6	3496.1	2948.6	High	High	High	High	High	High	1
FALSE	High	IsMasterProtein	1181	FBgn0039250	FBgn0039250	0	55.459	35	20	20	20	754	84.4	7.09	436	20	0	3012.9	2486.3	3242.1	2509	3118.9	2492.7	High	High	High	High	High	High	1
FALSE	High	IsMasterProtein	5043	FBgn0039909	FBgn0039909	0	55.449	33	12	25	12	468	52.9	6.67	431	12	0	3043.1	2918.9	3756.9	2669.8	3148.8	2563.3	High	High	High	High	High	High	1
FALSE	High	IsMasterProtein	2486	FBgn0032453	FBgn0032453	0	55.414	58	11	32	11	257	28.7	8.82	498	11	0	3271.6	3225.6	3561.5	2525.3	3485.8	2966.4	High	High	High	High	High	High	1
FALSE	High	IsMasterProtein	893	FBgn0266669	FBgn0266669	0	55.408	23	16	19	16	889	102.6	6.62	456	16	0	2045	1867.7	2520.1	1605.8	2054.9	1728.5	High	High	High	High	High	High	1
FALSE	High	IsMasterProtein	4877	FBgn0000308	FBgn0000308	0	55.349	67	5	35	5	126	13.7	5.41	1056	5	0	2006.7	1993.4	2860.6	1764.4	2134.5	2021.5	High	High	High	High	High	High	1
FALSE	High	IsMasterProtein	3142	FBgn0032781	FBgn0032781	0	55.306	37	14	18	14	506	55.9	7.69	458	14	0	2889.9	2758.3	3328.6	2493	2800.2	2443	High	High	High	High	High	High	1
FALSE	High	IsMasterProtein	2059	FBgn0038049	FBgn0038049	0	55.279	35	12	21	12	378	41.6	5.68	578	12	0	2820.4	2879	3743.2	2395.6	3269.6	2727.7	High	High	High	High	High	High	1
FALSE	High	IsMasterProtein	2580	FBgn0039219	FBgn0039219	0	55.259	48	16	26	16	374	41.7	6.93	561	16	0	3477.5	3483.5	4423.1	2811.9	3974.9	3413.4	High	High	High	High	High	High	1
FALSE	High	IsMasterProtein	3003	FBgn0034964	FBgn0034964	0	55.241	10	19	20	19	2053	234.9	6.61	402	19	0	2870.7	2703.7	3893	2231.6	3107.5	2585.6	High	High	High	High	High	High	1
FALSE	High	IsMasterProtein	110	FBgn0014010	FBgn0014010	0	55.186	52	8	29	8	219	23.9	8.41	700	8	0	2772.2	2649.6	3551.3	2593.9	2646.9	2492.1	High	High	High	High	High	High	1
FALSE	High	IsMasterProtein	3425	FBgn0034310	FBgn0034310	0	55.136	24	17	25	17	668	76.8	6.05	460	17	0	3733.4	3342.8	4544.3	3028.7	3663.7	3056.1	High	High	High	High	High	High	1
FALSE	High	IsMasterProtein	851	FBgn0086134	FBgn0086134	0	55.119	53	8	34	8	234	25.9	6.68	648	8	0	2146.5	2057.3	2566.7	1573	2166.5	1859.6	High	High	High	High	High	High	1
FALSE	High	IsMasterProtein	3417	FBgn0036257	FBgn0036257	0	55.084	36	17	21	17	476	54.9	5.08	327	17	0	4591.3	4278.6	5312.6	3603.7	4826.6	4014.4	High	High	High	High	High	High	1
FALSE	High	IsMasterProtein	5353	FBgn0016700	FBgn0016700	0	54.975	72	11	26	10	205	22.7	5.47	530	11	1	3258.4	3067.5	4257.5	2923	3013.6	3002.3	High	High	High	High	High	High	1
FALSE	High	IsMasterProtein	1989	FBgn0032773	FBgn0032773	0	54.955	23	9	23	9	577	58	6.96	623	9	0	1912.8	2145.3	2327.6	2179	1862.3	1600.8	High	High	High	High	High	High	1
FALSE	High	IsMasterProtein	5204	FBgn0031969	FBgn0031969	0	54.952	31	15	25	15	555	62.2	7.24	604	15	0	2611.3	2673.2	3068.6	2299.9	2713.8	2219.6	High	High	High	High	High	High	1
FALSE	High	IsMasterProtein	2317	FBgn0034982	FBgn0034982	0	54.914	28	18	23	18	784	89.1	7.3	460	18	0	3577.1	3360.6	4226.6	2950.3	3575.3	3063.5	High	High	High	High	High	High	1
FALSE	High	IsMasterProtein	3768	FBgn0026713	FBgn0026713	0	54.846	18	20	20	19	1222	139.5	7.4	477	20	0	2357.9	2167.7	2894	1994.3	2382.8	2112.7	High	High	High	High	High	High	1
FALSE	High	IsMasterProtein	3865	FBgn0034893	FBgn0034893	0	54.73	51	8	23	8	192	22	9.26	522	8	0	2073.5	2060.9	2641.7	1675.6	2368.7	1873.2	High	High	High	High	High	High	1
FALSE	High	IsMasterProtein	2614	FBgn0032244	FBgn0032244	0	54.716	52	16	26	16	332	37.4	7.2	606	16	0	3795.5	3506.7	4503.5	3162.7	3621.8	3151.1	High	High	High	High	High	High	1
FALSE	High	IsMasterProtein	5036	FBgn0034802	FBgn0034802	0	54.649	64	10	36	10	165	17.6	8.65	1485	10	0	5848.4	5557.9	8076.7	4342.5	7354.5	6438.1	High	High	High	High	High	High	1
FALSE	High	IsMasterProtein	1202	FBgn0015376	FBgn0015376	0	54.612	24	20	23	20	993	111.7	8.51	464	20	0	3653.7	3357.9	4376.5	3143.4	3783	3196.5	High	High	High	High	High	High	1
FALSE	High	IsMasterProtein	2793	FBgn0033101	FBgn0033101	0	54.564	52	12	25	12	311	35.4	6.76	709	12	0	2846.4	2703.4	3045.2	2318.8	2702.1	2238.3	High	High	High	High	High	High	1
FALSE	High	IsMasterProtein	3866	FBgn0032514	FBgn0032514	0	54.46	33	16	20	16	510	57.9	8.78	504	16	0	3333.3	3140.2	4519.5	2987.8	3406	2950.9	High	High	High	High	High	High	1
FALSE	High	IsMasterProtein	2176	FBgn0045862	FBgn0045862	0	54.431	24	18	22	18	806	88.6	5.86	461	18	0	3969.1	3620.1	4429.8	3348.9	4076.1	3335.3	High	High	High	High	High	High	1
FALSE	High	IsMasterProtein	3153	FBgn0032005	FBgn0032005	0	54.416	45	20	21	20	455	50.8	6.49	480	20	0	3794	3617	4460.8	3090.7	3834.5	3311.2	High	High	High	High	High	High	1
FALSE	High	IsMasterProtein	3811	FBgn0039846	FBgn0039846	0	54.374	29	19	21	19	771	84.9	7.66	401	19	0	2239.7	2159.2	2790.7	1920.2	2302.3	1960.4	High	High	High	High	High	High	1
FALSE	High	IsMasterProtein	537	FBgn0085428	FBgn0085428	0	54.358	15	16	19	16	1340	151.5	8.73	501	16	0	1061.8	1055.9	1381.9	1167.8	1311.2	1173.9	High	High	High	High	High	High	1
FALSE	High	IsMasterProtein	2333	FBgn0011742	FBgn0011742	0	54.319	40	14	19	14	399	45.3	6.02	471	14	0	2947.8	2785.2	3765.7	2592.6	2953.7	2558.2	High	High	High	High	High	High	1
FALSE	High	IsMasterProtein	1163	FBgn0027287	FBgn0027287	0	54.315	15	18	20	18	1398	158.4	4.78	524	18	0	1551.4	1540.6	2002.5	1300.3	1808.6	1494	High	High	High	High	High	High	1
FALSE	High	IsMasterProtein	2291	FBgn0034971	FBgn0034971	0	54.27	31	16	18	16	537	60.6	8.22	493	16	0	3100.5	2952.9	3988.7	2520.9	3306.1	2796.3	High	High	High	High	High	High	1
FALSE	High	IsMasterProtein	4536	FBgn0011260	FBgn0011260	0	54.156	25	20	21	20	724	82.9	7.93	454	20	0	2964.4	2707	3367.1	2401.7	2785.8	2485.7	High	High	High	High	High	High	1
FALSE	High	IsMasterProtein	1142	FBgn0002774	FBgn0002774	0	54.154	15	18	19	18	1293	143.6	7.23	445	18	0	1735.4	1546.3	2107.3	1397.5	1623.1	1439.4	High	High	High	High	High	High	1
FALSE	High	IsMasterProtein	1351	FBgn0000139	FBgn0000139	0	54.101	33	16	18	16	556	63.2	6.92	380	16	0	2184.4	1960.6	2316.6	2059	1885.2	1626	High	High	High	High	High	High	1
FALSE	High	IsMasterProtein	5013	FBgn0266019	FBgn0266019	0	54.038	12	16	20	16	2075	225	6.13	510	16	0	1806.7	1634.3	2255.4	1506.6	1907.9	1620.6	High	High	High	High	High	High	1
FALSE	High	IsMasterProtein	4798	FBgn0051617	FBgn0051617	0	54.03	38	14	28	14	256	26.3	10.54	326	14	0	4437	3758.4	5358.7	4118.3	5556.2	4675.8	Not Found	Not Found	Not Found	Not Found	Not Found	Not Found	1
FALSE	High	IsMasterProtein	2305	FBgn0038924	FBgn0038924	0	54.013	63	14	25	14	293	32.3	6.57	466	14	0	4035.6	3829.4	4973.7	3259.7	4364.1	3626.7	High	High	High	High	High	High	1
FALSE	High	IsMasterProtein	1641	FBgn0003447	FBgn0003447	0	53.992	28	12	22	12	512	57.2	7.01	538	12	0	2678.2	2581	3702.8	2504.2	2594.1	2485.4	High	High	High	High	High	High	1
FALSE	High	IsMasterProtein	4429	FBgn0000318	FBgn0000318	0	53.957	73	12	25	12	126	14.7	5.54	333	12	0	4090.3	4191.9	4635.9	3054.4	4415.4	3738.8	High	High	High	High	High	High	1
FALSE	High	IsMasterProtein	2935	FBgn0023172	FBgn0023172	0	53.904	8	20	20	20	2559	280.6	6.77	401	20	0	2391.7	2067.3	2515.3	1827.1	2123.4	1849.3	High	High	High	High	High	High	1
FALSE	High	IsMasterProtein	3232	FBgn0261862	FBgn0261862	0	53.883	22	16	23	16	782	89.5	8.38	578	16	0	2892.8	2735.6	3946.4	2414.6	3020.2	2620.2	High	High	High	High	High	High	1
FALSE	High	IsMasterProtein	4179	FBgn0016691	FBgn0016691	0	53.829	56	14	34	14	209	22.4	9.63	474	14	0	5698.7	5464	7371.9	4801.2	6598.8	5258.5	High	High	High	High	High	High	1
FALSE	High	IsMasterProtein	3072	FBgn0267487	FBgn0267487	0	53.767	35	16	20	16	548	62.1	5.55	515	16	0	2732	2466.3	3448	2465.4	2324.1	2289.5	High	High	High	High	High	High	1
FALSE	High	IsMasterProtein	1461	FBgn0020306	FBgn0020306	0	53.737	7	20	20	20	3233	353.5	8.98	338	20	0	1888.6	1619.4	2274.6	1423	1842.9	1563.5	High	High	High	High	High	High	1
FALSE	High	IsMasterProtein	75	FBgn0028691	FBgn0028691	0	53.694	36	13	28	13	382	43.7	5.26	540	13	0	4942.6	4710.7	5960.5	4312.1	4875.7	4213.6	High	High	High	High	High	High	1
FALSE	High	IsMasterProtein	1019	FBgn0013334	FBgn0013334	0	53.679	33	13	19	13	551	56.9	4.56	685	13	0	1374.7	1290.6	1664	1077.8	1510.9	1318.8	High	High	High	High	High	High	1
FALSE	High	IsMasterProtein	2098	FBgn0037470	FBgn0037470	0	53.644	37	19	23	19	563	64.2	8.98	507	19	0	3070.3	3091.7	3657.2	2636.2	3066.5	2636.1	High	High	High	High	High	High	1
FALSE	High	IsMasterProtein	4469	FBgn0014006	FBgn0014006	0	53.557	16	20	23	20	1363	155.4	6.81	386	20	0	2568.9	2311.4	3192.1	2044.5	2475.7	2135.8	High	High	High	High	High	High	1
FALSE	High	IsMasterProtein	1119	FBgn0039341	FBgn0039341	0	53.552	36	15	18	14	523	58.4	8.34	405	15	1	2182.7	2244.8	3209.5	1758.1	2978.5	2408.2	High	High	High	High	High	High	1
FALSE	High	IsMasterProtein	2256	FBgn0263593	FBgn0263593	0	53.545	17	16	23	16	1089	120.8	4.86	571	16	0	2248.4	2089	2704.2	1666.5	2214.9	1807.3	High	High	High	High	High	High	1
FALSE	High	IsMasterProtein	3457	FBgn0028916	FBgn0028916	0	53.531	24	19	21	19	948	108.2	6.25	439	19	0	2622.9	2437.9	3145.6	2172.5	2517.6	2145.3	High	High	High	High	High	High	1
FALSE	High	IsMasterProtein	620	FBgn0027620	FBgn0027620	0	53.459	14	17	21	17	1476	170.3	6.87	574	17	0	1945.2	1815.5	2577.9	1612.2	1989.7	1772.4	High	High	High	High	High	High	1
FALSE	High	IsMasterProtein	2661	FBgn0036365	FBgn0036365	0	53.428	14	19	21	19	1657	183.9	5.81	504	19	0	1106.1	1093.4	1298.2	950.9	1150.1	953.1	High	High	High	High	High	High	1
FALSE	High	IsMasterProtein	4583	FBgn0039790	FBgn0039790	0	53.329	42	15	23	15	406	44.8	8.21	464	15	0	3933.5	3257.7	4136.1	2880.7	3566.6	2888.2	High	High	High	High	High	High	1
FALSE	High	IsMasterProtein	1243	FBgn0000261	FBgn0000261	0	53.283	40	16	20	16	506	57.1	8.18	574	16	0	2802.6	2727.1	3502.3	2600.8	3180.4	2615.5	High	High	High	High	High	High	1
FALSE	High	IsMasterProtein	4513	FBgn0037878	FBgn0037878	0	53.242	44	10	22	10	299	34.9	8.59	780	10	0	2682.4	2635.7	3138.9	2595.7	2866.3	2381.9	High	High	High	High	High	High	1
FALSE	High	IsMasterProtein	3441	FBgn0040236	FBgn0040236	0	53.226	11	20	21	20	1742	193	6.37	369	20	0	3113.2	2751.2	3761.7	2687.2	3066.1	2648	High	High	High	High	High	High	1
FALSE	High	IsMasterProtein	1495	FBgn0003278	FBgn0003278	0	53.21	22	20	20	20	1129	128.4	8.41	310	20	0	2537.3	2371.7	3410.1	2121	2600.7	2281.5	High	High	High	High	High	High	1
FALSE	High	IsMasterProtein	2782	FBgn0266421	FBgn0266421	0	53.143	85	7	21	7	112	12	5.43	465	7	0	3244.5	2888.6	3767.7	2812.6	3158.6	2709.8	High	High	High	High	High	High	1
FALSE	High	IsMasterProtein	857	FBgn0260936	FBgn0260936	0	53.114	22	18	23	18	1038	114	9.09	506	18	0	2498.5	2182.1	2953	2000.2	2481.1	2040.5	High	High	High	High	High	High	1
FALSE	High	IsMasterProtein	749	FBgn0031492	FBgn0031492	0	53.112	26	20	21	20	806	91.3	8.84	320	20	0	3048.6	2912.2	3424.2	2493.3	2994.2	2585.3	High	High	High	High	High	High	1
FALSE	High	IsMasterProtein	1374	FBgn0052066	FBgn0052066	0	53.064	54	15	20	15	324	36.5	6.65	523	15	0	2206.3	2092.8	2855.5	1844.5	2371.6	2076.6	High	High	High	High	High	High	1
FALSE	High	IsMasterProtein	3913	FBgn0025463	FBgn0025463	0	53.04	39	17	20	17	515	58.1	9.32	503	17	0	3073	2941.7	3467.8	2543.2	3131.4	2673.3	High	High	High	High	High	High	1
FALSE	High	IsMasterProtein	816	FBgn0039757	FBgn0039757	0	52.941	59	13	53	13	194	22.2	9.8	567	13	0	8581.6	8444.1	11748.3	8629	9176.7	8827.1	High	High	High	High	High	High	1
FALSE	High	IsMasterProtein	1151	FBgn0005533	FBgn0005533	0	52.937	61	9	42	9	131	15.3	9.94	756	9	0	8155.9	8046.7	11626.1	6333.2	9415.2	7656.8	High	High	High	High	High	High	1
FALSE	High	IsMasterProtein	286	FBgn0063485	FBgn0063485	0	52.929	25	13	17	13	657	74.2	7.88	447	13	0	2198.2	2150.1	2410.7	1594.8	2083.7	1755.3	High	High	High	High	High	High	1
FALSE	High	IsMasterProtein	5345	FBgn0037376	FBgn0037376	0	52.924	46	18	27	18	405	47.9	6.73	645	18	0	4585.5	4213.6	5079.5	3978.3	4046.5	3437	High	High	High	High	High	High	1
FALSE	High	IsMasterProtein	4822	FBgn0001961	FBgn0001961	0	52.909	49	14	20	14	377	41.6	8.35	469	14	0	3205.1	3116.6	4187.5	2963.5	3224.9	2889.5	High	High	High	High	High	High	1
FALSE	High	IsMasterProtein	3859	FBgn0039338	FBgn0039338	0	52.895	17	21	21	21	1311	148.1	8.44	312	21	0	2907.9	2768.1	3162.5	2489.9	2709.1	2278.6	High	High	High	High	High	High	1
FALSE	High	IsMasterProtein	2937	FBgn0261592	FBgn0261592	0	52.872	38	11	53	11	248	28.4	10.74	812	11	0	9229.2	8567.6	10957.3	6449.4	9792.6	7746.5	High	High	High	High	High	High	1
FALSE	High	IsMasterProtein	2353	FBgn0261112	FBgn0261112	0	52.864	28	14	18	14	524	58.7	5.33	591	14	0	2975.5	2845	3260.6	2317.4	2873	2389.1	High	High	High	High	High	High	1
FALSE	High	IsMasterProtein	2389	FBgn0031875	FBgn0031875	0	52.842	38	16	17	16	605	68	5.78	465	16	0	2435.6	2202.6	3143.3	1884.3	2705.7	2298.9	High	High	High	High	High	High	1
FALSE	High	IsMasterProtein	4818	FBgn0027841	FBgn0027841	0	52.805	47	13	24	13	419	46.2	5.78	510	13	0	2802.9	2777.3	3295.9	2332.9	2981.6	2559.8	High	High	High	High	High	High	1
FALSE	High	IsMasterProtein	694	FBgn0038870	FBgn0038870	0	52.801	23	18	18	18	1019	113.8	4.88	481	18	0	2995.1	2749.5	3581.1	2346.1	2962.6	2483.3	High	High	High	High	High	High	1
FALSE	High	IsMasterProtein	2234	FBgn0025336	FBgn0025336	0	52.587	34	13	18	13	406	45.7	8.56	414	13	0	2440.6	2306.6	3046.5	1841.9	2709	2218.3	High	High	High	High	High	High	1
FALSE	High	IsMasterProtein	4452	FBgn0264357	FBgn0264357	0	52.584	14	17	17	17	1400	152.3	6.06	444	17	0	1941.1	1730.1	2369.7	1654.4	1894.1	1720.1	High	High	High	High	High	High	1
FALSE	High	IsMasterProtein	39	FBgn0266268	FBgn0266268	0	52.539	44	15	22	15	384	43.6	8.4	384	15	0	3802.8	3905.7	4853.1	3397.7	4419.6	3673.4	High	High	High	High	High	High	1
FALSE	High	IsMasterProtein	2140	FBgn0283477	FBgn0283477	0	52.521	53	14	34	14	255	28.3	9.91	787	14	0	4241.2	4040	5018.6	3539.6	4672.5	3945.4	High	High	High	High	High	High	1
FALSE	High	IsMasterProtein	4779	FBgn0015737	FBgn0015737	0	52.512	26	13	20	13	579	63.4	9.35	287	13	0	3515.1	3573.6	5168.9	2858.1	4324.2	3495.8	High	High	High	High	High	High	1
FALSE	High	IsMasterProtein	4269	FBgn0036104	FBgn0036104	0	52.429	24	18	18	18	791	87.2	6.99	475	18	0	2419.4	2302.9	2796.3	2096.9	2244	1985.2	High	High	High	High	High	High	1
FALSE	High	IsMasterProtein	3762	FBgn0039743	FBgn0039743	0	52.423	45	16	19	16	475	52.8	8.18	385	16	0	2661.8	2215.5	3396.2	2074.9	3008.8	2381.7	High	High	High	High	High	High	1
FALSE	High	IsMasterProtein	4585	FBgn0086451	FBgn0086451	0	52.379	11	19	19	19	2096	237.1	6.87	362	19	0	2625.1	2426.4	4057.5	1938.6	3251	2777.4	High	High	High	High	High	High	1
FALSE	High	IsMasterProtein	5315	FBgn0039600	FBgn0039600	0	52.353	19	20	23	20	1066	120.5	5.24	359	20	0	3818.6	3512.6	4431.8	3138.8	3670.1	3170	High	High	High	High	High	High	1
FALSE	High	IsMasterProtein	3584	FBgn0264978	FBgn0264978	0	52.172	27	16	18	16	639	72.3	6.19	355	16	0	2292.1	2139.6	2806.4	1965	2412.5	2027.9	High	High	High	High	High	High	1
FALSE	High	IsMasterProtein	2873	FBgn0027548	FBgn0027548	0	52.163	25	17	19	17	793	89	9.38	382	17	0	3768.1	3561.9	4171.1	3492.6	3550.7	3093.5	High	High	High	High	High	High	1
FALSE	High	IsMasterProtein	3510	FBgn0039073	FBgn0039073	0	52.161	33	14	24	14	479	54.4	6.33	423	14	0	3547.8	3397	4002.9	3034.4	3391	2906	High	High	High	High	High	High	1
FALSE	High	IsMasterProtein	3908	FBgn0266449	FBgn0266449	0	52.151	40	11	27	11	276	31.2	9.77	714	11	0	2112.2	1948.2	3163	1825.5	2667.7	2082.3	High	High	High	High	High	High	1
FALSE	High	IsMasterProtein	3990	FBgn0029897	FBgn0029897	0	51.972	44	11	47	11	186	21.6	10.3	655	11	0	9184.9	8951.4	12236.1	6177.3	10258.1	8350.8	High	High	High	High	High	High	1
FALSE	High	IsMasterProtein	318	FBgn0267390	FBgn0267390	0	51.941	12	18	18	18	2139	225.4	8.44	469	18	0	1688.9	1554.9	1960.9	1502.2	1699.5	1497.5	High	High	High	High	High	High	1
FALSE	High	IsMasterProtein	3888	FBgn0034259	FBgn0034259	0	51.906	41	7	21	7	263	29	5.08	478	7	0	2718.3	2517.1	3224.1	2280.9	2904	2357	High	High	High	High	High	High	1
FALSE	High	IsMasterProtein	4784	FBgn0026427	FBgn0026427	0	51.767	7	23	23	23	3257	355.8	6.14	230	23	0	2197	1820.7	2449.3	1544.1	2095.4	1808.5	High	High	High	High	High	High	1
FALSE	High	IsMasterProtein	745	FBgn0032906	FBgn0032906	0	51.723	46	9	34	9	246	26.4	5.08	929	9	0	4530.4	4234.9	5722.2	3941.1	4754.2	3985.3	High	High	High	High	High	High	1
FALSE	High	IsMasterProtein	4693	FBgn0002593	FBgn0002593	0	51.661	68	7	28	7	112	11.5	4.41	850	7	0	3066.1	2916.8	3208.6	1932.5	3185	2298.8	High	High	High	High	High	High	1
FALSE	High	IsMasterProtein	211	FBgn0023522	FBgn0023522	0	51.643	36	16	21	16	456	52.4	5.06	365	16	0	2493.2	2277.5	3213	1965.7	2680.4	2308.4	High	High	High	High	High	High	1
FALSE	High	IsMasterProtein	2202	FBgn0030512	FBgn0030512	0	51.609	28	16	17	16	787	87.6	6.68	550	16	0	1915.4	1744.7	2328.4	1426.2	1900.1	1603.2	High	High	High	High	High	High	1
FALSE	High	IsMasterProtein	3331	FBgn0028697	FBgn0028697	0	51.592	44	10	37	10	204	24.3	11.47	565	10	0	4484.1	4744.8	6698	4225.2	5589.3	4880.8	High	High	High	High	High	High	1
FALSE	High	IsMasterProtein	1129	FBgn0037270	FBgn0037270	0	51.549	42	9	22	9	280	31.1	6.52	424	9	0	2473.4	2487.1	3754.5	2094.4	3037.1	2619.1	High	High	High	High	High	High	1
FALSE	High	IsMasterProtein	2570	FBgn0037541	FBgn0037541	0	51.468	10	22	22	22	2172	237.4	6.68	341	22	0	1991.8	1846.5	2331.8	1630.1	1795.5	1606.4	High	High	High	High	High	High	1
FALSE	High	IsMasterProtein	3835	FBgn0038597	FBgn0038597	0	51.455	21	18	19	18	922	103.1	6.4	267	18	0	2425.9	2362.3	3443	2108.7	2749.1	2303.1	High	High	High	High	High	High	1
FALSE	High	IsMasterProtein	5303	FBgn0035424	FBgn0035424	0	51.424	11	13	19	13	1531	161.9	8.75	754	13	0	2369.2	2244	2796.6	1849.8	2642.6	2226.9	High	High	High	High	High	High	1
FALSE	High	IsMasterProtein	4011	FBgn0036733	FBgn0036733	0	51.36	35	15	18	15	553	61.5	6.21	444	15	0	2275.4	2087.3	2395.2	1901.4	2125.6	1820.7	High	High	High	High	High	High	1
FALSE	High	IsMasterProtein	222	FBgn0030089	FBgn0030089	0	51.278	22	15	19	15	982	106.9	5.68	526	15	0	2691.5	2530.7	3290.7	2560.1	2320.8	2199.6	High	High	High	High	High	High	1
FALSE	High	IsMasterProtein	3260	FBgn0038206	FBgn0038206	0	51.241	57	18	21	18	343	39	6.99	345	18	0	3164.2	2884.1	4083	3001.2	2700.5	2739.5	High	High	High	High	High	High	1
FALSE	High	IsMasterProtein	1964	FBgn0260817	FBgn0260817	0	51.211	36	17	23	16	580	64.2	7.8	423	17	1	3253.3	3098.7	3652.2	2657	3138.6	2619.1	High	High	High	High	High	High	1
FALSE	High	IsMasterProtein	4715	FBgn0030809	FBgn0030809	0	51.184	10	17	17	17	1824	208.2	6.43	439	17	0	1701.8	1534.6	2285.2	1336.7	1799	1531.9	High	High	High	High	High	High	1
FALSE	High	IsMasterProtein	1058	FBgn0010422	FBgn0010422	0	51.112	48	14	16	13	313	34.3	9.06	678	14	0	1338.1	1294.5	1601.6	1099.6	1451.8	1209.5	High	High	High	High	High	High	1
FALSE	High	IsMasterProtein	5357	FBgn0036096	FBgn0036096	0	51.103	44	16	19	16	407	45.7	7.62	488	16	0	3890.3	3704.1	4778.9	3088	4188.6	3477.2	High	High	High	High	High	High	1
FALSE	High	IsMasterProtein	2030	FBgn0267975	FBgn0267975	0	51.087	60	16	26	16	273	31.5	5.87	489	16	0	3476.2	3383.9	4089.4	2821.3	3501.3	3001.2	High	High	High	High	High	High	1
FALSE	High	IsMasterProtein	2581	FBgn0026326	FBgn0026326	0	51.03	28	19	20	19	730	85	6.49	388	19	0	4187.3	3944	4366.9	3318.5	3762.5	3175.9	High	High	High	High	High	High	1
FALSE	High	IsMasterProtein	1088	FBgn0015279	FBgn0015279	0	51.023	19	20	20	20	1088	126.9	7.58	377	20	0	2287.6	2123.3	2747.4	1863.3	2203.2	1941.5	High	High	High	High	High	High	1
FALSE	High	IsMasterProtein	3261	FBgn0037339	FBgn0037339	0	50.755	27	16	21	16	710	78.9	6.18	519	16	0	1907.5	1729.9	2195.1	1530.6	1913.4	1603.8	High	High	High	High	High	High	1
FALSE	High	IsMasterProtein	492	FBgn0037912	FBgn0037912	0	50.719	42	16	30	16	317	34.1	9.42	512	16	0	5321.4	4990.5	7073.5	4407.4	5758	4727.6	High	High	High	High	High	High	1
FALSE	High	IsMasterProtein	1141	FBgn0013749	FBgn0013749	0	50.687	44	6	33	4	180	20.6	7.39	962	6	6	4074.2	3999.8	5174	3838.5	3894	3614.1	High	High	High	High	High	High	1
FALSE	High	IsMasterProtein	1068	FBgn0010750	FBgn0010750	0	50.678	35	16	16	16	538	60.8	9.29	360	16	0	1551.1	1457.8	1935.9	1292.3	1708	1416.2	High	High	High	High	High	High	1
FALSE	High	IsMasterProtein	1009	FBgn0261065	FBgn0261065	0	50.627	32	18	21	18	684	76.8	5.67	378	18	0	2734.7	2830.5	3846.2	2565.8	3097.9	2692.8	High	High	High	High	High	High	1
FALSE	High	IsMasterProtein	93	FBgn0011202	FBgn0011202	0	50.593	21	20	20	20	1098	123.9	8.32	295	20	0	2219.2	2060.2	2626.4	1882.9	2283.6	1884	High	High	High	High	High	High	1
FALSE	High	IsMasterProtein	1431	FBgn0038428	FBgn0038428	0	50.588	56	16	20	16	263	29.4	4.64	464	16	0	2673.1	2317.9	3143.1	2105.6	2724.6	2385.4	High	High	High	High	High	High	1
FALSE	High	IsMasterProtein	5263	FBgn0027903	FBgn0027903	0	50.558	36	13	20	13	431	48	6.52	640	13	0	3167	3040.4	3747.1	2846	3281.9	2800.5	High	High	High	High	High	High	1
FALSE	High	IsMasterProtein	4063	FBgn0024921	FBgn0024921	0	50.558	20	15	21	15	893	101.5	5.07	353	15	0	3584.8	3422.4	4000	2907.1	3567.9	2992.4	High	High	High	High	High	High	1
FALSE	High	IsMasterProtein	3672	FBgn0038376	FBgn0038376	0	50.513	20	14	18	14	866	97.8	8.37	620	14	0	2565.1	2360.9	3161.8	2056.1	2569.6	2093.6	High	High	High	High	High	High	1
FALSE	High	IsMasterProtein	333	FBgn0013275	FBgn0013275	0	50.497	9	6	55	3	642	70.1	5.77	962	6	0	230.8	269	240.1	257.4	229.5	206.6	High	High	High	High	High	High	1
FALSE	High	IsMasterProtein	4473	FBgn0031143	FBgn0031143	0	50.443	55	12	19	12	288	31.6	5.39	532	12	0	4761.7	4701.2	5127.9	3387.8	4783.6	3983.1	High	High	High	High	High	High	1
FALSE	High	IsMasterProtein	1227	FBgn0031589	FBgn0031589	0	50.413	30	17	22	17	667	73.9	7.24	479	17	0	2782.3	2658.3	3017.4	2334.2	2627.3	2215.9	High	High	High	High	High	High	1
FALSE	High	IsMasterProtein	3335	FBgn0263863	FBgn0263863	0	50.376	46	16	22	16	361	41.6	9.23	442	16	0	3417.9	3248.2	4355.6	2794.4	3537.2	3156.5	High	High	High	High	High	High	1
FALSE	High	IsMasterProtein	3155	FBgn0283467	FBgn0283467	0	50.355	38	15	22	15	431	47	9.28	273	15	0	4019.1	3834	4323.7	3354.7	4045.4	3263.1	High	High	High	High	High	High	1
FALSE	High	IsMasterProtein	456	FBgn0019644	FBgn0019644	0	50.347	42	14	34	14	243	27.3	8.72	720	14	0	7658	7114.3	10288	6326	7607	6615.6	High	High	High	High	High	High	1
FALSE	High	IsMasterProtein	1766	FBgn0031229	FBgn0031229	0	50.307	49	14	18	14	347	38.8	6.92	455	14	0	2461.4	2321.5	2750.1	2069.2	2346.7	2016.5	High	High	High	High	High	High	1
FALSE	High	IsMasterProtein	4996	FBgn0044510	FBgn0044510	0	50.291	37	14	21	14	407	46	10.2	489	14	0	2447	2296.8	2859.9	1821.3	2321.5	2040.6	High	High	High	High	High	High	1
FALSE	High	IsMasterProtein	408	FBgn0266670	FBgn0266670	0	50.219	21	17	17	17	894	100.7	5.85	524	17	0	1512.4	1382.1	1908.3	1191.1	1623	1346.3	High	High	High	High	High	High	1
FALSE	High	IsMasterProtein	3567	FBgn0053094	FBgn0053094	0	50.192	46	17	21	17	495	56	5.63	386	17	0	2640.9	2516.5	3310.4	2024.5	2949.2	2513	High	High	High	High	High	High	1
FALSE	High	IsMasterProtein	4450	FBgn0002626	FBgn0002626	0	50.186	41	7	41	7	147	17.4	11.03	448	7	0	10661.7	10274.9	13920.2	8263.4	12035.1	9948.1	High	High	High	High	High	High	1
FALSE	High	IsMasterProtein	2282	FBgn0039563	FBgn0039563	0	50.117	33	15	23	15	446	50.7	9.45	277	15	0	3145.1	2704	3481.7	2577.7	3083.9	2543.6	High	High	High	High	High	High	1
FALSE	High	IsMasterProtein	524	FBgn0033081	FBgn0033081	0	49.992	64	11	19	11	192	21.4	4.63	509	11	0	1865.7	1764.1	2303.2	1344.2	1991.6	1757.5	High	High	High	High	High	High	1
FALSE	High	IsMasterProtein	2129	FBgn0000316	FBgn0000316	0	49.991	32	18	22	18	601	65.7	6.24	369	18	0	2347.1	2773.3	2958.7	2104.1	3033.1	2008.4	High	High	High	High	High	High	1
FALSE	High	IsMasterProtein	2287	FBgn0266582	FBgn0266582	0	49.95	51	11	24	11	265	30	7.84	530	11	0	2917.1	2958.7	3984.9	2480.4	3437.1	2860.5	High	High	High	High	High	High	1
FALSE	High	IsMasterProtein	2214	FBgn0025832	FBgn0025832	0	49.902	42	13	20	13	385	42.9	8.53	404	13	0	2503.4	2340.7	2728.8	2176.9	2461.9	2049.4	High	High	High	High	High	High	1
FALSE	High	IsMasterProtein	3787	FBgn0028582	FBgn0028582	0	49.867	29	17	17	17	831	88.7	5.44	505	17	0	1458.8	1356.7	1703.7	1259.6	1551.5	1287.8	High	High	High	High	High	High	1
FALSE	High	IsMasterProtein	2864	FBgn0013269	FBgn0013269	0	49.86	35	14	34	14	357	39.3	4.79	570	14	0	6434.8	6555.9	9416.7	6221.4	7138.4	6634.7	High	High	High	High	High	High	1
FALSE	High	IsMasterProtein	2299	FBgn0020496	FBgn0020496	0	49.835	26	12	19	12	481	51.2	6.83	471	12	0	2102.8	1954	2391.5	1832.5	1827.8	1702.5	High	High	High	High	High	High	1
FALSE	High	IsMasterProtein	3929	FBgn0038683	FBgn0038683	0	49.788	36	17	21	17	459	52.8	8.38	470	17	0	3126.6	2912.6	3658.6	2428.4	3151.7	2654.1	High	High	High	High	High	High	1
FALSE	High	IsMasterProtein	3297	FBgn0051852	FBgn0051852	0	49.783	37	12	21	12	380	43.3	5.4	444	12	0	2738.9	2600.5	2846.5	2359.2	2677.6	2193	High	High	High	High	High	High	1
FALSE	High	IsMasterProtein	4658	FBgn0029687	FBgn0029687	0	49.723	41	9	24	9	269	29.5	7.78	398	9	0	3758	3815.8	5289.4	3245	4478.4	3783.7	High	High	High	High	High	High	1
FALSE	High	IsMasterProtein	2790	FBgn0032382	FBgn0032382	0	49.688	30	15	18	15	564	64.9	5.26	360	15	0	2614.4	2235.1	2969.3	2198.5	2558.2	2202.1	High	High	High	High	High	High	1
FALSE	High	IsMasterProtein	1574	FBgn0032955	FBgn0032955	0	49.626	35	15	18	15	554	63.5	5.74	412	15	0	2191	2058	2422.9	1730.5	2076.2	1755.1	High	High	High	High	High	High	1
FALSE	High	IsMasterProtein	5262	FBgn0004403	FBgn0004403	0	49.559	49	9	33	9	151	16.3	10.35	970	9	0	3612.2	3447.9	4160.6	2635.8	3182.9	2647.1	High	High	High	High	High	High	1
FALSE	High	IsMasterProtein	3126	FBgn0264492	FBgn0264492	0	49.548	53	11	24	11	336	39.9	7.24	519	11	0	2465.1	2340.4	2755.7	1967.4	2457.3	2098.6	High	High	High	High	High	High	1
FALSE	High	IsMasterProtein	1931	FBgn0010591	FBgn0010591	0	49.527	33	17	23	17	545	60.3	8.46	331	17	0	3556.7	3282.6	4595.6	3050.7	3682.6	3144.9	High	High	High	High	High	High	1
FALSE	High	IsMasterProtein	1411	FBgn0037370	FBgn0037370	0	49.522	43	14	24	14	347	38.4	8.27	508	14	0	3987.4	3763.9	5185.6	3037.9	4282.7	3460	High	High	High	High	High	High	1
FALSE	High	IsMasterProtein	1025	FBgn0032640	FBgn0032640	0	49.515	34	12	26	12	331	36.2	4.64	623	12	0	3377.3	3291.5	3987.4	2668.6	3578.3	2950.2	High	High	High	High	High	High	1
FALSE	High	IsMasterProtein	915	FBgn0031534	FBgn0031534	0	49.511	43	15	17	15	458	52.2	5.27	480	15	0	2899.2	2795.4	3408.7	2378.9	3034.1	2521.6	High	High	High	High	High	High	1
FALSE	High	IsMasterProtein	4267	FBgn0038277	FBgn0038277	0	49.507	32	10	40	3	230	25.7	8.54	755	10	12	7812.1	7392.4	9991	5881.1	8757.3	7163.1	High	High	High	High	High	High	1
FALSE	High	IsMasterProtein	1873	FBgn0259734	FBgn0259734	0	49.501	16	18	18	18	1330	150.3	7.55	392	18	0	2091.1	1902.9	2315.7	1704.7	2048.1	1761.1	High	High	High	High	High	High	1
FALSE	High	IsMasterProtein	1555	FBgn0036462	FBgn0036462	0	49.451	47	12	17	12	333	37.3	8.62	406	12	0	1498.1	1388.1	1775.1	1098.6	1599.7	1317.3	High	High	High	High	High	High	1
FALSE	High	IsMasterProtein	3858	FBgn0026015	FBgn0026015	0	49.436	23	16	20	16	875	96.9	8.19	297	16	0	2669.7	2460.9	3018.2	2192	2522.7	2149.8	High	High	High	High	High	High	1
FALSE	High	IsMasterProtein	1731	FBgn0013325	FBgn0013325	0	49.406	47	10	36	10	184	21.1	10.02	506	10	0	5711.9	5354.5	7889.3	4409.1	6188.2	5389.4	High	High	High	High	High	High	1
FALSE	High	IsMasterProtein	5117	FBgn0016977	FBgn0016977	0	49.384	4	18	20	18	5560	599.6	8.63	348	18	0	1863.5	1809.5	1992.5	1681.2	1759.9	1626.2	High	High	High	High	High	High	1
FALSE	High	IsMasterProtein	684	FBgn0028476	FBgn0028476	0	49.378	14	14	17	14	1078	116.3	7.23	392	14	0	1706.9	1416.4	1853.3	1371.9	1543.2	1338.6	High	High	High	High	High	High	1
FALSE	High	IsMasterProtein	409	FBgn0010348	FBgn0010348	0	49.35	34	5	37	3	182	20.7	6.58	939	5	0	1743.7	1571.3	2125.3	1501.8	1765.4	1485.2	High	High	High	High	High	High	1
FALSE	High	IsMasterProtein	372	FBgn0033247	FBgn0033247	0	49.334	54	15	18	15	354	39.5	6.71	374	15	0	1952.3	1800.5	2970.5	2235.7	2032.7	2038.3	High	High	High	High	High	High	1
FALSE	High	IsMasterProtein	3321	FBgn0004379	FBgn0004379	0	49.285	23	17	19	17	814	92.3	9.19	308	17	0	2445.7	2337.4	2804.9	2024.6	2417.2	2059.9	High	High	High	High	High	High	1
FALSE	High	IsMasterProtein	2378	FBgn0037955	FBgn0037955	0	49.228	36	16	18	16	450	51.2	7.72	331	16	0	2670.3	2237.8	2985	1739.8	2433.2	2141.3	High	High	High	High	High	High	1
FALSE	High	IsMasterProtein	1036	FBgn0035515	FBgn0035515	0	49.178	42	16	18	16	457	51.1	9.14	344	16	0	1971.1	1951.6	2779.5	1545.9	2247.2	1821.5	High	High	High	High	High	High	1
FALSE	High	IsMasterProtein	1693	FBgn0021944	FBgn0021944	0	49.071	44	14	21	14	390	44.4	8.72	439	14	0	2970.9	2664.7	3490.4	2069	3037.4	2567.7	High	High	High	High	High	High	1
FALSE	High	IsMasterProtein	1636	FBgn0010803	FBgn0010803	0	49.028	37	17	23	17	430	47.9	6.86	546	17	0	3699.3	3585.5	4973	3009.7	3862.5	3038.2	High	High	High	High	High	High	1
FALSE	High	IsMasterProtein	2134	FBgn0030289	FBgn0030289	0	49.017	25	18	20	18	849	96.1	8.59	407	18	0	1908	1604	2102.8	1459.9	1768.1	1488.4	High	High	High	High	High	High	1
FALSE	High	IsMasterProtein	89	FBgn0036279	FBgn0036279	0	49.003	16	17	18	17	1207	133.4	7.69	461	17	0	2628.1	2374.7	2769.6	2580.4	2343	2212.3	High	High	High	High	High	High	1
FALSE	High	IsMasterProtein	2749	FBgn0004057	FBgn0004057	0	48.944	35	15	16	15	524	60.4	6.44	358	15	0	2296.6	2118.4	2816.7	1945.7	2287	1944.4	High	High	High	High	High	High	1
FALSE	High	IsMasterProtein	2514	FBgn0038854	FBgn0038854	0	48.929	19	19	19	19	974	112.9	6.14	344	19	0	3487.4	3188.8	4304.1	3240.1	3381.5	3011.1	High	High	High	High	High	High	1
FALSE	High	IsMasterProtein	2519	FBgn0011640	FBgn0011640	0	48.846	59	19	22	19	352	39.9	9.07	422	19	0	3195.1	2787.2	3523.9	2570.7	3132.3	2675	High	High	High	High	High	High	1
FALSE	High	IsMasterProtein	836	FBgn0030329	FBgn0030329	0	48.833	36	16	25	16	416	46.6	5.27	345	16	0	3189.7	3119.1	4144.5	2614.2	3657.2	3024.9	High	High	High	High	High	High	1
FALSE	High	IsMasterProtein	2695	FBgn0036515	FBgn0036515	0	48.809	46	14	19	14	334	36.9	8.9	496	14	0	3130.6	2918	3692.6	2691.3	3101.7	2729.3	High	High	High	High	High	High	1
FALSE	High	IsMasterProtein	1705	FBgn0052549	FBgn0052549	0	48.807	21	13	21	13	709	80.8	7.37	386	13	0	4157.9	4036.1	4813.4	3802.6	4019.3	3356.9	High	High	High	High	High	High	1
FALSE	High	IsMasterProtein	2322	FBgn0035772	FBgn0035772	0	48.762	21	14	19	14	485	54.2	4.17	337	14	0	2236.5	2057.5	2701.7	1796.8	2447.4	2064.4	High	High	High	High	High	High	1
FALSE	High	IsMasterProtein	4742	FBgn0030122	FBgn0030122	0	48.748	39	14	17	14	466	52.2	6.71	374	14	0	1387.5	1339.3	1911.1	1249.2	1600.5	1388.8	High	High	High	High	High	High	1
FALSE	High	IsMasterProtein	578	FBgn0042712	FBgn0042712	0	48.718	32	19	20	19	670	74.1	6.7	446	19	0	2934.6	2720.7	4020.5	2520.7	3156.7	2739.8	High	High	High	High	High	High	1
FALSE	High	IsMasterProtein	3801	FBgn0028982	FBgn0028982	0	48.71	10	16	19	16	1831	208.5	5.31	202	16	0	1468.4	1411.8	2095.2	1138.3	1702.8	1440.1	High	High	High	High	High	High	1
FALSE	High	IsMasterProtein	586	FBgn0001215	FBgn0001215	0	48.692	30	11	23	9	365	39	9.03	612	11	2	3770.4	3342.4	3847.4	3061.3	3672.3	3155.4	High	High	High	High	High	High	1
FALSE	High	IsMasterProtein	1430	FBgn0042693	FBgn0042693	0	48.683	14	15	18	14	984	105.9	6.6	447	15	1	3045.7	2846.1	3418.1	2585.7	3175.2	2545.4	High	High	High	High	High	High	1
FALSE	High	IsMasterProtein	2347	FBgn0050410	FBgn0050410	0	48.621	66	13	28	13	241	26.5	5.88	634	13	0	3376.2	2912.1	3963.9	2514	2987.7	2740.4	High	High	High	High	High	High	1
FALSE	High	IsMasterProtein	41	FBgn0031320	FBgn0031320	0	48.616	36	18	22	18	455	52.7	6.05	346	18	0	5389.4	4584.8	6176.3	4290	4699	4147.5	High	High	High	High	High	High	1
FALSE	High	IsMasterProtein	119	FBgn0030456	FBgn0030456	0	48.581	28	17	20	17	562	64.3	9.13	411	17	0	3056.5	2778.2	3884	2445.1	3159.8	2554.8	High	High	High	High	High	High	1
FALSE	High	IsMasterProtein	220	FBgn0037655	FBgn0037655	0	48.554	22	6	16	6	599	62.4	5.72	748	6	0	718.2	672	802.8	594.5	714.3	624	High	High	High	High	High	High	1
FALSE	High	IsMasterProtein	4827	FBgn0014877	FBgn0014877	0	48.544	51	10	20	10	213	23.9	8.5	438	10	0	3632.8	2916.2	3512.5	2875.7	3367	2980.7	High	High	High	High	High	High	1
FALSE	High	IsMasterProtein	5383	FBgn0033460	FBgn0033460	0	48.527	15	16	18	16	1184	129.3	7.62	337	16	0	2311.5	2181.7	2896	2100	2243.8	1990.3	High	High	High	High	High	High	1
FALSE	High	IsMasterProtein	4710	FBgn0022764	FBgn0022764	0	48.381	9	17	18	17	2066	220.9	8.15	358	17	0	1535.1	1424	1765.5	1244.9	1491.7	1243.8	High	High	High	High	High	High	1
FALSE	High	IsMasterProtein	1031	FBgn0283525	FBgn0283525	0	48.355	41	16	17	16	503	57.5	7.15	391	16	0	1533.9	1612.3	1870.3	1415.5	1747.1	1465.7	High	High	High	High	High	High	1
FALSE	High	IsMasterProtein	3432	FBgn0002707	FBgn0002707	0	48.341	20	17	18	17	961	109.5	6.95	342	17	0	2908.2	2372	3089.8	2378.6	2736.9	2203.7	High	High	High	High	High	High	1
FALSE	High	IsMasterProtein	4974	FBgn0035830	FBgn0035830	0	48.294	42	16	24	16	331	36.7	6.1	320	16	0	3487.1	3535.4	4254.5	2809.2	4110.9	3230.9	High	High	High	High	High	High	1
FALSE	High	IsMasterProtein	4588	FBgn0038320	FBgn0038320	0	48.273	14	18	19	18	1291	149.2	7.12	359	18	0	1919.1	1711.2	2311.1	1592.6	1825.1	1630.9	High	High	High	High	High	High	1
FALSE	High	IsMasterProtein	2260	FBgn0039691	FBgn0039691	0	48.235	29	14	16	14	597	67.5	8.32	344	14	0	2977.3	2836.8	3783.4	2604.9	3041.7	2676.5	High	High	High	High	High	High	1
FALSE	High	IsMasterProtein	370	FBgn0039213	FBgn0039213	0	48.143	30	13	18	13	541	60.9	6.54	354	13	0	3448.8	3091.1	4403	2699.6	3759.5	3069.9	High	High	High	High	High	High	1
FALSE	High	IsMasterProtein	2092	FBgn0034743	FBgn0034743	0	48.044	68	14	37	14	148	16.8	10.17	710	14	0	7044.8	6328.2	8019	5021.9	6874.4	5509.8	High	High	High	High	High	High	1
FALSE	High	IsMasterProtein	2361	FBgn0013995	FBgn0013995	0	48.011	17	13	16	13	973	108.9	4.96	409	13	0	1207.5	1194.6	1625.7	1047.3	1271.8	1065.6	High	High	High	High	High	High	1
FALSE	High	IsMasterProtein	4675	FBgn0031549	FBgn0031549	0	47.938	21	16	18	16	781	88.6	6.27	369	16	0	2903.5	2642.8	2943.3	2423	2617	2248.6	High	High	High	High	High	High	1
FALSE	High	IsMasterProtein	5168	FBgn0052732	FBgn0052732	0	47.87	34	16	17	16	537	61.1	6.61	431	16	0	2127	2054.7	2700.5	1829.9	2188	1853.8	High	High	High	High	High	High	1
FALSE	High	IsMasterProtein	619	FBgn0030944	FBgn0030944	0	47.855	52	10	20	10	225	26	4.97	724	10	0	2449.3	2423.5	2885.9	2101.9	2665.3	2162.4	High	High	High	High	High	High	1
FALSE	High	IsMasterProtein	2540	FBgn0024293	FBgn0024293	0	47.742	41	15	17	15	393	43.4	8.41	448	15	0	2643.1	2529.9	2785.1	2108.8	2713.4	2227.7	High	High	High	High	High	High	1
FALSE	High	IsMasterProtein	4368	FBgn0014417	FBgn0014417	0	47.729	21	15	18	15	778	89.7	8.07	370	15	0	2507.3	2401.2	2975.9	2373.6	2153.1	2283.1	High	High	High	High	High	High	1
FALSE	High	IsMasterProtein	3168	FBgn0027569	FBgn0027569	0	47.729	36	16	18	16	601	68.5	5.35	351	16	0	2492.9	2306.6	2957.1	2064.6	2372.2	2133	High	High	High	High	High	High	1
FALSE	High	IsMasterProtein	5359	FBgn0266465	FBgn0266465	0	47.701	29	15	18	15	642	69.9	7.34	324	15	0	2035.8	1911	2165.6	1658.4	2042.8	1616.3	High	High	High	High	High	High	1
FALSE	High	IsMasterProtein	2441	FBgn0015790	FBgn0015790	0	47.693	65	13	32	13	214	24.2	5.73	539	13	0	4625.7	4368.2	5673.6	3717	4996.4	4031.1	High	High	High	High	High	High	1
FALSE	High	IsMasterProtein	1856	FBgn0002121	FBgn0002121	0	47.674	19	17	17	17	1161	126.8	5.94	345	17	0	1728.7	1538.9	2004.2	1503.9	1562	1336.2	High	High	High	High	High	High	1
FALSE	High	IsMasterProtein	310	FBgn0033814	FBgn0033814	0	47.663	31	16	17	16	637	71.8	6.9	340	16	0	2876.5	2833.9	3578	2328.1	3133.9	2622.6	High	High	High	High	High	High	1
FALSE	High	IsMasterProtein	1821	FBgn0086372	FBgn0086372	0	47.651	18	13	19	13	788	84.2	7.27	479	13	0	2241.4	2112.1	2488.3	1858.1	2231.4	1915.5	High	High	High	High	High	High	1
FALSE	High	IsMasterProtein	4530	FBgn0027492	FBgn0027492	0	47.629	24	13	21	12	524	59.7	7.49	381	13	0	2141.4	1951	2459.7	1610	2198	1795.8	High	High	High	High	High	High	1
FALSE	High	IsMasterProtein	3270	FBgn0038922	FBgn0038922	0	47.611	36	13	21	13	370	40.4	8.54	533	13	0	2045.2	2024.1	2665.3	1805.3	2216.9	1862.2	High	High	High	High	High	High	1
FALSE	High	IsMasterProtein	1909	FBgn0038046	FBgn0038046	0	47.583	44	14	18	14	396	43.6	6.93	437	14	0	3027.6	2886.4	3687.5	2547.3	3009.9	2561.6	High	High	High	High	High	High	1
FALSE	High	IsMasterProtein	1991	FBgn0020616	FBgn0020616	0	47.554	18	16	17	16	1127	130	5.4	411	16	0	2344.3	2184.7	2740.9	1909.9	2208.9	1934.5	High	High	High	High	High	High	1
FALSE	High	IsMasterProtein	5305	FBgn0027085	FBgn0027085	0	47.545	23	17	18	17	869	99.2	8.05	425	17	0	2700.4	2582.6	3125.1	2234.9	2589	2176.5	High	High	High	High	High	High	1
FALSE	High	IsMasterProtein	2427	FBgn0053139	FBgn0053139	0	47.542	15	14	16	14	1075	122	5.59	334	14	0	1887.2	1789.8	2385.3	1526.6	1866.7	1600.8	High	High	High	High	High	High	1
FALSE	High	IsMasterProtein	2588	FBgn0050000	FBgn0050000	0	47.444	73	17	26	17	228	26.6	8.97	580	17	0	4358.5	3850.7	4766.8	3310.7	4215.4	3514	High	High	High	High	High	High	1
FALSE	High	IsMasterProtein	2095	FBgn0035768	FBgn0035768	0	47.413	39	15	25	15	407	46	10.24	416	15	0	5308.9	5421.9	6413.4	4488.3	6002.5	5032.4	High	High	High	High	High	High	1
FALSE	High	IsMasterProtein	3353	FBgn0086442	FBgn0086442	0	47.349	19	16	16	16	1049	114.8	7.64	386	16	0	2404.8	2243.1	2817.1	2115.1	2260.2	1922.7	High	High	High	High	High	High	1
FALSE	High	IsMasterProtein	2858	FBgn0011745	FBgn0011745	0	47.225	30	13	27	13	376	42.7	7.3	556	13	0	4374.7	4154.1	5205.3	3684.5	4485.5	3728.1	High	High	High	High	High	High	1
FALSE	High	IsMasterProtein	2267	FBgn0033265	FBgn0033265	0	47.212	32	17	18	17	634	70.5	5.86	435	17	0	2408.6	2051.7	2416.6	1988.7	2208.8	1799.8	High	High	High	High	High	High	1
FALSE	High	IsMasterProtein	4315	FBgn0034936	FBgn0034936	0	47.148	42	12	20	12	366	40.5	8.84	487	12	0	3215.1	3099.2	3961.7	2746.6	3381.1	2884.3	High	High	High	High	High	High	1
FALSE	High	IsMasterProtein	1241	FBgn0036389	FBgn0036389	0	47.143	22	15	16	15	982	106.5	5.59	490	15	0	1357.9	1229.1	1433.9	903.5	1279.6	1096.7	High	High	High	High	High	High	1
FALSE	High	IsMasterProtein	251	FBgn0037537	FBgn0037537	0	47.009	45	14	18	14	329	36.8	5.99	419	14	0	2964	2758.8	3688.6	2371.8	3311.4	2753.9	High	High	High	High	High	High	1
FALSE	High	IsMasterProtein	3110	FBgn0023477	FBgn0023477	0	46.973	48	13	24	13	331	36.7	7.71	400	13	0	3398.9	3402.1	4104.1	2618.6	3382.4	2955.8	High	High	High	High	High	High	1
FALSE	High	IsMasterProtein	672	FBgn0010282	FBgn0010282	0	46.816	31	16	16	16	577	64.4	7.88	412	16	0	1760.6	1611.9	1931.5	1343.4	1731.3	1515.3	High	High	High	High	High	High	1
FALSE	High	IsMasterProtein	3183	FBgn0261436	FBgn0261436	0	46.77	37	14	19	14	448	48.9	6.43	365	14	0	3356.5	3068.1	3461.2	2519.5	2959.7	2503.5	High	High	High	High	High	High	1
FALSE	High	IsMasterProtein	2821	FBgn0033883	FBgn0033883	0	46.746	44	14	19	14	357	39.1	9.11	399	14	0	3924.8	3578	4258	3291.6	3783.3	3301.3	High	High	High	High	High	High	1
FALSE	High	IsMasterProtein	2599	FBgn0033351	FBgn0033351	0	46.684	49	14	25	14	323	34.4	8.91	442	14	0	3679.6	4386.2	4517.4	3115.1	4104.1	3557.8	High	High	High	High	High	High	1
FALSE	High	IsMasterProtein	180	FBgn0027554	FBgn0027554	0	46.673	26	16	19	16	656	71.2	6.74	578	16	0	2146	1871.9	2705.8	1773.8	2116.9	1876.4	High	High	High	High	High	High	1
FALSE	High	IsMasterProtein	2903	FBgn0039543	FBgn0039543	0	46.638	25	14	18	14	618	71.2	6.37	330	14	0	2621.8	2423.9	2995.3	2020.7	2558.7	1912.9	High	High	High	High	High	High	1
FALSE	High	IsMasterProtein	1511	FBgn0036624	FBgn0036624	0	46.625	19	14	17	14	1117	125.4	9.26	307	14	0	1240.5	1201.9	1472.3	1006.5	1334	1146.7	High	High	High	High	High	High	1
FALSE	High	IsMasterProtein	375	FBgn0039555	FBgn0039555	0	46.596	43	13	18	13	393	45.8	7.74	337	13	0	2664.6	2577.6	3439.3	2122.3	2869.6	2353.8	High	High	High	High	High	High	1
FALSE	High	IsMasterProtein	1582	FBgn0038692	FBgn0038692	0	46.564	47	16	20	16	368	41.7	6.49	232	16	0	2956.9	2808.1	3180.7	2568.6	2949	2461.8	High	High	High	High	High	High	1
FALSE	High	IsMasterProtein	1867	FBgn0037741	FBgn0037741	0	46.503	14	16	18	16	1080	123.7	5.99	290	16	0	2523.4	2372.2	3024.7	2148.8	2455.2	2109.4	High	High	High	High	High	High	1
FALSE	High	IsMasterProtein	1943	FBgn0026375	FBgn0026375	0	46.478	11	18	18	18	1621	185.1	5.5	344	18	0	2519.2	2415.5	2949	2265.1	2497.5	2060.5	High	High	High	High	High	High	1
FALSE	High	IsMasterProtein	1365	FBgn0030241	FBgn0030241	0	46.415	19	15	20	14	671	78.1	8.98	374	15	0	2387.7	2190.3	2677.4	1908.6	2452.1	1968.7	High	High	High	High	High	High	1
FALSE	High	IsMasterProtein	3788	FBgn0010226	FBgn0010226	0	46.37	40	10	24	10	250	27.8	4.59	310	10	0	3985.2	3595.1	4571.9	3245.5	4028.4	3327.6	High	High	High	High	High	High	1
FALSE	High	IsMasterProtein	799	FBgn0035423	FBgn0035423	0	46.368	75	9	22	9	110	12.4	7.34	739	9	0	2678.5	2593.7	3219.5	2185.5	2906	2483.3	High	High	High	High	High	High	1
FALSE	High	IsMasterProtein	594	FBgn0020270	FBgn0020270	0	46.22	30	17	17	17	620	69.2	5.95	328	17	0	2224.7	2138.4	2667.3	1899	2349.8	1940.8	High	High	High	High	High	High	1
FALSE	High	IsMasterProtein	76	FBgn0039385	FBgn0039385	0	46.19	34	14	17	14	454	49.9	9.7	480	14	0	1628.6	1610.2	1902.5	1270.6	1776.9	1402.6	High	High	High	High	High	High	1
FALSE	High	IsMasterProtein	2231	FBgn0028693	FBgn0028693	0	46.169	37	10	27	10	264	30.2	6.06	680	10	0	4301.1	4088.1	6230.1	4025.7	4300.7	4250.7	High	High	High	High	High	High	1
FALSE	High	IsMasterProtein	2811	FBgn0263987	FBgn0263987	0	46.168	28	14	15	14	607	67.3	6.79	402	14	0	1668.7	1520.7	2262.5	1318.1	1805.8	1553	High	High	High	High	High	High	1
FALSE	High	IsMasterProtein	3285	FBgn0051453	FBgn0051453	0	46.05	38	14	26	14	421	46.5	5.69	486	14	0	2917.6	2759.5	3577.6	2588.8	3038.5	2536.3	High	High	High	High	High	High	1
FALSE	High	IsMasterProtein	1057	FBgn0038609	FBgn0038609	0	46.05	42	13	21	13	358	40.1	5.22	523	13	0	2989.5	2762.2	3581.2	2383.5	3049	2609.5	High	High	High	High	High	High	1
FALSE	High	IsMasterProtein	166	FBgn0014009	FBgn0014009	0	46.028	63	11	16	11	213	23.5	6.39	577	11	0	2277.6	2052.8	2786.8	2338.3	1995	2042	High	High	High	High	High	High	1
FALSE	High	IsMasterProtein	4959	FBgn0005355	FBgn0005355	0	46.013	34	15	18	15	468	52.8	5.02	357	15	0	3081.9	2802.7	3592.2	2808.2	3008.5	2599.2	High	High	High	High	High	High	1
FALSE	High	IsMasterProtein	3531	FBgn0260771	FBgn0260771	0	46.005	32	14	16	14	595	67.3	7.36	420	14	0	1831.4	1713.9	2543.6	1480.3	2174.2	1822.7	High	High	High	High	High	High	1
FALSE	High	IsMasterProtein	2688	FBgn0027335	FBgn0027335	0	46.004	27	18	19	18	832	91.8	6.28	389	18	0	2659	2283.4	3272.9	2108.4	2844.6	2369.5	High	High	High	High	High	High	1
FALSE	High	IsMasterProtein	1550	FBgn0035588	FBgn0035588	0	45.983	49	15	20	15	317	33.6	9.33	440	15	0	3832.6	3455.4	4391.7	3211.4	3721.2	3294.8	High	High	High	High	High	High	1
FALSE	High	IsMasterProtein	1264	FBgn0003545	FBgn0003545	0	45.977	28	16	16	16	628	71.3	5.48	413	16	0	2068.6	1812.8	2625.9	1848.5	1979.7	1770	High	High	High	High	High	High	1
FALSE	High	IsMasterProtein	3977	FBgn0020513	FBgn0020513	0	45.97	32	13	20	13	429	47.3	8.07	471	13	0	4510.5	4176.4	5835.9	4201.4	4312.7	4062.8	High	High	High	High	High	High	1
FALSE	High	IsMasterProtein	2707	FBgn0026401	FBgn0026401	0	45.928	10	19	19	19	2052	233.7	6.51	358	19	0	1879.8	1742.2	2286.3	1454.4	1876.8	1622.5	High	High	High	High	High	High	1
FALSE	High	IsMasterProtein	1201	FBgn0033998	FBgn0033998	0	45.893	13	15	17	15	1301	146.1	8.06	311	15	0	2022.6	1808.9	2490.9	1696.8	2002.4	1756.2	High	High	High	High	High	High	1
FALSE	High	IsMasterProtein	5237	FBgn0034585	FBgn0034585	0	45.879	27	15	16	15	647	74.9	5.38	531	15	0	1776.9	1726.3	1983.7	1617.9	1668.8	1411.9	High	High	High	High	High	High	1
FALSE	High	IsMasterProtein	4277	FBgn0035473	FBgn0035473	0	45.782	57	7	21	7	148	16.1	4.6	698	7	0	2980.2	2721.6	3743.8	2401.5	3193.4	2688.2	High	High	High	High	High	High	1
FALSE	High	IsMasterProtein	2105	FBgn0000283	FBgn0000283	0	45.758	16	14	15	14	1096	121.6	4.67	427	14	0	1063.4	929.7	1202.3	836.4	1023.5	891.4	High	High	High	High	High	High	1
FALSE	High	IsMasterProtein	3595	FBgn0014028	FBgn0014028	0	45.732	53	16	22	16	297	33.7	8.66	363	16	0	3048.7	2962.8	3807.5	2335.5	3456.4	2688.6	High	High	High	High	High	High	1
FALSE	High	IsMasterProtein	3600	FBgn0029870	FBgn0029870	0	45.704	21	16	16	16	814	91.8	6.71	426	16	0	1623.1	1547.6	2372.5	1312.6	1702.1	1514.5	High	High	High	High	High	High	1
FALSE	High	IsMasterProtein	4303	FBgn0039635	FBgn0039635	0	45.703	39	13	19	13	365	39.3	7.8	463	13	0	3510.2	3205	4295.6	2907.5	3654.7	3012.7	High	High	High	High	High	High	1
FALSE	High	IsMasterProtein	1973	FBgn0005536	FBgn0005536	0	45.666	12	14	16	14	1273	137.3	6.23	326	14	0	1152.6	1034.6	1380.7	961.5	1308.3	988.2	High	High	High	High	High	High	1
FALSE	High	IsMasterProtein	3370	FBgn0035207	FBgn0035207	0	45.656	16	17	18	17	1062	119.4	6.27	421	17	0	2420.9	2300.5	3238.4	2357.7	2436.9	2099.6	High	High	High	High	High	High	1
FALSE	High	IsMasterProtein	3573	FBgn0035878	FBgn0035878	0	45.64	39	15	18	15	513	56.8	5.33	321	15	0	2148	2009.3	3173	1675.9	2537.8	2241.4	High	High	High	High	High	High	1
FALSE	High	IsMasterProtein	4173	FBgn0033912	FBgn0033912	0	45.603	55	9	44	9	143	16	10.59	1085	9	0	4363	4593.8	6969.6	3891.8	4996.5	4548.5	High	High	High	High	High	High	1
FALSE	High	IsMasterProtein	178	FBgn0038570	FBgn0038570	0	45.577	56	9	27	9	190	19.9	8.68	568	9	0	4331.1	4179.2	4254.6	3989.3	4147.7	3423.2	High	High	High	High	High	High	1
FALSE	High	IsMasterProtein	2417	FBgn0019624	FBgn0019624	0	45.565	52	8	22	8	149	16.6	5.68	485	8	0	2637.1	3091	4548.4	2353.5	3979.8	2883.7	High	High	High	High	High	High	1
FALSE	High	IsMasterProtein	4352	FBgn0022382	FBgn0022382	0	45.547	46	15	17	15	377	42.7	4.97	501	15	0	3375.7	3138.3	3640.5	2784	3213	2712.9	High	High	High	High	High	High	1
FALSE	High	IsMasterProtein	4176	FBgn0003483	FBgn0003483	0	45.535	15	20	20	20	1434	164.4	7.21	298	20	0	1740.4	1663.5	2625.2	1449.2	2063.5	1795.7	High	High	High	High	High	High	1
FALSE	High	IsMasterProtein	5061	FBgn0038577	FBgn0038577	0	45.528	51	10	21	10	247	27.8	6.23	503	10	0	2621.8	2505.6	3432.9	2134	2848.6	2285.1	High	High	High	High	High	High	1
FALSE	High	IsMasterProtein	2069	FBgn0032923	FBgn0032923	0	45.519	30	13	16	13	494	55.6	6.14	395	13	0	1766.7	1496	1967.3	1284	1723	1403.5	High	High	High	High	High	High	1
FALSE	High	IsMasterProtein	2057	FBgn0039261	FBgn0039261	0	45.446	19	14	17	14	700	78.9	8.95	447	14	0	1819.8	1807.4	1883.8	1517.4	1796.5	1492.5	High	High	High	High	High	High	1
FALSE	High	IsMasterProtein	555	FBgn0011770	FBgn0011770	0	45.421	56	12	24	12	264	29.1	6.54	570	12	0	4151.7	3738.9	5117.6	3290.2	4135.5	3765.9	High	High	High	High	High	High	1
FALSE	High	IsMasterProtein	2133	FBgn0031256	FBgn0031256	0	45.383	40	15	20	15	354	40.2	5.67	337	15	0	2226.7	2122.8	2691.7	1908.2	2404.7	2090.5	High	High	High	High	High	High	1
FALSE	High	IsMasterProtein	2331	FBgn0000273	FBgn0000273	0	45.361	36	14	19	14	353	40.8	8.69	349	14	0	3330.7	3351.6	3970.4	3074.3	3276.9	2809.5	High	High	High	High	High	High	1
FALSE	High	IsMasterProtein	4941	FBgn0031703	FBgn0031703	0	45.341	36	17	18	17	593	65.2	7.69	342	17	0	3450.1	3373.9	3574.7	2849.2	3278	2712.4	High	High	High	High	High	High	1
FALSE	High	IsMasterProtein	4654	FBgn0027579	FBgn0027579	0	45.324	18	15	16	15	850	95.1	7.62	378	15	0	2282.1	2070.3	2796.1	1660.6	2446.7	1917	High	High	High	High	High	High	1
FALSE	High	IsMasterProtein	4370	FBgn0038016	FBgn0038016	0	45.311	21	16	16	16	1169	130.1	8.03	346	16	0	1342.4	1237.8	1565.7	1008.4	1292.3	1090	High	High	High	High	High	High	1
FALSE	High	IsMasterProtein	482	FBgn0031479	FBgn0031479	0	45.305	69	14	22	14	222	24.8	5.36	373	14	0	4541.9	4450.1	5155.2	3915.5	4611.9	4054.5	High	High	High	High	High	High	1
FALSE	High	IsMasterProtein	3813	FBgn0053303	FBgn0053303	0	45.256	28	11	21	11	458	51.7	8.05	416	11	0	2907.8	2444.8	3389.5	2077.5	3413.8	2513	High	High	High	High	High	High	1
FALSE	High	IsMasterProtein	262	FBgn0024833	FBgn0024833	0	45.253	38	14	18	14	426	48.9	7.18	427	14	0	2606.3	2406.2	3120.4	1978.2	2398.6	2111.8	High	High	High	High	High	High	1
FALSE	High	IsMasterProtein	2926	FBgn0036298	FBgn0036298	0	45.219	30	15	15	15	549	60.5	6.29	453	15	0	1894.7	1733.3	2164.2	1543.7	1779.4	1529.1	High	High	High	High	High	High	1
FALSE	High	IsMasterProtein	1193	FBgn0033021	FBgn0033021	0	45.128	32	13	15	13	662	72.3	4.58	467	13	0	1296.5	1162	1886.3	1085.4	1550.5	1344.4	High	High	High	High	High	High	1
FALSE	High	IsMasterProtein	5398	FBgn0035519	FBgn0035519	0	45.121	28	14	18	14	524	58.4	8.21	381	14	0	2738.2	2374.6	2985.1	2350.5	2562.8	2104	High	High	High	High	High	High	1
FALSE	High	IsMasterProtein	3637	FBgn0011509	FBgn0011509	0	45.107	46	12	21	12	244	27.1	8.97	338	12	0	4002.2	4050.9	5568.4	3394.3	5104.1	4129.9	High	High	High	High	High	High	1
FALSE	High	IsMasterProtein	2562	FBgn0025809	FBgn0025809	0	45.065	44	8	23	8	225	25.4	5.81	534	8	0	3472.1	3460	4370.4	2906.4	3914.9	3198.3	High	High	High	High	High	High	1
FALSE	High	IsMasterProtein	612	FBgn0003575	FBgn0003575	0	44.968	13	14	16	14	1325	143.8	5.55	472	14	0	1765.6	1624.5	1715.8	1594.9	1573.5	1332.8	High	High	High	High	High	High	1
FALSE	High	IsMasterProtein	4453	FBgn0051363	FBgn0051363	0	44.962	63	10	17	10	208	22.3	10.14	468	10	0	1655.3	1574.5	2419.5	1296.8	1986.7	1758.9	High	High	High	High	High	High	1
FALSE	High	IsMasterProtein	2941	FBgn0038738	FBgn0038738	0	44.932	32	11	21	11	482	54.4	6.42	692	11	0	3299.1	2996.6	3878	2306.8	3833.1	2863	High	High	High	High	High	High	1
FALSE	High	IsMasterProtein	3223	FBgn0001124	FBgn0001124	0	44.911	32	14	23	14	437	48.5	8	567	14	0	3718.6	3366.8	4239.1	3203.4	3357.9	2988.1	High	High	High	High	High	High	1
FALSE	High	IsMasterProtein	3208	FBgn0020655	FBgn0020655	0	44.86	35	10	15	10	468	50.5	7.37	565	10	0	1624.1	1603.8	1860.1	1404.8	1598.5	1427.9	High	High	High	High	High	High	1
FALSE	High	IsMasterProtein	1425	FBgn0037468	FBgn0037468	0	44.858	74	7	26	7	118	12.4	9.44	507	7	0	2702.3	2514.1	2999	2250.1	2795.9	2614.9	High	High	High	High	High	High	1
FALSE	High	IsMasterProtein	2451	FBgn0034791	FBgn0034791	0	44.846	52	9	17	9	203	22.8	6.05	375	9	0	2756.8	2663.3	3370.5	2415.4	2815.7	2537.1	High	High	High	High	High	High	1
FALSE	High	IsMasterProtein	1316	FBgn0053868	FBgn0053868	0	44.817	54	8	61	8	123	13.7	10.35	780	8	0	9914.2	9175.9	10960.1	7641.5	11100.3	8586.5	High	High	High	High	High	High	1
FALSE	High	IsMasterProtein	1842	FBgn0030853	FBgn0030853	0	44.79	48	11	19	11	242	26.8	6.9	387	11	0	3655	3584.1	4628.9	3091.3	4091.5	3419.8	High	High	High	High	High	High	1
FALSE	High	IsMasterProtein	767	FBgn0039359	FBgn0039359	0	44.736	48	6	25	6	135	15.9	10.61	188	6	0	4974.4	5306.7	7345	4328.2	6093.2	5095.7	High	High	High	High	High	High	1
FALSE	High	IsMasterProtein	341	FBgn0029155	FBgn0029155	0	44.699	23	12	16	12	591	65.3	6.83	336	12	0	2248.9	2177.6	2749.9	1866.9	2377.4	2042.5	High	High	High	High	High	High	1
FALSE	High	IsMasterProtein	4325	FBgn0035964	FBgn0035964	0	44.565	46	9	24	9	235	24.5	6.34	493	9	0	3807.2	3862.6	4875	3396.1	4410.6	3774.4	High	High	High	High	High	High	1
FALSE	High	IsMasterProtein	2911	FBgn0030362	FBgn0030362	0	44.506	47	12	17	12	319	35.3	6.39	411	12	0	2259	2156.1	2560.4	1941.5	2196.2	1964.4	High	High	High	High	High	High	1
FALSE	High	IsMasterProtein	3994	FBgn0031659	FBgn0031659	0	44.48	28	14	16	14	600	69.6	5.43	441	14	0	2355.4	2088.4	3066.4	2011.1	2284.3	2087.2	High	High	High	High	High	High	1
FALSE	High	IsMasterProtein	2448	FBgn0037913	FBgn0037913	0	44.441	55	8	40	8	157	17.1	6.01	1062	8	0	4570	4553	6343.5	3637.4	5248.2	4497.7	High	High	High	High	High	High	1
FALSE	High	IsMasterProtein	2758	FBgn0266668	FBgn0266668	0	44.412	27	16	17	16	672	76.6	7.58	322	16	0	1697.2	1601.4	2137	1383.5	1667.1	1445.5	High	High	High	High	High	High	1
FALSE	High	IsMasterProtein	1348	FBgn0033352	FBgn0033352	0	44.368	15	15	17	15	1241	138.9	6.07	354	15	0	2015.7	1987	2518.7	1902.8	2000	1712.8	High	High	High	High	High	High	1
FALSE	High	IsMasterProtein	431	FBgn0010222	FBgn0010222	0	44.303	47	12	15	12	309	33.5	7.52	396	12	0	1901.4	1742.1	2281.5	1498.9	1993.5	1731.4	High	High	High	High	High	High	1
FALSE	High	IsMasterProtein	4415	FBgn0005654	FBgn0005654	0	44.291	25	13	15	13	721	82.2	7.37	345	13	0	1919.8	1777.3	2009.6	1760.5	1742.7	1498.4	High	High	High	High	High	High	1
FALSE	High	IsMasterProtein	4062	FBgn0028554	FBgn0028554	0	44.282	45	11	21	11	258	27.9	11.56	1027	11	0	2212.4	1713.4	2153.4	1458.2	1929.2	1564.1	High	High	High	High	High	High	1
FALSE	High	IsMasterProtein	1744	FBgn0037351	FBgn0037351	0	44.263	40	12	40	12	205	23.6	11.03	605	12	0	6034.8	5720.4	7249.5	4614.8	5841.8	4971.4	High	High	High	High	High	High	1
FALSE	High	IsMasterProtein	40	FBgn0262527	FBgn0262527	0	44.251	10	13	18	13	1570	169.7	6.81	290	13	0	1051.2	921.6	1048.5	926.1	912.1	783.2	High	High	High	High	High	High	1
FALSE	High	IsMasterProtein	2895	FBgn0034451	FBgn0034451	0	44.238	57	11	17	11	244	27	5.19	344	11	0	2277.3	2228	2899	1986	2388.9	2147	High	High	High	High	High	High	1
FALSE	High	IsMasterProtein	3399	FBgn0267488	FBgn0267488	0	44.197	13	18	18	18	1760	202.7	6.47	307	18	0	1139.5	1138.5	1524.8	1235.9	1315.3	1189.7	High	High	High	High	High	High	1
FALSE	High	IsMasterProtein	1413	FBgn0283468	FBgn0283468	0	44.178	24	13	14	13	597	68.6	5.52	418	13	0	1435.3	1458.6	1907.4	1547.4	1494.3	1422.3	High	High	High	High	High	High	1
FALSE	High	IsMasterProtein	2219	FBgn0010265	FBgn0010265	0	44.128	55	9	49	9	151	17.2	10.55	555	9	0	8888.1	8930.5	14025.5	7305	11576.4	9245.3	High	High	High	High	High	High	1
FALSE	High	IsMasterProtein	1254	FBgn0041588	FBgn0041588	0	44.087	32	16	17	16	563	61.9	8.43	309	16	0	2212.7	2017.7	2680.7	1873.3	2153.4	1922.4	High	High	High	High	High	High	1
FALSE	High	IsMasterProtein	1094	FBgn0024191	FBgn0024191	0	44.057	22	15	16	15	839	94.8	6.19	320	15	0	1347.4	1351.2	1536.8	1147.4	1428.8	1204.8	High	High	High	High	High	High	1
FALSE	High	IsMasterProtein	2951	FBgn0250791	FBgn0250791	0	43.977	55	14	17	14	292	33	5.45	450	14	0	2822.3	2611.9	3480.4	2376.9	2805	2533.6	High	High	High	High	High	High	1
FALSE	High	IsMasterProtein	873	FBgn0033376	FBgn0033376	0	43.923	14	17	18	17	1233	139.5	6.67	314	17	0	2927.7	2808.1	4008.1	2810.5	3219.4	2767.6	High	High	High	High	High	High	1
FALSE	High	IsMasterProtein	656	FBgn0051549	FBgn0051549	0	43.919	44	10	19	10	257	26.9	7.09	604	10	0	2907.9	2595.4	3310.8	2048.7	2686.5	2277.3	High	High	High	High	High	High	1
FALSE	High	IsMasterProtein	5039	FBgn0034569	FBgn0034569	0	43.893	27	15	16	15	565	65.8	5.81	417	15	0	2243.6	1920.5	2758.9	1755	2102.3	1919.5	High	High	High	High	High	High	1
FALSE	High	IsMasterProtein	1606	FBgn0030871	FBgn0030871	0	43.84	41	13	24	13	353	39.5	7.87	551	13	0	3229.6	3040.2	3777.6	2664.5	3283.4	2762.6	High	High	High	High	High	High	1
FALSE	High	IsMasterProtein	2735	FBgn0011570	FBgn0011570	0	43.824	48	13	19	13	276	31.3	5.44	460	13	0	2802.2	2715.7	3270.3	2312.5	2715.9	2318	High	High	High	High	High	High	1
FALSE	High	IsMasterProtein	31	FBgn0024733	FBgn0024733	0	43.769	43	9	31	9	218	25.5	9.85	490	9	0	3856.6	4040.3	5439.6	3307.4	4641.8	3781.4	High	High	High	High	High	High	1
FALSE	High	IsMasterProtein	2165	FBgn0037566	FBgn0037566	0	43.746	36	14	21	14	354	40.3	9.42	384	14	0	3597	3520.3	4617.3	2798.5	3917.1	3274.9	High	High	High	High	High	High	1
FALSE	High	IsMasterProtein	3317	FBgn0027521	FBgn0027521	0	43.74	25	13	16	13	643	70.6	6.57	292	13	0	2465.3	2294.8	2571.3	2037.8	2427.7	1998.8	High	High	High	High	High	High	1
FALSE	High	IsMasterProtein	3476	FBgn0023177	FBgn0023177	0	43.675	53	13	15	12	307	35.3	5.26	444	13	0	2013.4	1816.1	2730.1	1614.5	1813.5	1809.5	High	High	High	High	High	High	1
FALSE	High	IsMasterProtein	1172	FBgn0010575	FBgn0010575	0	43.596	6	12	15	12	2330	233.1	9.19	462	12	0	1310.1	1161.7	1485.5	1045	1313	1085.7	High	High	High	High	High	High	1
FALSE	High	IsMasterProtein	3263	FBgn0027363	FBgn0027363	0	43.545	27	14	18	14	689	74.6	5.58	329	14	0	1984.8	1862.9	2145.5	1659.2	1980.1	1686.7	High	High	High	High	High	High	1
FALSE	High	IsMasterProtein	4565	FBgn0004901	FBgn0004901	0	43.545	25	13	16	13	546	59.5	6.67	552	13	0	2463.4	2363.5	3192.9	2035.5	2570.3	2180.4	High	High	High	High	High	High	1
FALSE	High	IsMasterProtein	1673	FBgn0004103	FBgn0004103	0	43.534	34	9	23	3	302	34.5	5.59	509	9	7	2505.2	2286.3	2972.9	2045	2327.1	2061.9	Not Found	Not Found	Not Found	Not Found	Not Found	Not Found	1
FALSE	High	IsMasterProtein	3113	FBgn0033206	FBgn0033206	0	43.522	33	14	15	14	514	57.9	8.22	482	14	0	1929	1754.5	2157.8	1656.4	1828.2	1471.1	High	High	High	High	High	High	1
FALSE	High	IsMasterProtein	44	FBgn0017579	FBgn0017579	0	43.463	44	10	43	10	166	19.2	11.18	675	10	0	10825.5	10691.4	14277.6	8088.3	12472.9	10061.3	High	High	High	High	High	High	1
FALSE	High	IsMasterProtein	5199	FBgn0260441	FBgn0260441	0	43.4	68	10	24	10	139	15.2	6.38	432	10	0	3546.6	3908.4	5962.3	2755.6	4678.4	4177.6	High	High	High	High	High	High	1
FALSE	High	IsMasterProtein	1273	FBgn0037608	FBgn0037608	0	43.38	51	13	16	13	306	36.2	8.82	381	13	0	1083.6	1080.6	1431.9	865.6	1233.8	1040.2	High	High	High	High	High	High	1
FALSE	High	IsMasterProtein	4985	FBgn0031051	FBgn0031051	0	43.372	13	16	17	16	1241	139.1	6.86	333	16	0	3105.5	2939.7	4252	2324.5	3252.5	2686.5	High	High	High	High	High	High	1
FALSE	High	IsMasterProtein	2625	FBgn0045073	FBgn0045073	0	43.364	32	15	18	15	570	64.8	6.43	444	15	0	1964.9	1785.9	2553.3	1661.7	2257.3	1928.8	High	High	High	High	High	High	1
FALSE	High	IsMasterProtein	4177	FBgn0032050	FBgn0032050	0	43.357	23	16	16	16	681	74.3	8.51	249	16	0	2071.4	1876.6	2811.4	1518.7	2690.3	2310.5	High	High	High	High	High	High	1
FALSE	High	IsMasterProtein	1341	FBgn0039955	FBgn0039955	0	43.292	17	15	17	14	1124	124.4	6.06	381	15	1	1755.8	1725.9	1690.5	1622.3	1406.1	1298.6	High	High	High	High	High	High	1
FALSE	High	IsMasterProtein	1588	FBgn0040475	FBgn0040475	0	43.285	31	14	14	14	565	63.1	6.77	352	14	0	1731.5	1577.7	2036.8	1398.5	1748	1457.3	High	High	High	High	High	High	1
FALSE	High	IsMasterProtein	1018	FBgn0040235	FBgn0040235	0	43.274	42	11	20	11	259	28.4	7.43	768	11	0	1615	1541.8	2082.1	1399.6	1894.9	1602.4	High	High	High	High	High	High	1
FALSE	High	IsMasterProtein	2772	FBgn0027951	FBgn0027951	0	43.265	23	16	18	16	922	100.9	9.29	283	16	0	2616.4	2614.6	2919.4	2837.2	2701.3	2204.8	High	High	High	High	High	High	1
FALSE	High	IsMasterProtein	2224	FBgn0034859	FBgn0034859	0	43.265	12	14	16	14	1204	137	6.39	320	14	0	1926.7	1745.2	2288.9	1641.6	1814.5	1576.4	High	High	High	High	High	High	1
FALSE	High	IsMasterProtein	5337	FBgn0036772	FBgn0036772	0	43.26	23	16	17	16	798	92.1	6.06	389	16	0	1953.3	1694.9	2511.8	1624.3	1915.1	1712.6	High	High	High	High	High	High	1
FALSE	High	IsMasterProtein	5240	FBgn0014092	FBgn0014092	0	43.256	59	13	16	13	292	32.3	6.9	323	13	0	3079.6	2865.6	3452.3	2596.5	2919.5	2451.3	High	High	High	High	High	High	1
FALSE	High	IsMasterProtein	3309	FBgn0036301	FBgn0036301	0	43.175	31	12	15	12	509	56.3	6.73	393	12	0	1454.6	1410.7	2397.5	1251.2	1766.6	1555.8	High	High	High	High	High	High	1
FALSE	High	IsMasterProtein	1760	FBgn0003654	FBgn0003654	0	43.165	25	14	19	14	663	73.9	5.27	350	14	0	2567.5	2556.9	3075	2107.1	2692.1	2252	High	High	High	High	High	High	1
FALSE	High	IsMasterProtein	2444	FBgn0015623	FBgn0015623	0	43.155	27	15	16	15	679	76.3	5.9	346	15	0	2809.8	2526.2	3502.3	2254.4	3239.1	2613.2	High	High	High	High	High	High	1
FALSE	High	IsMasterProtein	1756	FBgn0086361	FBgn0086361	0	43.129	42	12	23	12	374	41.6	5.24	446	12	0	4271.9	4038.2	4872.7	3768.6	4180.6	3547.2	High	High	High	High	High	High	1
FALSE	High	IsMasterProtein	1487	FBgn0025457	FBgn0025457	0	43.089	42	12	18	12	326	37.4	6.54	577	12	0	2061.8	1915.1	2698.3	1929.2	1872.6	1847.6	High	High	High	High	High	High	1
FALSE	High	IsMasterProtein	5238	FBgn0034876	FBgn0034876	0	43.082	49	12	17	12	328	36.1	6.52	441	12	0	2944.9	2642.2	3301.2	2449.6	2694.6	2314.4	High	High	High	High	High	High	1
FALSE	High	IsMasterProtein	248	FBgn0052423	FBgn0052423	0	43.067	34	12	18	12	590	62.1	8.94	452	12	0	1507.6	1431.3	1688.9	1282.1	1603.8	1297.3	High	High	High	High	High	High	1
FALSE	High	IsMasterProtein	2483	FBgn0039065	FBgn0039065	0	43.028	31	13	16	13	424	47.7	6.57	310	13	0	3093.9	2902.5	3249.9	2681.7	3118.6	2600.4	High	High	High	High	High	High	1
FALSE	High	IsMasterProtein	3325	FBgn0030096	FBgn0030096	0	43.016	34	11	15	11	457	51.3	4.74	488	11	0	2248.3	2152.4	2577.6	1830.4	2356.5	2037.1	High	High	High	High	High	High	1
FALSE	High	IsMasterProtein	4909	FBgn0032646	FBgn0032646	0	42.991	43	10	16	10	318	35.4	6.87	349	10	0	3050.8	2898.2	4041.6	2300.9	3483.5	3067	High	High	High	High	High	High	1
FALSE	High	IsMasterProtein	404	FBgn0028577	FBgn0028577	0	42.98	27	13	14	13	637	67.9	5.96	364	13	0	2390.9	2284.1	2750.7	1735	2190.6	1900.9	High	High	High	High	High	High	1
FALSE	High	IsMasterProtein	1937	FBgn0001977	FBgn0001977	0	42.955	63	13	18	13	248	27.1	5.21	520	13	0	1940.7	1881	1877	1537.9	1736.2	1509.1	High	High	High	High	High	High	1
FALSE	High	IsMasterProtein	1830	FBgn0032848	FBgn0032848	0	42.942	27	14	17	14	602	67.7	5.07	353	14	0	3199.8	3069.5	3801.4	2667.4	3053.3	2593.4	High	High	High	High	High	High	1
FALSE	High	IsMasterProtein	1653	FBgn0010213	FBgn0010213	0	42.933	41	8	20	8	217	24.6	7.93	213	8	0	2880.3	2707.9	2884.6	2278.8	2864.6	2369.8	High	High	High	High	High	High	1
FALSE	High	IsMasterProtein	1015	FBgn0000173	FBgn0000173	0	42.91	58	8	21	8	151	17.2	5.6	382	8	0	2683.2	2744	3763.3	2307.3	3054.2	2686	High	High	High	High	High	High	1
FALSE	High	IsMasterProtein	963	FBgn0035272	FBgn0035272	0	42.909	40	12	20	12	258	29.7	8.31	466	12	0	2802.9	2682.2	3576.8	2217.3	3148.7	2642.1	High	High	High	High	High	High	1
FALSE	High	IsMasterProtein	484	FBgn0034200	FBgn0034200	0	42.902	29	8	16	8	456	48.8	6.73	621	8	0	1170.3	1282.5	1486.2	1117.1	1459.5	1217.5	High	High	High	High	High	High	1
FALSE	High	IsMasterProtein	3202	FBgn0032775	FBgn0032775	0	42.866	26	14	17	14	693	77.2	7.03	414	14	0	2020	1881.3	2571.6	1812	2019.1	1539.8	High	High	High	High	High	High	1
FALSE	High	IsMasterProtein	4958	FBgn0265137	FBgn0265137	0	42.854	35	13	16	13	424	47.6	6.01	329	13	0	3379	3190.4	3737.4	2668.8	3101.4	2684.1	High	High	High	High	High	High	1
FALSE	High	IsMasterProtein	5025	FBgn0024996	FBgn0024996	0	42.848	42	10	13	10	352	39.1	6.27	288	10	0	1602.9	1625.8	2192.7	1441	1739.7	1494.7	High	High	High	High	High	High	1
FALSE	High	IsMasterProtein	1457	FBgn0031149	FBgn0031149	0	42.731	18	15	16	14	713	80.6	7.88	344	15	1	3330.2	3073.9	4619.2	2833.6	3561.5	3089.7	High	High	High	High	High	High	1
FALSE	High	IsMasterProtein	54	FBgn0033055	FBgn0033055	0	42.633	33	13	14	13	523	59.4	6.61	349	13	0	1898.7	1681.7	1999.2	1550.3	1778.9	1499.7	High	High	High	High	High	High	1
FALSE	High	IsMasterProtein	366	FBgn0005696	FBgn0005696	0	42.599	31	14	17	14	609	66.9	5.5	240	14	0	3772.5	3139	3848.6	3005.6	3386.6	2747.9	High	High	High	High	High	High	1
FALSE	High	IsMasterProtein	3636	FBgn0021967	FBgn0021967	0	42.583	66	11	19	11	159	18.9	7.01	378	11	0	3663.7	3369.3	4319	2886.7	3839.9	3196.3	High	High	High	High	High	High	1
FALSE	High	IsMasterProtein	2449	FBgn0032298	FBgn0032298	0	42.563	32	12	16	12	420	47.2	5.38	457	12	0	2039.1	1934.9	3104.7	1517	2459	2183	High	High	High	High	High	High	1
FALSE	High	IsMasterProtein	865	FBgn0265101	FBgn0265101	0	42.548	66	12	15	12	178	20.2	6.81	318	12	0	2052.7	2021.7	3057.9	2402.9	2151.3	2453.1	High	High	High	High	High	High	1
FALSE	High	IsMasterProtein	2405	FBgn0262117	FBgn0262117	0	42.534	15	17	18	17	1068	123.9	7.11	421	17	0	2787.2	2634	3254.3	2469.8	2800	2380.6	High	High	High	High	High	High	1
FALSE	High	IsMasterProtein	5105	FBgn0037330	FBgn0037330	0	42.532	43	11	16	11	321	36.2	8.25	330	11	0	1899.7	1851.5	2286.5	1360.5	2068.9	1649.1	High	High	High	High	High	High	1
FALSE	High	IsMasterProtein	3942	FBgn0012058	FBgn0012058	0	42.494	15	13	16	13	900	101.2	7.43	370	13	0	1097.9	1019.5	1361.6	965.4	1103.4	1002.4	High	High	High	High	High	High	1
FALSE	High	IsMasterProtein	151	FBgn0035753	FBgn0035753	0	42.45	42	7	41	7	188	21.7	11.53	1029	7	0	3157.9	3239.6	4470.6	2588.3	3596.2	3151.7	High	High	High	High	High	High	1
FALSE	High	IsMasterProtein	848	FBgn0032731	FBgn0032731	0	42.441	58	10	13	10	217	25.1	5.14	541	10	0	1080.2	1011.8	1615.6	875	1157.9	1012.6	High	High	High	High	High	High	1
FALSE	High	IsMasterProtein	3463	FBgn0031832	FBgn0031832	0	42.385	38	15	17	15	444	49.9	6.64	264	15	0	2267	2106.2	2586.4	1786.3	2069.2	1895.2	High	High	High	High	High	High	1
FALSE	High	IsMasterProtein	2747	FBgn0024920	FBgn0024920	0	42.383	34	11	19	11	321	36.6	6.61	394	11	0	3159.5	3074.8	3474.4	2915.5	3092.4	2664	High	High	High	High	High	High	1
FALSE	High	IsMasterProtein	1732	FBgn0001230	FBgn0001230	0	42.355	7	4	50	1	635	69.7	5.83	968	4	0	80.9	60.1	67.5	59.1	62.6	42.5	High	High	High	High	High	High	1
FALSE	High	IsMasterProtein	2670	FBgn0034366	FBgn0034366	0	42.343	24	15	15	15	684	76.7	6.1	351	15	0	2262	1966.6	2434.5	1704.7	2058.3	1735.5	High	High	High	High	High	High	1
FALSE	High	IsMasterProtein	832	FBgn0016075	FBgn0016075	0	42.316	8	13	16	13	1940	193.7	6.43	669	13	0	1371.7	1221.9	1680.6	1314.7	1726.2	1365.6	High	High	High	High	High	High	1
FALSE	High	IsMasterProtein	3397	FBgn0027356	FBgn0027356	0	42.314	29	15	20	15	602	65.9	5.25	383	15	0	2516.1	2346.2	2999	1933.6	2653.6	2244.3	High	High	High	High	High	High	1
FALSE	High	IsMasterProtein	2497	FBgn0038805	FBgn0038805	0	42.307	40	14	27	14	284	33	9.96	544	14	0	3011.8	2701.5	3508	2495.1	3132.1	2525	High	High	High	High	High	High	1
FALSE	High	IsMasterProtein	4943	FBgn0264848	FBgn0264848	0	42.229	48	9	20	9	178	19.8	6.68	277	9	0	5265.7	4849.2	5095.3	4591.8	4905.6	4149.4	High	High	High	High	High	High	1
FALSE	High	IsMasterProtein	4788	FBgn0027280	FBgn0027280	0	42.221	26	14	16	14	664	77.1	7.18	324	14	0	2484.1	2341.6	3061	2353.1	2456.1	2192.9	High	High	High	High	High	High	1
FALSE	High	IsMasterProtein	4427	FBgn0011761	FBgn0011761	0	42.159	50	8	54	8	107	12.4	9.41	475	8	0	15693.7	14628.9	16852	14072.8	13501.5	11539.2	High	High	High	High	High	High	1
FALSE	High	IsMasterProtein	3318	FBgn0032518	FBgn0032518	0	42.124	48	15	35	15	155	17.5	11.06	404	15	0	6302.1	6064.5	6602.6	4448.9	6194.8	4901.3	High	High	High	High	High	High	1
FALSE	High	IsMasterProtein	867	FBgn0030735	FBgn0030735	0	42.081	14	14	15	14	1250	138.5	5.96	341	14	0	1642.8	1574.7	1691.9	1065.8	1440.4	1210.6	High	High	High	High	High	High	1
FALSE	High	IsMasterProtein	74	FBgn0003256	FBgn0003256	0	42.074	39	13	17	13	376	43.1	6.07	376	13	0	2963.3	2730.2	3314.3	2426	2911.4	2515.1	High	High	High	High	High	High	1
FALSE	High	IsMasterProtein	2045	FBgn0250874	FBgn0250874	0	42.074	36	13	14	13	428	49.6	7.44	416	13	0	2202.6	2059.7	2601.4	1704	2331.3	1892.5	High	High	High	High	High	High	1
FALSE	High	IsMasterProtein	4061	FBgn0002441	FBgn0002441	0	42.069	15	16	16	16	1477	162.9	8.7	246	16	0	1506.8	1390	1832.7	1282.5	1510.1	1232.4	High	High	High	High	High	High	1
FALSE	High	IsMasterProtein	126	FBgn0002641	FBgn0002641	0	41.995	22	16	18	16	781	88	6.6	341	16	0	3395.5	3202.3	3834.7	2647.5	3150.3	2678.8	High	High	High	High	High	High	1
FALSE	High	IsMasterProtein	4537	FBgn0010638	FBgn0010638	0	41.983	59	7	40	7	100	10.2	11.65	810	7	0	3008.5	3110.4	4178.2	2499.4	4102	3394.2	High	High	High	High	High	High	1
FALSE	High	IsMasterProtein	3820	FBgn0027493	FBgn0027493	0	41.898	34	13	15	13	447	48.9	6.84	372	13	0	2247.2	2046.4	2591.6	1802.1	2252.2	1957.7	High	High	High	High	High	High	1
FALSE	High	IsMasterProtein	1122	FBgn0266282	FBgn0266282	0	41.87	16	17	17	17	1122	129.3	8.32	302	17	0	2261.8	2075.4	2393	1979.6	1936	1742.3	High	High	High	High	High	High	1
FALSE	High	IsMasterProtein	4740	FBgn0031904	FBgn0031904	0	41.848	33	13	17	13	448	51.4	6.06	340	13	0	2211.5	2012.7	2545.1	1856.7	2312.4	1894.8	High	High	High	High	High	High	1
FALSE	High	IsMasterProtein	2980	FBgn0032409	FBgn0032409	0	41.846	20	13	15	13	724	82.9	6.19	316	13	0	1746.9	1667.3	1978.5	1459.6	1689.8	1368.4	High	High	High	High	High	High	1
FALSE	High	IsMasterProtein	3116	FBgn0024509	FBgn0024509	0	41.78	25	8	19	8	356	39.5	6.25	442	8	0	1925.3	1855.6	2632.6	1523.9	2067	1771.8	High	High	High	High	High	High	1
FALSE	High	IsMasterProtein	3918	FBgn0039802	FBgn0039802	0	41.721	57	8	23	8	187	19.2	5.63	523	8	0	2517.9	2477.6	3122	2223.1	2625.8	2289.4	High	High	High	High	High	High	1
FALSE	High	IsMasterProtein	1268	FBgn0015776	FBgn0015776	0	41.706	49	14	19	14	309	35.3	6.38	333	14	0	2451.8	2316.2	3036.1	2049.7	2803.2	2326.7	High	High	High	High	High	High	1
FALSE	High	IsMasterProtein	2029	FBgn0028962	FBgn0028962	0	41.704	16	13	15	13	1012	113	6.62	323	13	0	1343.8	1232.4	1774.7	1045.8	1460.4	1233.6	High	High	High	High	High	High	1
FALSE	High	IsMasterProtein	4614	FBgn0034029	FBgn0034029	0	41.687	38	14	15	14	455	50.6	7.55	255	14	0	2873.7	2762.2	3753.1	2297.1	3025.7	2578.5	High	High	High	High	High	High	1
FALSE	High	IsMasterProtein	3298	FBgn0035206	FBgn0035206	0	41.672	44	13	16	13	307	35.7	6.8	340	13	0	2529.8	2376.9	3374.7	1903.4	2868	2339.7	High	High	High	High	High	High	1
FALSE	High	IsMasterProtein	5272	FBgn0035766	FBgn0035766	0	41.626	15	16	19	16	1052	117.3	9.07	273	16	0	2088.3	1943.8	2406.6	1661.6	2108.2	1767.9	High	High	High	High	High	High	1
FALSE	High	IsMasterProtein	4640	FBgn0033038	FBgn0033038	0	41.598	24	15	16	15	699	80.2	6.87	277	15	0	1791.7	1663.7	2400.4	1352.5	2013	1648	High	High	High	High	High	High	1
FALSE	High	IsMasterProtein	3196	FBgn0036889	FBgn0036889	0	41.591	36	15	18	15	407	45	8.56	334	15	0	2834.3	2682.1	3432.6	2219.7	2946	2498.6	High	High	High	High	High	High	1
FALSE	High	IsMasterProtein	1184	FBgn0010808	FBgn0010808	0	41.583	55	10	18	10	223	24.2	8.97	386	10	0	2739	2604.3	2755.8	1886.2	2757.7	2212.9	High	High	High	High	High	High	1
FALSE	High	IsMasterProtein	4294	FBgn0032160	FBgn0032160	0	41.565	24	8	18	8	281	31	9.23	588	8	0	2540.7	2503.2	3080.6	2233.8	2636	2289	High	High	High	High	High	High	1
FALSE	High	IsMasterProtein	644	FBgn0011802	FBgn0011802	0	41.542	15	16	18	16	1028	116.4	7.15	305	16	0	4252.1	3969.9	5243.2	3714.9	4182.7	3541.3	High	High	High	High	High	High	1
FALSE	High	IsMasterProtein	4756	FBgn0020272	FBgn0020272	0	41.483	26	14	15	14	574	64.7	5.03	455	14	0	2574.1	2390.6	2913.7	2093.5	2627.2	2116	High	High	High	High	High	High	1
FALSE	High	IsMasterProtein	1597	FBgn0011787	FBgn0011787	0	41.462	52	9	19	9	182	19.6	8.75	487	9	0	3523.9	3347.5	4314	3036.1	3833.5	3122.9	High	High	High	High	High	High	1
FALSE	High	IsMasterProtein	1527	FBgn0017561	FBgn0017561	0	41.451	22	15	15	15	1019	111.5	9.82	397	15	0	1271.4	1076.1	1417.5	992.4	1185	962.4	High	High	High	High	High	High	1
FALSE	High	IsMasterProtein	321	FBgn0036928	FBgn0036928	0	41.404	47	5	19	5	171	18.8	7.24	645	5	0	1172.2	1162.3	1507.3	897.5	1303.5	1084	High	High	High	High	High	High	1
FALSE	High	IsMasterProtein	264	FBgn0031233	FBgn0031233	0	41.365	26	15	16	15	715	81.8	5.19	367	15	0	1670.4	1468.3	1838.7	1371.4	1483.2	1250.4	High	High	High	High	High	High	1
FALSE	High	IsMasterProtein	165	FBgn0034187	FBgn0034187	0	41.348	24	15	16	15	764	85.9	8.76	283	15	0	1461.7	1372	1969	1341	1543.4	1334.4	High	High	High	High	High	High	1
FALSE	High	IsMasterProtein	3544	FBgn0028837	FBgn0028837	0	41.346	28	10	21	10	341	38.3	5.82	384	10	0	3672.4	3467.7	4305.3	3059	3728.9	3204.3	High	High	High	High	High	High	1
FALSE	High	IsMasterProtein	1584	FBgn0039735	FBgn0039735	0	41.332	55	7	17	7	156	17.4	4.56	382	7	0	2319.2	2458.6	3251.8	1905.5	2854.6	2390.5	High	High	High	High	High	High	1
FALSE	High	IsMasterProtein	3489	FBgn0025682	FBgn0025682	0	41.332	43	12	14	12	329	38	4.69	357	12	0	1302.5	1274.5	1563.5	1229	1522.3	1370	High	High	High	High	High	High	1
FALSE	High	IsMasterProtein	4447	FBgn0032859	FBgn0032859	0	41.331	45	13	17	13	301	35.1	7.91	259	13	0	3016.7	2884	3705.3	2807.6	2693.9	2596.5	High	High	High	High	High	High	1
FALSE	High	IsMasterProtein	3008	FBgn0261872	FBgn0261872	0	41.309	18	13	14	13	960	107.5	9.22	431	13	0	855.9	828	988.8	710.1	884.6	746.1	High	High	High	High	High	High	1
FALSE	High	IsMasterProtein	1605	FBgn0035298	FBgn0035298	0	41.266	38	14	15	14	516	54.9	8.37	331	14	0	1812.2	1732.2	2323.8	1579.4	1843.6	1595.9	High	High	High	High	High	High	1
FALSE	High	IsMasterProtein	4369	FBgn0033761	FBgn0033761	0	41.231	35	11	18	11	299	31.9	8.22	451	11	0	4533.7	4472.6	5724.7	3803.8	4934.9	3987.1	High	High	High	High	High	High	1
FALSE	High	IsMasterProtein	3781	FBgn0022786	FBgn0022786	0	41.22	15	15	16	15	1047	113.3	6.65	319	15	0	2068.9	2055.1	2351.2	1704.4	1934.2	1734.3	High	High	High	High	High	High	1
FALSE	High	IsMasterProtein	3612	FBgn0030966	FBgn0030966	0	41.178	34	13	16	13	573	64.3	6.47	378	13	0	1540.1	1481	1839.8	1288.2	1607.9	1316.6	High	High	High	High	High	High	1
FALSE	High	IsMasterProtein	5360	FBgn0050349	FBgn0050349	0	41.178	23	14	16	14	620	68.3	5.94	257	14	0	1895.7	1809.3	2365.8	1523.3	1935.8	1664.1	High	High	High	High	High	High	1
FALSE	High	IsMasterProtein	1629	FBgn0010548	FBgn0010548	0	41.154	24	12	19	12	564	63	6.48	513	12	0	2372.8	2194.3	2862.2	1868.6	2518.9	2032.5	High	High	High	High	High	High	1
FALSE	High	IsMasterProtein	3513	FBgn0040206	FBgn0040206	0	41.15	36	12	15	12	470	51.2	6.15	271	12	0	1638.2	1596.5	2417.1	1540.6	1667.2	1557.2	High	High	High	High	High	High	1
FALSE	High	IsMasterProtein	3557	FBgn0014023	FBgn0014023	0	41.127	41	11	16	11	271	31.7	9.89	326	11	0	1756.2	1661.3	2225.8	1331	1976.3	1654.9	High	High	High	High	High	High	1
FALSE	High	IsMasterProtein	5261	FBgn0031252	FBgn0031252	0	41.058	39	10	16	10	347	38.7	5.12	353	10	0	2240.1	2343.2	3294.3	2213	2655.1	2348.9	High	High	High	High	High	High	1
FALSE	High	IsMasterProtein	4126	FBgn0025608	FBgn0025608	0	41.025	33	13	14	13	464	52.9	5.38	563	13	0	1179	1081.2	1489.6	981.8	1265	1055.9	High	High	High	High	High	High	1
FALSE	High	IsMasterProtein	2556	FBgn0001989	FBgn0001989	0	41.024	62	12	19	12	167	19	9.82	393	12	0	2978.1	2795.4	3432.3	2323.8	3032.9	2460.7	High	High	High	High	High	High	1
FALSE	High	IsMasterProtein	4983	FBgn0025781	FBgn0025781	0	41.015	21	13	15	13	718	81.7	5.52	463	13	0	2124.2	1825.2	2342.9	1695.8	1700	1578.6	High	High	High	High	High	High	1
FALSE	High	IsMasterProtein	2368	FBgn0028836	FBgn0028836	0	40.969	38	9	15	9	278	31	6.7	346	9	0	2294.3	2182.1	2612.2	1952.7	2272.5	1881.4	High	High	High	High	High	High	1
FALSE	High	IsMasterProtein	1381	FBgn0019637	FBgn0019637	0	40.965	16	14	15	14	725	77.4	10.21	319	14	0	1559.5	1331.2	1614.6	1179.8	1508.8	1277.4	High	High	High	High	High	High	1
FALSE	High	IsMasterProtein	477	FBgn0034614	FBgn0034614	0	40.961	36	13	18	13	343	39.5	5.73	356	13	0	3387.7	3181.6	3525.7	2747.6	3172.2	2614	High	High	High	High	High	High	1
FALSE	High	IsMasterProtein	1953	FBgn0010417	FBgn0010417	0	40.92	30	14	16	14	606	65.6	8.94	407	14	0	1425.2	1267.7	1529.6	1177.9	1372.5	1177.3	High	High	High	High	High	High	1
FALSE	High	IsMasterProtein	3687	FBgn0032596	FBgn0032596	0	40.9	52	11	36	11	201	22.5	6.39	645	11	0	4266.4	4507.3	5984.7	3650.1	4992.1	4032.3	High	High	High	High	High	High	1
FALSE	High	IsMasterProtein	4828	FBgn0019957	FBgn0019957	0	40.899	31	10	16	10	407	46.9	6.8	439	10	0	3166.2	3022.6	3970.1	2642.2	3398.5	2882.9	High	High	High	High	High	High	1
FALSE	High	IsMasterProtein	4049	FBgn0028526	FBgn0028526	0	40.886	54	13	14	13	333	36.7	8.06	280	13	0	1720.6	1646.4	1739.2	1300	1771.8	1551.6	High	High	High	High	High	High	1
FALSE	High	IsMasterProtein	2386	FBgn0035987	FBgn0035987	0	40.826	42	11	16	11	237	26.9	8.85	390	11	0	1939.6	1988.7	2593.6	1450	2274.5	1725.5	High	High	High	High	High	High	1
FALSE	High	IsMasterProtein	3033	FBgn0042138	FBgn0042138	0	40.767	44	7	15	7	232	25	6.52	281	7	0	2231.2	2190.5	2493.7	1960.7	2144.1	1883.6	High	High	High	High	High	High	1
FALSE	High	IsMasterProtein	3036	FBgn0033929	FBgn0033929	0	40.757	28	12	14	12	585	66.3	8.84	303	12	0	1514.2	1422.9	1858.8	1365.6	1640.7	1334.5	High	High	High	High	High	High	1
FALSE	High	IsMasterProtein	3013	FBgn0001120	FBgn0001120	0	40.748	34	7	17	7	240	27.2	10.35	269	7	0	2917.7	2706.9	3616.4	2177.8	3073.9	2469.3	High	High	High	High	High	High	1
FALSE	High	IsMasterProtein	3083	FBgn0043456	FBgn0043456	0	40.731	25	12	14	12	603	65.3	5.97	266	12	0	1622	1405.9	1754.5	1235.3	1586.6	1417.2	High	High	High	High	High	High	1
FALSE	High	IsMasterProtein	1145	FBgn0036300	FBgn0036300	0	40.71	45	12	14	12	254	29.6	5.71	321	12	0	2895.5	2765.7	3363.3	2555	3038.5	2612.8	High	High	High	High	High	High	1
FALSE	High	IsMasterProtein	509	FBgn0003015	FBgn0003015	0	40.677	27	12	16	12	606	69.2	9.23	242	12	0	2027.6	1766.8	2468.7	1572.2	1892.2	1474.5	High	High	High	High	High	High	1
FALSE	High	IsMasterProtein	1118	FBgn0023512	FBgn0023512	0	40.647	20	14	15	14	669	75	5.07	376	14	0	1910.5	1752	2312.1	1469.2	1781.7	1645.8	High	High	High	High	High	High	1
FALSE	High	IsMasterProtein	779	FBgn0027866	FBgn0027866	0	40.635	13	14	15	14	1260	140.2	9.35	318	14	0	2013.9	2102.6	1990.7	1766.2	1945.3	1646.8	High	High	High	High	High	High	1
FALSE	High	IsMasterProtein	5396	FBgn0029134	FBgn0029134	0	40.602	39	11	21	11	282	31.1	6.93	484	11	0	2788	2535.6	3521.8	2329.7	2516.4	2453.3	High	High	High	High	High	High	1
FALSE	High	IsMasterProtein	5301	FBgn0032246	FBgn0032246	0	40.584	34	11	16	11	408	46.2	7.37	465	11	0	2054.1	2026.7	2988.1	2032.9	2096	2062.1	High	High	High	High	High	High	1
FALSE	High	IsMasterProtein	5158	FBgn0025777	FBgn0025777	0	40.577	25	13	16	13	531	57.3	8.65	351	13	0	2512.8	2261.3	2852.9	2277.5	2283	1941.8	High	High	High	High	High	High	1
FALSE	High	IsMasterProtein	2830	FBgn0028552	FBgn0028552	0	40.556	45	14	14	14	302	33.7	5.33	235	14	0	1914.7	1895.8	2418.5	1637.3	2122.5	1779.8	High	High	High	High	High	High	1
FALSE	High	IsMasterProtein	1997	FBgn0041252	FBgn0041252	0	40.553	37	11	18	11	201	23.9	7.85	307	11	0	2049.5	1515.1	3999.4	2210	2843.2	2161.5	High	High	High	High	High	High	1
FALSE	High	IsMasterProtein	317	FBgn0063494	FBgn0063494	0	40.469	35	8	18	8	222	25	6.23	416	8	0	5274.3	4941.1	5509.2	4690.5	4208.4	3794.4	High	High	High	High	High	High	1
FALSE	High	IsMasterProtein	1421	FBgn0003415	FBgn0003415	0	40.45	7	13	14	13	2768	295.5	6.83	378	13	0	1192	1148.8	1448.1	1059.9	1195.2	1014.8	High	High	High	High	High	High	1
FALSE	High	IsMasterProtein	500	FBgn0031453	FBgn0031453	0	40.444	30	5	22	5	152	15.5	4.04	765	5	0	1944.1	1875.3	2134.2	1574.6	1959.2	1745.6	High	High	High	High	High	High	1
FALSE	High	IsMasterProtein	1956	FBgn0052104	FBgn0052104	0	40.423	13	15	18	15	1215	137.4	6.65	283	15	0	2139.3	2009.7	2478.6	1776.8	2045.5	1726.4	High	High	High	High	High	High	1
FALSE	High	IsMasterProtein	3547	FBgn0030305	FBgn0030305	0	40.406	40	11	22	11	404	44.1	4.73	423	11	0	3528.7	3239.5	4100	2865.3	3507.9	3038.1	High	High	High	High	High	High	1
FALSE	High	IsMasterProtein	1357	FBgn0004107	FBgn0004107	0	40.319	39	10	15	10	314	35.9	8.24	483	10	0	1443	1489.6	1725.8	1075.2	1583.8	1319.2	High	High	High	High	High	High	1
FALSE	High	IsMasterProtein	2814	FBgn0025716	FBgn0025716	0	40.318	31	11	15	11	425	47.3	5.49	430	11	0	1807.3	1779.7	2184.8	1417.1	1975.9	1579	High	High	High	High	High	High	1
FALSE	High	IsMasterProtein	203	FBgn0030731	FBgn0030731	0	40.3	27	12	12	12	598	64	6.57	441	12	0	1367.3	1323	1743.6	1116.1	1522.5	1196.6	High	High	High	High	High	High	1
FALSE	High	IsMasterProtein	3597	FBgn0029686	FBgn0029686	0	40.291	14	13	16	13	911	104.9	6.48	307	13	0	1684	1624.9	2241	1504.8	1896	1568.9	High	High	High	High	High	High	1
FALSE	High	IsMasterProtein	4751	FBgn0266518	FBgn0266518	0	40.09	32	14	16	14	396	46.9	6.1	379	14	0	2809.1	2542.9	3271.8	2049.6	2751.5	2335.3	High	High	High	High	High	High	1
FALSE	High	IsMasterProtein	5390	FBgn0050496	FBgn0050496	0	40.051	24	13	15	13	635	72.4	5.59	370	13	0	1168.2	1130.2	1374.7	939.1	1183.9	992.2	High	High	High	High	High	High	1
FALSE	High	IsMasterProtein	2621	FBgn0038146	FBgn0038146	0	40.026	17	13	15	13	922	103.4	7.43	248	13	0	1321.6	1237.4	1648.6	1107.6	1418.8	1180.2	High	High	High	High	High	High	1
FALSE	High	IsMasterProtein	5363	FBgn0015359	FBgn0015359	0	40.02	46	11	22	11	262	28.9	4.82	516	11	0	2459.6	2223.3	2969.9	2090.6	2475.1	2081.3	High	High	High	High	High	High	1
FALSE	High	IsMasterProtein	820	FBgn0028833	FBgn0028833	0	40.017	36	10	21	10	253	27.8	8	433	10	0	3794.4	3770.5	4711.5	2834.1	4331.3	3559.2	High	High	High	High	High	High	1
FALSE	High	IsMasterProtein	5371	FBgn0034915	FBgn0034915	0	39.915	35	6	16	6	245	26.5	4.73	544	6	0	1936.8	1709.1	2518.3	1660.3	1875.2	1736.2	High	High	High	High	High	High	1
FALSE	High	IsMasterProtein	136	FBgn0037573	FBgn0037573	0	39.912	28	13	18	11	399	45.6	6.02	337	13	0	1684	1561.5	2218.9	1493.2	1571.8	1584.5	High	High	High	High	High	High	1
FALSE	High	IsMasterProtein	916	FBgn0267977	FBgn0267977	0	39.86	23	17	18	17	724	81.5	7.97	300	17	0	2259.8	2124.7	2607.5	1981.5	2197.8	1913.3	High	High	High	High	High	High	1
FALSE	High	IsMasterProtein	4667	FBgn0039055	FBgn0039055	0	39.83	18	14	18	14	806	89.6	5.9	349	14	0	2106.7	2022.1	2560.7	1710.6	2155.1	1831.7	High	High	High	High	High	High	1
FALSE	High	IsMasterProtein	4545	FBgn0034577	FBgn0034577	0	39.829	41	8	14	8	286	32.7	5.94	262	8	0	1945.9	1911.2	2228.4	1709.5	1783.5	1585.8	High	High	High	High	High	High	1
FALSE	High	IsMasterProtein	4438	FBgn0022097	FBgn0022097	0	39.798	44	13	18	7	246	27.6	9.54	539	13	6	2894.5	2716.5	3683	2542.9	3151.8	2596.3	High	High	High	High	High	High	1
FALSE	High	IsMasterProtein	986	FBgn0004875	FBgn0004875	0	39.786	7	10	13	10	1942	201	8.41	277	10	0	708.8	586.1	898.9	535.8	720.3	572.1	High	High	High	High	High	High	1
FALSE	High	IsMasterProtein	5018	FBgn0010825	FBgn0010825	0	39.743	9	12	13	12	2007	213	7.46	381	12	0	818.1	724.3	886.7	727.6	784.7	699.5	High	High	High	High	High	High	1
FALSE	High	IsMasterProtein	4683	FBgn0038742	FBgn0038742	0	39.713	35	12	17	12	405	43.6	7.88	492	12	0	2892.5	2655.3	3048.7	2178.4	2453.8	2035.5	High	High	High	High	High	High	1
FALSE	High	IsMasterProtein	3300	FBgn0028974	FBgn0028974	0	39.699	13	14	14	14	1370	158.1	7.5	270	14	0	1588.8	1481.2	1791	1108.9	1429.5	1253.3	High	High	High	High	High	High	1
FALSE	High	IsMasterProtein	2983	FBgn0000412	FBgn0000412	0	39.672	25	9	19	9	355	37	6.64	414	9	0	3081.9	2943.1	3769.7	2555	3552	2933.8	High	High	High	High	High	High	1
FALSE	High	IsMasterProtein	2617	FBgn0015582	FBgn0015582	0	39.612	38	13	13	13	466	51.3	8.38	300	13	0	1702	1464.8	1670.6	1545.8	1656.5	1415.9	High	High	High	High	High	High	1
FALSE	High	IsMasterProtein	1198	FBgn0250746	FBgn0250746	0	39.604	39	9	23	9	268	30	6.58	558	9	0	1975.6	1971.2	2596	1773.3	2065.1	1849.1	High	High	High	High	High	High	1
FALSE	High	IsMasterProtein	2899	FBgn0011725	FBgn0011725	0	39.564	24	12	17	12	567	65	7.08	294	12	0	3046	2718.7	3326.4	2430.1	2790.1	2379.5	High	High	High	High	High	High	1
FALSE	High	IsMasterProtein	4880	FBgn0034400	FBgn0034400	0	39.56	7	15	15	15	2683	300.1	6.64	278	15	0	1087.2	998.9	1242.9	925.4	984.7	866.2	High	High	High	High	High	High	1
FALSE	High	IsMasterProtein	5411	FBgn0014127	FBgn0014127	0	39.552	20	12	14	12	735	82.7	5.58	303	12	0	1608.5	1538	1919.8	1335.2	1692	1396.8	High	High	High	High	High	High	1
FALSE	High	IsMasterProtein	4812	FBgn0001087	FBgn0001087	0	39.53	14	15	16	15	1034	114.7	7.28	295	15	0	2171.3	2068.8	2829	1737.7	2299.3	1969.9	High	High	High	High	High	High	1
FALSE	High	IsMasterProtein	120	FBgn0037891	FBgn0037891	0	39.53	30	11	24	11	468	49.9	9.47	545	11	0	3201.8	3087.8	3778.5	2710.1	3075.7	2654.2	High	High	High	High	High	High	1
FALSE	High	IsMasterProtein	1459	FBgn0036211	FBgn0036211	0	39.526	28	9	14	9	330	37.4	9.42	298	9	0	2955.8	2619.2	3290.2	2378.4	3000	2317.3	High	High	High	High	High	High	1
FALSE	High	IsMasterProtein	4212	FBgn0033309	FBgn0033309	0	39.479	28	13	22	13	387	43.6	9.13	471	13	0	2368.1	2129	2727.2	1867.4	2324.6	1953.1	High	High	High	High	High	High	1
FALSE	High	IsMasterProtein	2748	FBgn0036918	FBgn0036918	0	39.459	62	8	17	8	125	14.4	8.51	392	8	0	2703.6	2594	3447.2	2194.7	3071	2537.8	High	High	High	High	High	High	1
FALSE	High	IsMasterProtein	1868	FBgn0001978	FBgn0001978	0	39.429	15	16	16	16	1106	123.1	8.32	356	16	0	2113.8	1980.1	2506.6	1789.6	2235.1	1883.5	High	High	High	High	High	High	1
FALSE	High	IsMasterProtein	1242	FBgn0011771	FBgn0011771	0	39.368	13	16	17	16	1126	129.3	6.81	166	16	0	2850.1	2725.9	3679.8	2322.3	2943.6	2547.6	High	High	High	High	High	High	1
FALSE	High	IsMasterProtein	1168	FBgn0028292	FBgn0028292	0	39.346	27	14	15	14	573	65.6	5.38	283	14	0	1946.9	1900.1	2489.6	1611.1	2144.3	1850.9	High	High	High	High	High	High	1
FALSE	High	IsMasterProtein	4328	FBgn0011474	FBgn0011474	0	39.31	20	12	13	12	691	76.4	7.37	364	12	0	1322.6	1188.3	1616.4	958.1	1359.2	1168.3	High	High	High	High	High	High	1
FALSE	High	IsMasterProtein	4128	FBgn0037644	FBgn0037644	0	39.294	25	12	14	12	581	66	5.11	254	12	0	1881.1	1822.6	2282.1	1578.3	2038.2	1692.1	High	High	High	High	High	High	1
FALSE	High	IsMasterProtein	704	FBgn0010470	FBgn0010470	0	39.278	58	13	15	13	220	24.4	4.87	260	13	0	1940.1	1867.2	2083.5	1673.9	2093.6	1905.9	High	High	High	High	High	High	1
FALSE	High	IsMasterProtein	4707	FBgn0030882	FBgn0030882	0	39.273	25	11	14	11	562	61.8	6.18	309	11	0	2425.7	2301.3	2945	2513	2374.1	2034.2	High	High	High	High	High	High	1
FALSE	High	IsMasterProtein	821	FBgn0032170	FBgn0032170	0	39.271	29	13	13	13	526	58.4	7.69	280	13	0	1697.1	1485.9	2217.2	1366.4	1694.6	1492.3	High	High	High	High	High	High	1
FALSE	High	IsMasterProtein	380	FBgn0033518	FBgn0033518	0	39.256	55	11	14	11	220	24.7	6.43	237	11	0	1980.2	1845.3	2196.1	1519.9	2171.4	1609.7	High	High	High	High	High	High	1
FALSE	High	IsMasterProtein	3308	FBgn0260934	FBgn0260934	0	39.253	13	15	16	15	1170	126.4	9.66	278	15	0	2117.4	1880.5	2584.3	1709	2144.9	1918.6	High	High	High	High	High	High	1
FALSE	High	IsMasterProtein	879	FBgn0039861	FBgn0039861	0	39.237	21	13	13	13	642	72	5.81	275	13	0	1314.2	1156.2	1525.5	1044.7	1313.8	1074.8	High	High	High	High	High	High	1
FALSE	High	IsMasterProtein	1203	FBgn0034727	FBgn0034727	0	39.19	35	11	16	11	392	44.3	8.41	243	11	0	2619.9	2547.8	3353.4	1993	2909.9	2412.3	High	High	High	High	High	High	1
FALSE	High	IsMasterProtein	479	FBgn0034923	FBgn0034923	0	39.178	32	14	14	14	492	55.9	9.58	266	14	0	1860.4	1682.7	1872.9	1522	1784.3	1497.9	High	High	High	High	High	High	1
FALSE	High	IsMasterProtein	3197	FBgn0038575	FBgn0038575	0	39.167	37	13	13	13	450	50.7	5.33	457	13	0	1670.8	1598.6	2566.5	1264.2	2133.2	1709.1	High	High	High	High	High	High	1
FALSE	High	IsMasterProtein	1639	FBgn0033225	FBgn0033225	0	39.13	24	13	14	13	626	72.5	5.16	230	13	0	2111.5	2004.8	2644.1	1556.4	2118.9	1829.6	High	High	High	High	High	High	1
FALSE	High	IsMasterProtein	3821	FBgn0027053	FBgn0027053	0	39.109	39	11	16	11	327	37.1	5.58	308	11	0	2195.9	2255.6	2854.9	1857.6	2430.6	2106.1	High	High	High	High	High	High	1
FALSE	High	IsMasterProtein	2857	FBgn0038989	FBgn0038989	0	38.979	32	13	14	13	356	39.5	9.77	199	13	0	3725.8	3744.7	4175.2	3232.5	3898.2	3301.3	High	High	High	High	High	High	1
FALSE	High	IsMasterProtein	2217	FBgn0031655	FBgn0031655	0	38.979	21	14	17	14	755	84.5	8.97	281	14	0	1436.9	1369.9	1731.1	1422.6	1400	1275.2	High	High	High	High	High	High	1
FALSE	High	IsMasterProtein	1632	FBgn0030596	FBgn0030596	0	38.953	25	11	17	11	633	71.4	6.49	274	11	0	1776.8	1563.4	2141.4	1313.7	1752.8	1480.8	High	High	High	High	High	High	1
FALSE	High	IsMasterProtein	1718	FBgn0266672	FBgn0266672	0	38.949	19	16	17	16	985	111.6	7.64	275	16	0	1620.6	1501.9	1804.9	1335	1544.8	1350.4	High	High	High	High	High	High	1
FALSE	High	IsMasterProtein	3922	FBgn0051548	FBgn0051548	0	38.932	53	12	18	11	256	27.1	8.72	406	12	1	1934.1	1867.6	2524.4	1669.2	1887	1659.5	High	High	High	High	High	High	1
FALSE	High	IsMasterProtein	4863	FBgn0031651	FBgn0031651	0	38.928	49	13	18	13	247	29.2	9.38	414	13	0	2350.6	2240	2961.4	1904.7	2641.2	2137.7	High	High	High	High	High	High	1
FALSE	High	IsMasterProtein	3760	FBgn0035923	FBgn0035923	0	38.919	11	13	13	13	1211	137.2	6.42	275	13	0	1660.2	1512.1	2182	1210.6	1785.9	1451.5	High	High	High	High	High	High	1
FALSE	High	IsMasterProtein	1292	FBgn0036569	FBgn0036569	0	38.843	16	14	14	14	941	107.5	7.34	302	14	0	2135.4	2035.8	2520.9	1788.8	2042.3	1801.2	High	High	High	High	High	High	1
FALSE	High	IsMasterProtein	5184	FBgn0037328	FBgn0037328	0	38.83	45	8	32	8	157	17.6	11.12	573	8	0	4288.2	4083.4	6097.2	4048.8	4295.2	4173.4	High	High	High	High	High	High	1
FALSE	High	IsMasterProtein	3984	FBgn0035227	FBgn0035227	0	38.822	13	15	16	15	1544	176.6	7.37	246	15	0	1563.1	1465.2	1954.4	1403.9	1543.7	1311.2	High	High	High	High	High	High	1
FALSE	High	IsMasterProtein	638	FBgn0026316	FBgn0026316	0	38.818	74	10	17	10	154	17.9	8.56	418	10	0	2025.8	2003.4	2387.2	1635.9	2186.5	1854.2	High	High	High	High	High	High	1
FALSE	High	IsMasterProtein	4156	FBgn0034908	FBgn0034908	0	38.779	22	13	13	13	655	73.6	7.01	331	13	0	1177.7	1125	1319.5	1001.9	1068.8	924.9	High	High	High	High	High	High	1
FALSE	High	IsMasterProtein	4022	FBgn0034903	FBgn0034903	0	38.758	14	14	15	14	1102	121.6	7.27	410	14	0	1928.8	1945.1	2910.3	1901.1	2127.1	1963.7	High	High	High	High	High	High	1
FALSE	High	IsMasterProtein	3975	FBgn0263197	FBgn0263197	0	38.709	9	13	14	13	1689	189.8	8.51	279	13	0	972.2	913.2	1233.3	762.7	1075.9	872.2	High	High	High	High	High	High	1
FALSE	High	IsMasterProtein	5017	FBgn0004654	FBgn0004654	0	38.682	26	12	22	12	481	52.5	6.32	521	12	0	2881.2	2819.3	3447.4	2413	2923	2438.1	High	High	High	High	High	High	1
FALSE	High	IsMasterProtein	3976	FBgn0038195	FBgn0038195	0	38.668	32	13	14	13	370	41.7	9.03	298	13	0	1655.7	1606.2	2276.5	1408.4	2001.2	1730.3	High	High	High	High	High	High	1
FALSE	High	IsMasterProtein	4376	FBgn0262732	FBgn0262732	0	38.647	41	11	22	11	188	20.4	10.23	547	11	0	4110.1	4071.1	4808.7	3387.3	4465.8	3683.5	High	High	High	High	High	High	1
FALSE	High	IsMasterProtein	2350	FBgn0016034	FBgn0016034	0	38.642	24	13	17	13	462	51.9	8.18	425	13	0	2583.8	2338.9	3445.2	2219.7	2665.8	2285.6	High	High	High	High	High	High	1
FALSE	High	IsMasterProtein	3151	FBgn0031194	FBgn0031194	0	38.635	23	12	13	12	651	72.8	6.46	385	12	0	724.5	727.9	763.8	690.1	708.1	595.1	High	High	High	High	High	High	1
FALSE	High	IsMasterProtein	2220	FBgn0032833	FBgn0032833	0	38.625	51	10	21	10	182	20.5	8.25	451	10	0	1940.8	1985.7	2828.3	1697.8	2203.6	1740.5	High	High	High	High	High	High	1
FALSE	High	IsMasterProtein	2668	FBgn0053526	FBgn0053526	0	38.608	11	11	16	11	1135	120.6	9.22	338	11	0	1332.3	1210.9	1296.4	1083.4	1151.3	987.3	High	High	High	High	High	High	1
FALSE	High	IsMasterProtein	106	FBgn0051992	FBgn0051992	0	38.561	15	13	14	13	1384	142.9	6.74	384	13	0	760.5	664.2	743.2	583.1	713.1	651.1	High	High	High	High	High	High	1
FALSE	High	IsMasterProtein	5058	FBgn0263510	FBgn0263510	0	38.542	27	9	12	9	459	51.4	4.39	302	9	0	1245.8	891.4	1066	852.6	1016.6	890.8	High	High	High	High	High	High	1
FALSE	High	IsMasterProtein	881	FBgn0261954	FBgn0261954	0	38.492	6	13	13	13	2342	250	6.23	350	13	0	1463.7	1406.4	1455.9	1293.3	1340.6	1182.1	High	High	High	High	High	High	1
FALSE	High	IsMasterProtein	177	FBgn0031115	FBgn0031115	0	38.474	27	13	14	13	513	57.7	7.72	357	13	0	1661.4	1622.1	2038.3	1431.4	1769.4	1484.4	High	High	High	High	High	High	1
FALSE	High	IsMasterProtein	2832	FBgn0030802	FBgn0030802	0	38.471	38	8	17	8	189	21.3	5.14	549	8	0	1732.8	1633.1	1705.1	1494.5	1671.6	1462.8	High	High	High	High	High	High	1
FALSE	High	IsMasterProtein	2503	FBgn0022787	FBgn0022787	0	38.439	8	16	16	16	1923	212.9	7.01	325	16	0	1950.6	1752.4	2402.2	1502.9	1890	1576.8	High	High	High	High	High	High	1
FALSE	High	IsMasterProtein	1770	FBgn0263697	FBgn0263697	0	38.424	39	12	15	12	450	50	5.41	317	12	0	1876.2	1753.2	2074.3	1680.4	1640.1	1433	High	High	High	High	High	High	1
FALSE	High	IsMasterProtein	2113	FBgn0025865	FBgn0025865	0	38.422	23	13	16	13	559	61	5.2	364	13	0	2451.7	2390.1	2898.1	1973	2681.4	2207.4	High	High	High	High	High	High	1
FALSE	High	IsMasterProtein	2376	FBgn0027567	FBgn0027567	0	38.417	18	15	17	15	919	102.9	6.21	323	15	0	1367.9	1389.6	1919	1151	1790.8	1492.3	High	High	High	High	High	High	1
FALSE	High	IsMasterProtein	278	FBgn0002872	FBgn0002872	0	38.381	15	16	16	16	1280	140.5	6.6	267	16	0	1871.5	1734	2164.4	1688.6	1929.8	1645.4	High	High	High	High	High	High	1
FALSE	High	IsMasterProtein	1470	FBgn0260655	FBgn0260655	0	38.38	12	14	15	14	1319	147.6	6.67	287	14	0	1464.2	1362.1	1820.2	1250.6	1475.9	1296.3	High	High	High	High	High	High	1
FALSE	High	IsMasterProtein	2434	FBgn0032479	FBgn0032479	0	38.272	13	16	17	16	1257	143	7.14	331	16	0	1805.3	1728.3	1897	1585.4	1676.6	1343.8	High	High	High	High	High	High	1
FALSE	High	IsMasterProtein	2607	FBgn0033916	FBgn0033916	0	38.248	16	13	13	13	975	109.6	5.62	292	13	0	1252.1	1098.6	1265.6	1031.3	1193.4	933.1	High	High	High	High	High	High	1
FALSE	High	IsMasterProtein	2000	FBgn0034689	FBgn0034689	0	38.213	28	12	14	12	478	55.1	5.53	372	12	0	1362.1	1270.7	1513	1189	1371.5	1153.5	High	High	High	High	High	High	1
FALSE	High	IsMasterProtein	4826	FBgn0034067	FBgn0034067	0	38.205	18	9	16	9	656	71.3	8.02	335	9	0	1399.3	1431.2	1883.3	1404	1687.1	1420.7	High	High	High	High	High	High	1
FALSE	High	IsMasterProtein	1236	FBgn0042175	FBgn0042175	0	38.205	33	11	14	11	421	48.1	7.78	360	11	0	1563.3	1266.5	1714.5	1155.4	1633.4	1375.8	Not Found	Not Found	Not Found	Not Found	Not Found	Not Found	1
FALSE	High	IsMasterProtein	4342	FBgn0015269	FBgn0015269	0	38.192	5	16	17	16	2802	317	6.87	220	16	0	1945.2	1833.3	2232.3	1809.1	1851.8	1573.6	High	High	High	High	High	High	1
FALSE	High	IsMasterProtein	1330	FBgn0019990	FBgn0019990	0	38.187	9	13	15	13	1591	178.8	6.47	156	13	0	1842.9	1702.1	2191.5	1524.5	1711	1488.9	High	High	High	High	High	High	1
FALSE	High	IsMasterProtein	1048	FBgn0027496	FBgn0027496	0	38.186	31	9	18	9	306	34.6	4.87	476	9	0	2452.5	2378.3	3037.6	2015.8	2728.4	2191.5	High	High	High	High	High	High	1
FALSE	High	IsMasterProtein	315	FBgn0031633	FBgn0031633	0	38.143	39	11	14	11	331	38.9	5.17	336	11	0	1360.5	1341.2	1494.1	1039	1429.8	1141.7	High	High	High	High	High	High	1
FALSE	High	IsMasterProtein	3763	FBgn0036030	FBgn0036030	0	38.132	37	12	22	12	388	42.7	7.4	371	12	0	5112.4	4150.8	5401.7	4117	4326	3888.7	High	High	High	High	High	High	1
FALSE	High	IsMasterProtein	3634	FBgn0035249	FBgn0035249	0	38.102	40	15	16	15	472	51.5	5.88	235	15	0	2303.5	2141.8	2529.9	1917.1	2334	2037.9	High	High	High	High	High	High	1
FALSE	High	IsMasterProtein	3228	FBgn0036309	FBgn0036309	0	38.101	15	13	15	13	1124	128.3	5.72	267	13	0	1796.2	1763.9	2104.8	1557.4	1691.5	1441.3	High	High	High	High	High	High	1
FALSE	High	IsMasterProtein	3389	FBgn0027513	FBgn0027513	0	38.098	38	14	15	14	420	46.5	7.75	329	14	0	1948.5	1915.3	2063.2	1706.8	2036.3	1675	High	High	High	High	High	High	1
FALSE	High	IsMasterProtein	3647	FBgn0028497	FBgn0028497	0	38.039	18	13	14	13	761	87	7.25	203	13	0	1417.9	1331.3	1662.8	1209.4	1377	1215.8	High	High	High	High	High	High	1
FALSE	High	IsMasterProtein	3406	FBgn0086253	FBgn0086253	0	38.034	37	12	12	12	411	47.7	8.25	337	12	0	2395.7	2221.7	2581.5	1818.7	2292.2	1897.6	High	High	High	High	High	High	1
FALSE	High	IsMasterProtein	4684	FBgn0031006	FBgn0031006	0	37.996	7	13	14	13	1936	214.4	8.16	351	13	0	2220.5	2044.7	2588.8	1867.1	2110.4	1783	High	High	High	High	High	High	1
FALSE	High	IsMasterProtein	304	FBgn0004362	FBgn0004362	0	37.961	36	4	21	4	112	12.4	9.2	857	4	0	2561.2	2492.9	2282.4	1932.4	2580.1	1894	High	High	High	High	High	High	1
FALSE	High	IsMasterProtein	4406	FBgn0000083	FBgn0000083	0	37.931	38	10	14	10	324	36.1	4.92	409	10	0	2279.2	2153	2711.7	1902.2	2569	2107.5	High	High	High	High	High	High	1
FALSE	High	IsMasterProtein	5111	FBgn0011204	FBgn0011204	0	37.891	20	10	14	10	644	72.6	6.21	295	10	0	1999.2	2042.3	2360.9	1724.3	2126.4	1785.6	High	High	High	High	High	High	1
FALSE	High	IsMasterProtein	4795	FBgn0005649	FBgn0005649	0	37.858	18	7	12	7	470	50.2	7.81	462	7	0	928	926.4	1004.1	692.8	927.2	728.3	High	High	High	High	High	High	1
FALSE	High	IsMasterProtein	3302	FBgn0034709	FBgn0034709	0	37.838	35	12	13	12	431	48.8	7.08	278	12	0	1095.9	989.6	1317.4	952.7	1342.7	1096.6	High	High	High	High	High	High	1
FALSE	High	IsMasterProtein	1822	FBgn0036887	FBgn0036887	0	37.793	47	6	21	6	125	14.1	10.07	384	6	0	4238.7	3965.6	5007.9	3362.6	4604.5	3771.9	High	High	High	High	High	High	1
FALSE	High	IsMasterProtein	2522	FBgn0011224	FBgn0011224	0	37.782	14	9	13	9	898	95.7	8.97	280	9	0	1273.8	1254.9	2031.1	964.1	1648	1378.3	High	High	High	High	High	High	1
FALSE	High	IsMasterProtein	3326	FBgn0030141	FBgn0030141	0	37.762	25	15	16	15	660	72.5	5.14	245	15	0	2674.7	2503.7	3148.6	2176.4	2707.8	2316.1	High	High	High	High	High	High	1
FALSE	High	IsMasterProtein	4232	FBgn0000382	FBgn0000382	0	37.756	20	14	14	14	945	103.7	9.14	322	14	0	1696.2	1640.7	1884.4	1543.8	1564.4	1413.7	High	High	High	High	High	High	1
FALSE	High	IsMasterProtein	913	FBgn0002590	FBgn0002590	0	37.755	29	9	30	2	228	25.4	8.63	673	9	0	239.1	249.5	332.7	191.3	275.9	242.9	High	High	High	High	High	High	1
FALSE	High	IsMasterProtein	2638	FBgn0027565	FBgn0027565	0	37.602	32	11	15	11	448	51	5.66	367	11	0	2349.7	2235.7	2979.2	1924.8	2394.2	2091.3	High	High	High	High	High	High	1
FALSE	High	IsMasterProtein	3198	FBgn0052412	FBgn0052412	0	37.6	38	9	14	9	340	38	7.36	315	9	0	1521.7	1449.9	1623.6	1283.4	1523.6	1261.9	High	High	High	High	High	High	1
FALSE	High	IsMasterProtein	3045	FBgn0030306	FBgn0030306	0	37.599	59	13	19	13	199	22.2	8.78	365	13	0	2797.3	2763.1	3690.6	2328.2	3304.9	2721.9	High	High	High	High	High	High	1
FALSE	High	IsMasterProtein	3798	FBgn0051092	FBgn0051092	0	37.525	14	13	13	11	1064	116.9	5.38	332	13	2	994.8	968.1	1018	801.7	949.5	790	High	High	High	High	High	High	1
FALSE	High	IsMasterProtein	5164	FBgn0029798	FBgn0029798	0	37.484	16	15	16	15	985	109.6	8.69	300	15	0	1187.8	1018.3	1384.3	995.3	1121	989.8	High	High	High	High	High	High	1
FALSE	High	IsMasterProtein	3258	FBgn0266111	FBgn0266111	0	37.468	9	15	15	15	1977	225.4	7.87	311	15	0	1364.3	1348.8	1650.4	1412.1	1338.6	1140.8	High	High	High	High	High	High	1
FALSE	High	IsMasterProtein	4067	FBgn0033989	FBgn0033989	0	37.467	29	13	16	13	443	49	8.69	363	13	0	2667.8	2366.8	2920.2	1886.3	2368.1	1954.6	High	High	High	High	High	High	1
FALSE	High	IsMasterProtein	4189	FBgn0265191	FBgn0265191	0	37.463	19	10	15	10	699	78	6.02	312	10	0	2442	2297.3	2440.8	2087.6	2611.1	1877	High	High	High	High	High	High	1
FALSE	High	IsMasterProtein	5340	FBgn0031756	FBgn0031756	0	37.449	18	8	14	8	659	70.7	5.08	290	8	0	794.6	736.4	1054	695.5	989.6	875.3	High	High	High	High	High	High	1
FALSE	High	IsMasterProtein	283	FBgn0032889	FBgn0032889	0	37.44	47	11	14	10	364	39.8	8.47	292	11	1	1897.2	1856.5	2462.4	1288.5	2211.3	1730.6	High	High	High	High	High	High	1
FALSE	High	IsMasterProtein	5327	FBgn0031544	FBgn0031544	0	37.405	26	12	15	12	476	54.1	5.3	302	12	0	2705	2294	3590	1898.6	3120.3	2504.6	High	High	High	High	High	High	1
FALSE	High	IsMasterProtein	2696	FBgn0030556	FBgn0030556	0	37.387	23	14	16	14	649	74.7	6.95	286	14	0	1715.2	1580.4	2200.2	1334.1	1772.2	1557.6	High	High	High	High	High	High	1
FALSE	High	IsMasterProtein	1959	FBgn0264694	FBgn0264694	0	37.373	48	10	22	10	194	22.3	5.11	498	10	0	4220.8	4084.3	5077.8	3441.1	4542.7	3799.7	High	High	High	High	High	High	1
FALSE	High	IsMasterProtein	3987	FBgn0026432	FBgn0026432	0	37.346	9	12	12	12	1351	154.7	6.37	243	12	0	1099	1028.6	1395.3	930.3	1089.1	923.5	High	High	High	High	High	High	1
FALSE	High	IsMasterProtein	689	FBgn0086129	FBgn0086129	0	37.335	13	13	14	13	1231	139	9.73	399	13	0	1173.7	1148.8	1357.2	1054.5	1302.3	978.9	High	High	High	High	High	High	1
FALSE	High	IsMasterProtein	2279	FBgn0041180	FBgn0041180	0	37.315	12	16	18	16	1498	168.7	5.67	251	16	0	1748.2	1596.7	2433.5	1546.4	1917.7	1653.6	High	High	High	High	High	High	1
FALSE	High	IsMasterProtein	5236	FBgn0033475	FBgn0033475	0	37.28	34	13	16	13	352	40.3	6.98	272	13	0	2804.5	2476.7	2799.5	2227.8	2588.4	2161.7	High	High	High	High	High	High	1
FALSE	High	IsMasterProtein	2126	FBgn0034117	FBgn0034117	0	37.245	29	10	14	10	417	47.4	5.41	518	10	0	1334.5	1284.3	1517.2	1258.3	1369.1	1147.1	High	High	High	High	High	High	1
FALSE	High	IsMasterProtein	2752	FBgn0050085	FBgn0050085	0	37.23	11	16	16	16	1416	156.7	6.65	325	16	0	2130	1782.1	2087.8	1651.8	1806.3	1475.6	High	High	High	High	High	High	1
FALSE	High	IsMasterProtein	5165	FBgn0004876	FBgn0004876	0	37.156	13	12	12	12	1213	129.9	6.8	267	12	0	1322.9	1237.3	1665.1	987.4	1333.3	1160.9	High	High	High	High	High	High	1
FALSE	High	IsMasterProtein	305	FBgn0263351	FBgn0263351	0	37.148	36	15	17	15	437	49.8	9.48	302	15	0	2671.4	2584.3	3680.9	2641.3	2711	2511.1	High	High	High	High	High	High	1
FALSE	High	IsMasterProtein	2118	FBgn0039698	FBgn0039698	0	37.133	54	12	18	12	306	32.6	5.92	332	12	0	2242	2231.9	2458	1684.8	2206.9	1910.7	High	High	High	High	High	High	1
FALSE	High	IsMasterProtein	2600	FBgn0039141	FBgn0039141	0	37.12	20	13	13	13	758	82.7	9.52	355	13	0	1330.5	1205.7	1487.8	987.9	1287.5	1011.2	High	High	High	High	High	High	1
FALSE	High	IsMasterProtein	2896	FBgn0035499	FBgn0035499	0	37.115	77	11	17	11	188	20.6	8.43	437	11	0	1919.5	1829.1	2389.7	1604.5	2195.7	1848.4	High	High	High	High	High	High	1
FALSE	High	IsMasterProtein	4925	FBgn0030552	FBgn0030552	0	37.086	32	12	14	12	416	47.7	9.07	258	12	0	1698.6	1641.1	1987.4	1327.1	1788.7	1444.6	High	High	High	High	High	High	1
FALSE	High	IsMasterProtein	2589	FBgn0035173	FBgn0035173	0	37.086	24	12	13	12	816	88	5.38	359	12	0	1531.9	1351	2016	1186.9	1583.9	1261.5	High	High	High	High	High	High	1
FALSE	High	IsMasterProtein	2775	FBgn0034118	FBgn0034118	0	37.04	40	12	17	12	394	40.7	4.81	308	12	0	3362.8	3139.6	3546	2930.3	3331.4	2815.1	High	High	High	High	High	High	1
FALSE	High	IsMasterProtein	29	FBgn0029820	FBgn0029820	0	37.033	32	12	13	12	494	56	5.71	283	12	0	1416.4	1217.1	1611.1	1045.7	1349.4	1143.8	High	High	High	High	High	High	1
FALSE	High	IsMasterProtein	326	FBgn0031459	FBgn0031459	0	37.021	55	6	19	6	150	16.6	8.65	450	6	0	3319	3285.6	4089.5	2684.4	3824.3	3182.3	High	High	High	High	High	High	1
FALSE	High	IsMasterProtein	3398	FBgn0270926	FBgn0270926	0	37.001	28	15	17	15	558	63.2	6.49	215	15	0	2033.6	1545	3268.1	1198.1	2496.4	2212	High	High	High	High	High	High	1
FALSE	High	IsMasterProtein	4485	FBgn0266674	FBgn0266674	0	36.9	18	13	14	13	766	88.7	6.4	192	13	0	2380.9	2242	3161.2	2054.7	2442.5	2255.1	High	High	High	High	High	High	1
FALSE	High	IsMasterProtein	3340	FBgn0022960	FBgn0022960	0	36.843	25	14	16	14	635	70.3	5.16	342	14	0	2102.2	2076.9	2619.6	1471.5	2114.8	1773.9	High	High	High	High	High	High	1
FALSE	High	IsMasterProtein	5369	FBgn0010342	FBgn0010342	0	36.832	25	12	13	12	440	47.6	6.77	347	12	0	1918.9	1928.6	2278.7	1691.7	1985.2	1585.6	High	High	High	High	High	High	1
FALSE	High	IsMasterProtein	2197	FBgn0029899	FBgn0029899	0	36.82	5	15	15	15	3313	371.1	7.77	169	15	0	1215.6	1196	1543.9	960.4	1278.7	1118.2	High	High	High	High	High	High	1
FALSE	High	IsMasterProtein	5347	FBgn0037660	FBgn0037660	0	36.787	29	12	12	12	557	61.4	6.86	393	12	0	991.1	958	1074.5	983.2	993.7	792.8	High	High	High	High	High	High	1
FALSE	High	IsMasterProtein	1721	FBgn0032509	FBgn0032509	0	36.766	42	9	14	9	216	23.6	4.86	520	9	0	1995	2001.1	2438.4	1571.2	2178.7	1761.9	High	High	High	High	High	High	1
FALSE	High	IsMasterProtein	4984	FBgn0025615	FBgn0025615	0	36.758	29	11	19	11	340	38.1	8.62	351	11	0	3994	3709.4	4165.2	2941.1	3795	3177.4	High	High	High	High	High	High	1
FALSE	High	IsMasterProtein	354	FBgn0030336	FBgn0030336	0	36.722	16	11	13	11	901	97.5	6.05	377	11	0	1529.6	1437.7	1974	1301.7	1521.3	1347.6	High	High	High	High	High	High	1
FALSE	High	IsMasterProtein	3901	FBgn0050489	FBgn0050489	0	36.684	31	14	14	14	521	60.2	9.1	319	14	0	1356.1	1022.6	1525.9	1332.1	1404	1297.8	High	High	High	High	High	High	1
FALSE	High	IsMasterProtein	1245	FBgn0283500	FBgn0283500	0	36.683	24	15	16	15	592	67.7	8.34	293	15	0	2798.1	2610.8	4019.9	2431.4	3125.4	2647.9	High	High	High	High	High	High	1
FALSE	High	IsMasterProtein	1579	FBgn0029718	FBgn0029718	0	36.624	53	10	15	10	180	21	9.73	308	10	0	2450.4	2426.3	3357.8	1910.5	2953.6	2488.8	High	High	High	High	High	High	1
FALSE	High	IsMasterProtein	2495	FBgn0040660	FBgn0040660	0	36.618	55	8	31	8	107	11.9	9	412	8	0	4998	4873.3	5945.1	4236.2	6065.9	5049.9	High	High	High	High	High	High	1
FALSE	High	IsMasterProtein	5167	FBgn0027506	FBgn0027506	0	36.584	18	13	13	13	754	83.8	6.49	363	13	0	1869.9	1738.6	2304.9	1539.7	1781.6	1543.5	High	High	High	High	High	High	1
FALSE	High	IsMasterProtein	5362	FBgn0034795	FBgn0034795	0	36.576	10	13	13	13	1439	167	7.69	209	13	0	1803.9	1782.4	2282.4	1548.7	1842.4	1549.5	High	High	High	High	High	High	1
FALSE	High	IsMasterProtein	5134	FBgn0014032	FBgn0014032	0	36.53	41	10	16	10	261	29.2	7.03	372	10	0	2224.5	2147.4	2794.5	1883.8	2351.5	1954.3	High	High	High	High	High	High	1
FALSE	High	IsMasterProtein	5114	FBgn0037930	FBgn0037930	0	36.486	67	8	18	8	138	14.8	8.59	680	8	0	1619.8	1653.5	2109.3	1263.2	1901.8	1648	High	High	High	High	High	High	1
FALSE	High	IsMasterProtein	1062	FBgn0022986	FBgn0022986	0	36.478	33	13	14	13	396	45.4	9.07	269	13	0	1634.2	1508.4	1874.2	1289.8	1780.2	1440.5	High	High	High	High	High	High	1
FALSE	High	IsMasterProtein	1317	FBgn0036007	FBgn0036007	0	36.474	22	8	16	8	471	52	7.71	433	8	0	2014.4	1921.2	3081.1	1466.3	2402.2	1639.6	High	High	High	High	High	High	1
FALSE	High	IsMasterProtein	3583	FBgn0035879	FBgn0035879	0	36.472	14	14	14	14	1194	133.3	5.82	259	14	0	1356.2	1294.8	1578.3	1233	1328.7	1083.2	High	High	High	High	High	High	1
FALSE	High	IsMasterProtein	1791	FBgn0036135	FBgn0036135	0	36.466	50	14	16	14	294	32.8	10.36	204	14	0	3478.7	3146.8	4071.5	2745.7	3483.3	2904.4	High	High	High	High	High	High	1
FALSE	High	IsMasterProtein	981	FBgn0040268	FBgn0040268	0	36.452	12	14	14	14	1250	136.1	8.31	306	14	0	1205.4	1080.4	1437.1	1012.2	1143.9	1015.3	High	High	High	High	High	High	1
FALSE	High	IsMasterProtein	115	FBgn0036557	FBgn0036557	0	36.439	31	11	13	11	376	42.4	7.18	297	11	0	1209.4	1158.3	1444.5	856.9	1371.9	1122.3	High	High	High	High	High	High	1
FALSE	High	IsMasterProtein	229	FBgn0024846	FBgn0024846	0	36.427	36	10	13	10	365	42.1	6.48	412	10	0	2079.6	1987.9	2251	1742.7	2088.1	1794.9	High	High	High	High	High	High	1
FALSE	High	IsMasterProtein	1617	FBgn0034433	FBgn0034433	0	36.369	37	12	13	12	390	43.6	6.09	368	12	0	1338	1210.5	1484.5	1087.8	1343.5	1064.4	High	High	High	High	High	High	1
FALSE	High	IsMasterProtein	4386	FBgn0263199	FBgn0263199	0	36.361	23	11	13	11	490	54.1	7.62	302	11	0	1620.9	1525.1	1942	1417.2	1806.3	1434.5	High	High	High	High	High	High	1
FALSE	High	IsMasterProtein	2704	FBgn0022702	FBgn0022702	0	36.303	36	13	13	13	484	54.1	5.9	352	13	0	2392.1	1992.6	2649.5	1723.2	2346.5	1804	High	High	High	High	High	High	1
FALSE	High	IsMasterProtein	5348	FBgn0032635	FBgn0032635	0	36.277	29	11	12	11	404	45.9	4.93	376	11	0	862.8	788.2	1136.4	609.5	952	880.9	High	High	High	High	High	High	1
FALSE	High	IsMasterProtein	4796	FBgn0032194	FBgn0032194	0	36.275	24	15	15	14	694	78.3	8.84	364	15	1	2269.5	1984	2886.1	1978.2	2075.5	1779.5	High	High	High	High	High	High	1
FALSE	High	IsMasterProtein	1530	FBgn0031776	FBgn0031776	0	36.267	54	11	20	11	126	14.7	8.91	387	11	0	5557.9	5401.6	6700.9	4321.4	5993.3	4944.8	High	High	High	High	High	High	1
FALSE	High	IsMasterProtein	413	FBgn0036008	FBgn0036008	0	36.265	37	11	13	11	331	36.8	9.45	379	11	0	1208.2	1088.1	1410.9	1050.6	1280.3	1109.2	High	High	High	High	High	High	1
FALSE	High	IsMasterProtein	4669	FBgn0004856	FBgn0004856	0	36.254	27	12	14	12	547	61.1	9.38	346	12	0	1745.8	1522.6	2315	1252.7	1975.3	1729.9	High	High	High	High	High	High	1
FALSE	High	IsMasterProtein	627	FBgn0015270	FBgn0015270	0	36.247	25	11	13	11	618	69	6.32	483	11	0	1467.2	1379.3	1674.1	1195.9	1409.4	1190	High	High	High	High	High	High	1
FALSE	High	IsMasterProtein	1972	FBgn0033210	FBgn0033210	0	36.233	50	10	15	10	265	29.7	8.51	520	10	0	2726	2610.1	3125.6	2310.8	2937.4	2435.3	High	High	High	High	High	High	1
FALSE	High	IsMasterProtein	1763	FBgn0086695	FBgn0086695	0	36.166	27	13	13	13	568	63.4	6.62	347	13	0	1510.2	1397.6	1678.3	1125.4	1442.5	1184.2	High	High	High	High	High	High	1
FALSE	High	IsMasterProtein	972	FBgn0002567	FBgn0002567	0	36.068	17	12	15	12	686	74.7	6.23	326	12	0	2408.8	1833.3	2699.6	2138.5	1995.7	1896	High	High	High	High	High	High	1
FALSE	High	IsMasterProtein	1547	FBgn0051935	FBgn0051935	0	36.041	16	14	14	14	916	104.4	5.16	392	14	0	1715.2	1600.9	2030.6	1473	1828.5	1514	High	High	High	High	High	High	1
FALSE	High	IsMasterProtein	3506	FBgn0022344	FBgn0022344	0	36.027	40	12	14	12	278	32	6.55	292	12	0	1594.4	1435.4	2411	1146.7	1947.5	1720.1	High	High	High	High	High	High	1
FALSE	High	IsMasterProtein	2124	FBgn0035001	FBgn0035001	0	36.009	7	13	13	13	1703	192	6.62	277	13	0	2021.5	1808.5	2358.6	1694	2110.9	1787.1	High	High	High	High	High	High	1
FALSE	High	IsMasterProtein	4214	FBgn0035526	FBgn0035526	0	35.999	32	13	16	13	470	52.4	6.71	259	13	0	2034.2	1959.3	2512.1	1796.6	2027.8	1789.8	High	High	High	High	High	High	1
FALSE	High	IsMasterProtein	352	FBgn0026738	FBgn0026738	0	35.998	42	11	14	11	312	35.2	6.14	401	11	0	1427.5	1362.7	1587.5	1210	1443.8	1168.7	High	High	High	High	High	High	1
FALSE	High	IsMasterProtein	3572	FBgn0035372	FBgn0035372	0	35.995	44	13	15	13	380	42.5	7.27	235	13	0	1594.5	1578.8	1919.1	1511.8	1815.4	1537.6	High	High	High	High	High	High	1
FALSE	High	IsMasterProtein	3548	FBgn0004638	FBgn0004638	0	35.989	49	9	12	9	211	24.4	5.36	315	9	0	1259.7	1247.5	1457.5	1061.5	1304.3	1073.6	High	High	High	High	High	High	1
FALSE	High	IsMasterProtein	3755	FBgn0015321	FBgn0015321	0	35.966	43	8	19	8	199	22.5	5.47	447	8	0	2870.5	2639.6	3092.7	2037.4	2622.6	2208.7	High	High	High	High	High	High	1
FALSE	High	IsMasterProtein	1069	FBgn0030791	FBgn0030791	0	35.949	55	12	16	12	246	26.6	8.81	432	12	0	3302	3125.4	4102.1	3040.5	3286	2946.4	High	High	High	High	High	High	1
FALSE	High	IsMasterProtein	2411	FBgn0026431	FBgn0026431	0	35.937	21	13	13	13	650	74.9	5.48	293	13	0	2578	2425.8	3164.5	2115.6	2491.9	2229.6	High	High	High	High	High	High	1
FALSE	High	IsMasterProtein	4056	FBgn0035642	FBgn0035642	0	35.937	28	11	14	10	545	60.7	6.54	354	11	1	1459.8	1391.7	2066.1	1411.6	1433.1	1379.4	High	High	High	High	High	High	1
FALSE	High	IsMasterProtein	1079	FBgn0030734	FBgn0030734	0	35.937	32	13	19	13	412	47	5.97	314	13	0	3491.2	3400.8	4547.8	2916.1	4104.8	3378.7	High	High	High	High	High	High	1
FALSE	High	IsMasterProtein	3905	FBgn0029992	FBgn0029992	0	35.902	11	14	14	14	1241	140	5.67	306	14	0	2040.8	1821.7	2304.6	1639.3	1874.1	1535.8	High	High	High	High	High	High	1
FALSE	High	IsMasterProtein	4932	FBgn0035046	FBgn0035046	0	35.886	71	10	15	10	175	19.8	6.87	367	10	0	2451.6	2348.5	3095.9	1927.9	2813.9	2309.2	High	High	High	High	High	High	1
FALSE	High	IsMasterProtein	2137	FBgn0014020	FBgn0014020	0	35.823	43	9	17	9	192	21.7	7.01	344	9	0	3781	3690.1	4774.3	3139.7	3924.3	3444	High	High	High	High	High	High	1
FALSE	High	IsMasterProtein	720	FBgn0035951	FBgn0035951	0	35.808	26	11	12	11	409	45.3	6.25	238	11	0	2147.6	2053.5	2646.9	1823.8	2109.9	1781.6	High	High	High	High	High	High	1
FALSE	High	IsMasterProtein	2459	FBgn0026144	FBgn0026144	0	35.796	20	8	18	8	551	63.8	9.51	296	8	0	2675.3	2394.4	2674.4	2153.5	2467	2248.8	High	High	High	High	High	High	1
FALSE	High	IsMasterProtein	2187	FBgn0030342	FBgn0030342	0	35.772	25	14	16	14	580	65.3	5.78	331	14	0	1988	1864.7	2444.7	1858.1	1933	1739.8	High	High	High	High	High	High	1
FALSE	High	IsMasterProtein	792	FBgn0031992	FBgn0031992	0	35.761	54	5	16	5	90	9.9	5.45	445	5	0	2279.2	2122.6	3437.1	1786.3	2818.7	2214.9	High	High	High	High	High	High	1
FALSE	High	IsMasterProtein	1613	FBgn0024285	FBgn0024285	0	35.758	27	12	15	12	513	58.3	11.33	372	12	0	1761.9	1846.1	2289.5	1340.7	1956	1756.8	High	High	High	High	High	High	1
FALSE	High	IsMasterProtein	3068	FBgn0027378	FBgn0027378	0	35.756	30	8	10	8	429	47.7	8.13	389	8	0	1032.6	963.6	1105.9	850.8	1017.9	824.2	High	High	High	High	High	High	1
FALSE	High	IsMasterProtein	693	FBgn0033226	FBgn0033226	0	35.752	40	13	13	13	454	50.3	7.56	223	13	0	1582.1	1547.5	1908.9	1327.3	1680	1463	High	High	High	High	High	High	1
FALSE	High	IsMasterProtein	3680	FBgn0053470	FBgn0053470	0	35.734	40	7	15	7	257	28	10.78	452	7	0	2275.5	1017	1444	507.8	1679.3	1529.1	High	High	High	High	High	High	1
FALSE	High	IsMasterProtein	652	FBgn0020415	FBgn0020415	0	35.704	28	12	15	12	440	49.1	6.55	204	12	0	3107.5	2794.6	2669.3	2001.7	2685	2242.8	High	High	High	High	High	High	1
FALSE	High	IsMasterProtein	3965	FBgn0032586	FBgn0032586	0	35.688	27	13	15	13	508	58	6.49	322	13	0	1186.2	1238.9	2324.8	974.2	1887.2	1623.8	High	High	High	High	High	High	1
FALSE	High	IsMasterProtein	2803	FBgn0050291	FBgn0050291	0	35.647	25	13	13	13	509	57.7	5.1	321	13	0	2469.6	2400.5	3510.7	1806.7	3193.3	2664.7	High	High	High	High	High	High	1
FALSE	High	IsMasterProtein	3705	FBgn0086357	FBgn0086357	0	35.602	15	8	19	8	476	52.2	8.24	233	8	0	3622.4	3373.8	4908	2796.8	4123.3	3360.9	High	High	High	High	High	High	1
FALSE	High	IsMasterProtein	191	FBgn0260407	FBgn0260407	0	35.556	74	12	16	12	189	21.5	5.73	261	12	0	2084.8	1979.2	2473.1	1475.1	2286.7	1872.2	High	High	High	High	High	High	1
FALSE	High	IsMasterProtein	2261	FBgn0037372	FBgn0037372	0	35.477	35	13	14	13	374	43	5.3	256	13	0	2887.7	2611.1	5180.2	1449.7	4182.4	3550	High	High	High	High	High	High	1
FALSE	High	IsMasterProtein	564	FBgn0024804	FBgn0024804	0	35.458	27	12	14	12	481	53.5	6.76	262	12	0	1793.1	1685.9	2866.6	1827.4	2271.1	2106.5	High	High	High	High	High	High	1
FALSE	High	IsMasterProtein	1761	FBgn0267849	FBgn0267849	0	35.434	50	8	12	8	282	31.8	6.81	300	8	0	1380.1	1280	1318.9	1026.4	1217.3	1001.1	High	High	High	High	High	High	1
FALSE	High	IsMasterProtein	2844	FBgn0036846	FBgn0036846	0	35.417	29	11	12	11	484	55.6	4.72	251	11	0	1470.2	1371.9	1836	1176.3	1620.8	1374.8	High	High	High	High	High	High	1
FALSE	High	IsMasterProtein	944	FBgn0267408	FBgn0267408	0	35.383	12	14	14	14	1273	139	6.67	174	14	0	2169	1913.6	2084.5	1717.1	1881.9	1464.5	High	High	High	High	High	High	1
FALSE	High	IsMasterProtein	2038	FBgn0031824	FBgn0031824	0	35.353	33	10	14	10	419	45.7	8.51	251	10	0	2173.1	2049	2871.6	1838.5	2402.3	1978.2	High	High	High	High	High	High	1
FALSE	High	IsMasterProtein	5175	FBgn0030081	FBgn0030081	0	35.334	21	13	13	13	602	70.1	6.6	229	13	0	1354.5	1318.7	1975.3	1138.6	1527.9	1295	High	High	High	High	High	High	1
FALSE	High	IsMasterProtein	4821	FBgn0004643	FBgn0004643	0	35.317	16	10	16	10	721	82.2	5.27	274	10	0	2878.3	2723.1	3607.5	2381.7	3055.4	2536.9	High	High	High	High	High	High	1
FALSE	High	IsMasterProtein	3711	FBgn0037074	FBgn0037074	0	35.301	11	12	13	12	1291	147.2	5.82	320	12	0	1423.4	1238.8	1617.1	1317.4	1350.8	1165.5	High	High	High	High	High	High	1
FALSE	High	IsMasterProtein	3673	FBgn0011584	FBgn0011584	0	35.28	23	9	13	9	428	48.5	5.02	354	9	0	687	703	872.4	496.4	790.3	605.1	High	High	High	High	High	High	1
FALSE	High	IsMasterProtein	2763	FBgn0029941	FBgn0029941	0	35.256	13	10	12	10	1000	109	5.76	356	10	0	669.8	631.2	710.2	599.3	698.2	590.1	High	High	High	High	High	High	1
FALSE	High	IsMasterProtein	5386	FBgn0266671	FBgn0266671	0	35.254	17	12	12	12	738	86.6	6.9	183	12	0	1496.9	1159.8	1449.8	1028.7	1194.8	1073.2	High	High	High	High	High	High	1
FALSE	High	IsMasterProtein	3291	FBgn0261456	FBgn0261456	0	35.246	23	13	16	13	669	75.1	5.3	233	13	0	1676	1734.4	2379.5	1498.5	1901.8	1715.7	High	High	High	High	High	High	1
FALSE	High	IsMasterProtein	1260	FBgn0027495	FBgn0027495	0	35.235	25	12	13	12	573	66.5	6.23	307	12	0	2351.6	2182	2844	2018.4	2039.6	1882.1	High	High	High	High	High	High	1
FALSE	High	IsMasterProtein	223	FBgn0027070	FBgn0027070	0	35.22	23	12	18	12	517	57.6	8.69	307	12	0	3042.8	2713	3413.2	2497.6	2835.6	2374.6	High	High	High	High	High	High	1
FALSE	High	IsMasterProtein	3941	FBgn0032450	FBgn0032450	0	35.207	17	12	13	12	799	89	6.79	347	12	0	1080.5	995.8	1359.5	889.1	1056.7	944.4	High	High	High	High	High	High	1
FALSE	High	IsMasterProtein	1286	FBgn0039188	FBgn0039188	0	35.137	25	12	14	12	516	58.6	6.87	303	12	0	1186.8	1100.4	1570.7	1004.3	1309.9	1129.7	High	High	High	High	High	High	1
FALSE	High	IsMasterProtein	3992	FBgn0038057	FBgn0038057	0	35.13	22	11	14	11	522	59.8	6.61	204	11	0	1241.8	1208.8	1757.6	1122.1	1236.3	1093.5	High	High	High	High	High	High	1
FALSE	High	IsMasterProtein	4503	FBgn0032987	FBgn0032987	0	35.109	36	8	34	8	159	18.5	10.55	379	8	0	7507.4	6917.4	7604.8	4448.9	7300.8	5570	High	High	High	High	High	High	1
FALSE	High	IsMasterProtein	4533	FBgn0035397	FBgn0035397	0	35.047	16	9	14	9	790	85.3	7.34	254	9	0	1523.8	1360.6	1584.9	1332.9	1284.5	1129.1	High	High	High	High	High	High	1
FALSE	High	IsMasterProtein	2293	FBgn0003701	FBgn0003701	0	35.044	11	13	13	13	1379	157.5	8.6	184	13	0	1704.4	1550.6	1958.3	1560.3	1614.8	1401.9	High	High	High	High	High	High	1
FALSE	High	IsMasterProtein	1885	FBgn0026433	FBgn0026433	0	35.018	13	13	13	13	1092	127.3	6.49	316	13	0	1509.2	1403	1982.7	1298.9	1566.5	1369.5	High	High	High	High	High	High	1
FALSE	High	IsMasterProtein	2269	FBgn0034962	FBgn0034962	0	34.972	19	12	12	12	650	73.8	9.23	269	12	0	1021	939.3	1279.7	826.3	1076.9	874.9	High	High	High	High	High	High	1
FALSE	High	IsMasterProtein	175	FBgn0000455	FBgn0000455	0	34.97	25	13	14	13	491	54.6	5.57	358	13	0	2376.7	2143.4	3338.1	1878.3	2530.1	2321.7	High	High	High	High	High	High	1
FALSE	High	IsMasterProtein	1754	FBgn0030968	FBgn0030968	0	34.956	46	10	11	10	242	25.6	7.12	386	10	0	1508.8	1338.8	1607.1	1378.9	1594.6	1292.9	High	High	High	High	High	High	1
FALSE	High	IsMasterProtein	1282	FBgn0261885	FBgn0261885	0	34.953	7	16	16	16	2716	283.9	7.44	230	16	0	2473.8	2348.1	2901.5	1851.5	2595.3	2119	High	High	High	High	High	High	1
FALSE	High	IsMasterProtein	2694	FBgn0033755	FBgn0033755	0	34.934	16	11	15	11	813	90.5	8.34	397	11	0	1389.7	1160.8	1527.2	1178.2	1329.3	1131.6	High	High	High	High	High	High	1
FALSE	High	IsMasterProtein	4755	FBgn0031779	FBgn0031779	0	34.899	33	10	11	10	445	48.8	8.02	302	10	0	2242.5	1980.2	2712.8	1766.7	2196.9	1872.4	High	High	High	High	High	High	1
FALSE	High	IsMasterProtein	5235	FBgn0031759	FBgn0031759	0	34.87	8	13	13	13	1838	203.9	6.62	248	13	0	1172.8	1083.6	1303.5	855	1110.7	957.2	High	High	High	High	High	High	1
FALSE	High	IsMasterProtein	2820	FBgn0023212	FBgn0023212	0	34.865	69	7	14	7	118	13.3	4.5	498	7	0	2463.8	2314.4	2700.5	2082.9	2515.5	2142.8	High	High	High	High	High	High	1
FALSE	High	IsMasterProtein	3864	FBgn0030320	FBgn0030320	0	34.788	14	13	14	13	1048	115.5	8.87	201	13	0	1404	1348.2	1844.5	1359.7	1468.2	1193.4	High	High	High	High	High	High	1
FALSE	High	IsMasterProtein	4041	FBgn0002930	FBgn0002930	0	34.763	34	10	12	10	476	53.7	7.36	454	10	0	1364.3	1276.6	1307.9	1020.8	1210.8	1034.2	High	High	High	High	High	High	1
FALSE	High	IsMasterProtein	3423	FBgn0086707	FBgn0086707	0	34.743	12	13	13	13	1330	151.5	9.38	264	13	0	1603.8	1559	2205.2	1334.3	1725.2	1484.1	High	High	High	High	High	High	1
FALSE	High	IsMasterProtein	2242	FBgn0031047	FBgn0031047	0	34.636	38	10	12	10	304	34.2	7.33	256	10	0	2456.3	2174.8	2643.4	1730.8	2400.8	1924.1	High	High	High	High	High	High	1
FALSE	High	IsMasterProtein	3181	FBgn0034242	FBgn0034242	0	34.635	43	11	15	11	249	28.4	5.35	324	11	0	1830.3	1639.9	2269.5	1472.2	1964.6	1761.3	High	High	High	High	High	High	1
FALSE	High	IsMasterProtein	3322	FBgn0028538	FBgn0028538	0	34.605	8	15	15	14	1653	187.7	6.3	238	15	1	1818.7	1726	2513.5	1572.6	1879.8	1637.8	High	High	High	High	High	High	1
FALSE	High	IsMasterProtein	2975	FBgn0026566	FBgn0026566	0	34.603	56	8	13	8	186	19.9	8.9	503	8	0	1068.9	989.4	1618.1	995.2	1061.3	1067.3	High	High	High	High	High	High	1
FALSE	High	IsMasterProtein	3422	FBgn0032341	FBgn0032341	0	34.602	14	9	10	9	907	96.4	5.76	384	9	0	613.5	522.5	607.3	454.2	530.7	471.5	High	High	High	High	High	High	1
FALSE	High	IsMasterProtein	4560	FBgn0260399	FBgn0260399	0	34.602	17	13	15	13	846	93.4	6.76	258	13	0	2270.8	1624.7	2459.3	1680	1942.1	1655.9	High	High	High	High	High	High	1
FALSE	High	IsMasterProtein	910	FBgn0026378	FBgn0026378	0	34.589	32	10	12	10	511	56.8	4.93	326	10	0	1010.4	1010.6	1253	838.8	1023.5	899.1	High	High	High	High	High	High	1
FALSE	High	IsMasterProtein	2546	FBgn0037369	FBgn0037369	0	34.567	27	14	16	14	477	55.3	9.01	180	14	0	2846.6	2692.7	3478.4	2280.5	2836.6	2497.2	High	High	High	High	High	High	1
FALSE	High	IsMasterProtein	2012	FBgn0029915	FBgn0029915	0	34.511	46	9	17	9	214	24.4	7.37	403	9	0	2522.7	2447.1	2561.6	2150.4	2416.4	2027	High	High	High	High	High	High	1
FALSE	High	IsMasterProtein	4940	FBgn0051635	FBgn0051635	0	34.447	8	11	11	11	1805	190.2	5.07	332	11	0	505	461.4	560.5	392.2	481.7	424.4	High	High	High	High	High	High	1
FALSE	High	IsMasterProtein	4858	FBgn0010531	FBgn0010531	0	34.429	52	11	13	11	264	27.9	5.67	406	11	0	1026.9	959	1176.1	852.3	1061.4	912.2	High	High	High	High	High	High	1
FALSE	High	IsMasterProtein	3715	FBgn0027786	FBgn0027786	0	34.397	45	10	15	10	316	35	9.06	234	10	0	1482.4	1342.9	2167.5	1262.1	1657.7	1391.6	High	High	High	High	High	High	1
FALSE	High	IsMasterProtein	4942	FBgn0035145	FBgn0035145	0	34.381	11	12	13	12	1555	172.5	7.97	449	12	0	1432	1340.4	1747.5	1198	1414.3	1226.9	High	High	High	High	High	High	1
FALSE	High	IsMasterProtein	1100	FBgn0010774	FBgn0010774	0	34.288	42	11	15	11	266	27.8	10.55	339	11	0	2469.4	2364.6	2418.9	2516.2	2388.4	1949.6	High	High	High	High	High	High	1
FALSE	High	IsMasterProtein	2925	FBgn0053505	FBgn0053505	0	34.282	26	12	13	12	484	53.3	8.73	279	12	0	1530.8	1394.1	1940.5	1297.1	1489.9	1375.8	High	High	High	High	High	High	1
FALSE	High	IsMasterProtein	2862	FBgn0032924	FBgn0032924	0	34.232	19	10	12	10	625	71.9	7.74	258	10	0	1488.3	1363	2054.9	1219.1	1709.6	1481.6	High	High	High	High	High	High	1
FALSE	High	IsMasterProtein	3869	FBgn0000377	FBgn0000377	0	34.208	19	13	13	13	702	84.2	5.94	263	13	0	2066.5	1835.8	2501	1714.2	1926.4	1736.6	High	High	High	High	High	High	1
FALSE	High	IsMasterProtein	2973	FBgn0086265	FBgn0086265	0	34.207	13	5	25	5	381	40.5	4.7	478	5	0	2372.6	2408.9	3572.6	2094.1	3162.5	2557.2	High	High	High	High	High	High	1
FALSE	High	IsMasterProtein	2624	FBgn0038578	FBgn0038578	0	34.198	25	10	12	10	642	71.5	7.37	390	10	0	1301.4	1221.1	1538.6	1085	1228.9	1099.1	High	High	High	High	High	High	1
FALSE	High	IsMasterProtein	1400	FBgn0261270	FBgn0261270	0	34.175	23	9	15	9	398	43.4	6.93	242	9	0	2653.3	2907.2	3460.3	2387.8	3131.1	2501.5	High	High	High	High	High	High	1
FALSE	High	IsMasterProtein	778	FBgn0029879	FBgn0029879	0	34.174	15	12	13	12	615	70.3	6.98	258	12	0	2627.8	2504.7	3111.5	2195.6	2509.9	2110	High	High	High	High	High	High	1
FALSE	High	IsMasterProtein	1110	FBgn0030612	FBgn0030612	0	34.17	27	11	12	11	462	50	6.61	329	11	0	1692.4	1632	2131.6	1432.3	1881.8	1556.9	High	High	High	High	High	High	1
FALSE	High	IsMasterProtein	2609	FBgn0030530	FBgn0030530	0	34.116	20	11	11	11	728	77.9	7.47	407	11	0	667.4	571.5	780.5	525.5	660.9	540.6	High	High	High	High	High	High	1
FALSE	High	IsMasterProtein	5302	FBgn0002791	FBgn0002791	0	34.11	18	12	12	12	802	91.5	5.21	241	12	0	1529.5	1438.4	1966.1	1385.2	1431.9	1333.8	High	High	High	High	High	High	1
FALSE	High	IsMasterProtein	2314	FBgn0032703	FBgn0032703	0	34.08	48	7	16	7	214	24.1	4.81	278	7	0	1266.2	1216.2	1514.4	1050.6	1387.4	1141.2	High	High	High	High	High	High	1
FALSE	High	IsMasterProtein	63	FBgn0039301	FBgn0039301	0	34.024	34	10	13	10	320	35.3	6.34	212	10	0	1512.4	1441.8	2097.4	1383.8	1496.8	1474.4	High	High	High	High	High	High	1
FALSE	High	IsMasterProtein	437	FBgn0014879	FBgn0014879	0	34.021	35	5	14	5	269	31	4.36	552	5	0	1404.8	1218.2	1532.6	1205.1	1464.4	1245.2	High	High	High	High	High	High	1
FALSE	High	IsMasterProtein	2722	FBgn0038166	FBgn0038166	0	34.011	54	10	13	10	220	23.9	5.66	406	10	0	1907.2	1785	2105.9	1484.1	1959	1674.1	High	High	High	High	High	High	1
FALSE	High	IsMasterProtein	2288	FBgn0025802	FBgn0025802	0	33.988	7	11	12	11	1993	224.9	7.11	229	11	0	756.6	743.8	1029.5	620.5	780.1	652	High	High	High	High	High	High	1
FALSE	High	IsMasterProtein	1076	FBgn0001324	FBgn0001324	0	33.94	7	13	13	13	2531	279.3	7.58	263	13	0	1773.2	1519.3	1909.6	1385.2	1564.7	1338.3	High	High	High	High	High	High	1
FALSE	High	IsMasterProtein	1473	FBgn0036685	FBgn0036685	0	33.938	19	11	13	11	532	57.8	6.67	355	11	0	1603	1465.8	1866.8	1359.4	1656.3	1382.5	High	High	High	High	High	High	1
FALSE	High	IsMasterProtein	2541	FBgn0267823	FBgn0267823	0	33.858	42	12	13	12	321	36.1	6.32	240	12	0	2431.9	2341.5	2703.4	1963.5	2452.8	2031.6	High	High	High	High	High	High	1
FALSE	High	IsMasterProtein	454	FBgn0085437	FBgn0085437	0	33.84	8	13	14	13	1728	189.8	6.84	268	13	0	823.2	725.7	1015.6	696	821.7	711.5	High	High	High	High	High	High	1
FALSE	High	IsMasterProtein	616	FBgn0034495	FBgn0034495	0	33.806	29	11	14	11	425	48.8	5.11	316	11	0	1832.5	1699.1	2160.5	1475.1	1938.9	1598.5	High	High	High	High	High	High	1
FALSE	High	IsMasterProtein	4311	FBgn0030507	FBgn0030507	0	33.784	41	11	13	11	340	37.6	8.95	271	11	0	2338.6	2054.3	2230	1681.6	2101.6	1687.6	High	High	High	High	High	High	1
FALSE	High	IsMasterProtein	5121	FBgn0029664	FBgn0029664	0	33.784	31	13	13	13	436	49.1	6.23	272	13	0	1409.9	1177.9	2488.4	945	1913.3	1788.6	High	High	High	High	High	High	1
FALSE	High	IsMasterProtein	1817	FBgn0001179	FBgn0001179	0	33.767	20	11	14	11	798	90.3	7.85	241	11	0	1350.4	1246.9	1769.5	1354.6	1452.4	1167.3	High	High	High	High	High	High	1
FALSE	High	IsMasterProtein	3401	FBgn0061476	FBgn0061476	0	33.762	18	11	11	11	641	72.4	6.65	391	11	0	1502.3	1308.6	1687.1	1213	1444.3	1236.6	High	High	High	High	High	High	1
FALSE	High	IsMasterProtein	3733	FBgn0033454	FBgn0033454	0	33.734	16	12	14	12	787	88.5	7.44	206	12	0	2594	2528.2	3585.2	2349.9	2929.3	2414.9	High	High	High	High	High	High	1
FALSE	High	IsMasterProtein	451	FBgn0029525	FBgn0029525	0	33.705	9	13	13	13	1377	157.6	7.68	190	13	0	1065.9	1002.3	1285.2	991.9	1041.9	909.7	High	High	High	High	High	High	1
FALSE	High	IsMasterProtein	546	FBgn0036734	FBgn0036734	0	33.704	23	10	14	10	420	48.4	9.44	362	10	0	1368	1412.7	1823.2	1049	1636.3	1334.5	High	High	High	High	High	High	1
FALSE	High	IsMasterProtein	4092	FBgn0035872	FBgn0035872	0	33.655	14	8	12	8	652	71.1	9.74	332	8	0	1293.2	1245	1380.6	983.5	1248	987.8	High	High	High	High	High	High	1
FALSE	High	IsMasterProtein	3027	FBgn0031287	FBgn0031287	0	33.625	41	11	12	11	338	38.8	8.15	365	11	0	1646.3	1451.1	1843.5	1291.5	1580.2	1305.9	High	High	High	High	High	High	1
FALSE	High	IsMasterProtein	5126	FBgn0036689	FBgn0036689	0	33.62	24	11	11	11	581	63.9	8.5	358	11	0	1193.5	1200.9	1666.7	1742.5	1306.9	1167.6	High	High	High	High	High	High	1
FALSE	High	IsMasterProtein	4557	FBgn0061515	FBgn0061515	0	33.618	40	6	14	6	119	12.9	8.63	259	6	0	2599.5	2174.9	3033.4	1869	2869.6	2296.1	High	High	High	High	High	High	1
FALSE	High	IsMasterProtein	5161	FBgn0003969	FBgn0003969	0	33.597	14	13	13	13	954	107.9	6.86	334	13	0	1489.7	1332.2	1912.2	1214.2	1497.9	1327	High	High	High	High	High	High	1
FALSE	High	IsMasterProtein	1377	FBgn0005322	FBgn0005322	0	33.563	36	12	13	12	369	41.5	8.22	219	12	0	2260.7	2111.4	2701.7	1888.8	2269.1	1813	High	High	High	High	High	High	1
FALSE	High	IsMasterProtein	4057	FBgn0024811	FBgn0024811	0	33.56	43	11	14	11	271	31.2	5.26	239	11	0	2114.3	2011.6	2314.3	1656.4	2187.5	1762.2	High	High	High	High	High	High	1
FALSE	High	IsMasterProtein	1073	FBgn0035591	FBgn0035591	0	33.531	18	12	13	12	703	79.9	8.98	176	12	0	2652.1	2832.5	4049.4	2692.9	2986.3	2537.8	High	High	High	High	High	High	1
FALSE	High	IsMasterProtein	1112	FBgn0030655	FBgn0030655	0	33.496	18	12	12	12	687	78.1	9.35	231	12	0	1929.3	1911.9	2194.8	1675.9	1924.7	1615.3	High	High	High	High	High	High	1
FALSE	High	IsMasterProtein	1927	FBgn0028992	FBgn0028992	0	33.49	28	10	23	10	326	37.8	5.03	404	10	0	3329.1	3113.6	3694.9	2955.3	3294.7	2814	High	High	High	High	High	High	1
FALSE	High	IsMasterProtein	1233	FBgn0012034	FBgn0012034	0	33.476	25	12	12	12	670	75.9	5.71	299	12	0	643.3	523.4	813	577.2	774.7	646.8	High	High	High	High	High	High	1
FALSE	High	IsMasterProtein	3891	FBgn0036516	FBgn0036516	0	33.464	25	9	12	9	319	34.9	4.44	378	9	0	1698.3	1592.7	2254.7	1224.6	2008.3	1678.6	High	High	High	High	High	High	1
FALSE	High	IsMasterProtein	3591	FBgn0034109	FBgn0034109	0	33.452	23	10	11	10	517	58.9	8.13	334	10	0	1414.9	1271.2	1662.4	941.1	1441.9	1189.7	High	High	High	High	High	High	1
FALSE	High	IsMasterProtein	1634	FBgn0010741	FBgn0010741	0	33.452	55	9	17	9	143	16.2	5.64	376	9	0	3493.7	3070.8	3739.7	2904.1	3624.4	3192.6	High	High	High	High	High	High	1
FALSE	High	IsMasterProtein	1138	FBgn0041164	FBgn0041164	0	33.448	13	14	14	14	1188	135.6	6.2	191	14	0	1087.7	1039.1	1474.7	828.9	1250.3	1037.8	High	High	High	High	High	High	1
FALSE	High	IsMasterProtein	2618	FBgn0261524	FBgn0261524	0	33.42	38	13	20	13	334	38.2	6.39	487	13	0	3556.4	3236.5	4200.5	3043	3424.7	2966.2	High	High	High	High	High	High	1
FALSE	High	IsMasterProtein	549	FBgn0038686	FBgn0038686	0	33.407	21	10	12	10	558	63.4	6.06	186	10	0	1869.2	1683.4	2029.6	1517.8	1694.1	1540.1	High	High	High	High	High	High	1
FALSE	High	IsMasterProtein	3157	FBgn0028382	FBgn0028382	0	33.398	43	11	15	11	300	33.3	6.05	288	11	0	2138.2	2025.2	2304.3	1921.6	2116.9	1797.1	High	High	High	High	High	High	1
FALSE	High	IsMasterProtein	2664	FBgn0035251	FBgn0035251	0	33.318	31	10	16	10	316	34.4	4.73	415	10	0	3618.3	3234.2	3872.2	2682.1	3512.8	2863.3	High	High	High	High	High	High	1
FALSE	High	IsMasterProtein	2683	FBgn0086690	FBgn0086690	0	33.277	5	14	14	14	2895	327.1	4.94	235	14	0	780.1	673.5	916.9	582.4	741.7	626.4	High	High	High	High	High	High	1
FALSE	High	IsMasterProtein	906	FBgn0011020	FBgn0011020	0	33.271	15	14	14	14	901	103.2	7.68	222	14	0	1529.4	1489.7	1633	1163.3	1509.6	1178	High	High	High	High	High	High	1
FALSE	High	IsMasterProtein	1270	FBgn0037529	FBgn0037529	0	33.26	28	11	15	11	395	45.2	8.91	350	11	0	2350.4	2151.3	2833.7	1758	2558.5	2140.5	High	High	High	High	High	High	1
FALSE	High	IsMasterProtein	1452	FBgn0010051	FBgn0010051	0	33.17	5	13	13	13	2837	318.9	5.88	193	13	0	1099.9	1037.3	1549.4	952.1	1253	1100.1	High	High	High	High	High	High	1
FALSE	High	IsMasterProtein	3833	FBgn0034299	FBgn0034299	0	33.158	52	10	11	10	211	23.8	7.44	251	10	0	2044.4	1827.2	2126.7	1488.4	2043	1629.9	High	High	High	High	High	High	1
FALSE	High	IsMasterProtein	3517	FBgn0038947	FBgn0038947	0	33.154	45	7	15	7	193	21.8	6.93	290	7	0	3233.7	3099.3	3755.3	2426.9	3554.1	2793.6	High	High	High	High	High	High	1
FALSE	High	IsMasterProtein	3175	FBgn0039466	FBgn0039466	0	33.106	7	12	12	12	1964	216.9	8.57	250	12	0	1609.7	1564.1	2535.7	1463.5	1820.6	1522.5	High	High	High	High	High	High	1
FALSE	High	IsMasterProtein	3201	FBgn0004132	FBgn0004132	0	33.095	60	11	19	11	180	21	4.91	314	11	0	2991	2699.8	3310.5	2487.9	3090.2	2631	High	High	High	High	High	High	1
FALSE	High	IsMasterProtein	1602	FBgn0015829	FBgn0015829	0	33.091	49	11	13	11	292	33.4	9.51	273	11	0	1623.1	1518.9	1833.2	1291.1	1617	1371.5	High	High	High	High	High	High	1
FALSE	High	IsMasterProtein	2846	FBgn0261479	FBgn0261479	0	33.085	42	10	11	10	302	33.5	4.73	442	10	0	1635.1	1513.1	1985.1	1248.1	1755.5	1453.6	High	High	High	High	High	High	1
FALSE	High	IsMasterProtein	2479	FBgn0003744	FBgn0003744	0	33.075	29	10	11	10	463	53.3	6.43	211	10	0	1978.7	1931	2470.1	1622.9	2004.6	1671.4	High	High	High	High	High	High	1
FALSE	High	IsMasterProtein	2561	FBgn0003321	FBgn0003321	0	33.075	18	11	12	11	672	76.2	9	354	11	0	1565	1452.4	1795.5	1258.4	1513.5	1269	High	High	High	High	High	High	1
FALSE	High	IsMasterProtein	3334	FBgn0025808	FBgn0025808	0	33.049	26	11	11	11	535	59.4	8.41	262	11	0	1146.4	1055	1209.4	1031.4	1023.8	844.9	High	High	High	High	High	High	1
FALSE	High	IsMasterProtein	2399	FBgn0035122	FBgn0035122	0	33.041	54	10	13	10	176	20.9	9.95	287	10	0	2284.9	2084.5	2669.7	1778.4	2286.3	1860.5	High	High	High	High	High	High	1
FALSE	High	IsMasterProtein	2084	FBgn0038115	FBgn0038115	0	33.02	24	12	14	12	486	54.6	5.57	277	12	0	2249	2155.4	2643.3	1774.1	2364.5	1873.8	High	High	High	High	High	High	1
FALSE	High	IsMasterProtein	2344	FBgn0030060	FBgn0030060	0	32.977	29	12	15	12	425	48.3	5.21	352	12	0	3760.8	3581.9	4603.5	3350.2	3427.4	3135.5	High	High	High	High	High	High	1
FALSE	High	IsMasterProtein	3520	FBgn0032723	FBgn0032723	0	32.969	7	12	12	12	1732	192.9	8.41	297	12	0	731	708.3	1300	531.7	1117.1	962.2	High	High	High	High	High	High	1
FALSE	High	IsMasterProtein	5376	FBgn0030521	FBgn0030521	0	32.955	30	9	12	9	340	37.4	6.61	271	9	0	1852.3	1754.2	2305.7	1525.1	2053.8	1861.6	High	High	High	High	High	High	1
FALSE	High	IsMasterProtein	2192	FBgn0052068	FBgn0052068	0	32.876	60	10	12	10	186	22.2	5.35	344	10	0	1396.2	1423.5	1571.3	1131.9	1395.2	1232.5	High	High	High	High	High	High	1
FALSE	High	IsMasterProtein	4086	FBgn0033901	FBgn0033901	0	32.855	35	12	16	12	402	46.8	7.72	239	12	0	2918.2	2835.2	3285.9	2314.6	3008.2	2563.7	High	High	High	High	High	High	1
FALSE	High	IsMasterProtein	2071	FBgn0011481	FBgn0011481	0	32.848	16	6	13	6	509	51.2	6.39	363	6	0	2108.7	1790.1	2402.8	1614.5	2133.1	1903.8	High	High	High	High	High	High	1
FALSE	High	IsMasterProtein	1064	FBgn0052281	FBgn0052281	0	32.801	27	12	14	12	457	53	8.43	288	12	0	2146.6	1992.6	2603.3	1745.7	2277.9	1940.4	High	High	High	High	High	High	1
FALSE	High	IsMasterProtein	48	FBgn0020887	FBgn0020887	0	32.795	15	10	11	10	900	100	8.91	280	10	0	840.6	795.9	975.7	714.3	832.4	710.6	High	High	High	High	High	High	1
FALSE	High	IsMasterProtein	715	FBgn0035644	FBgn0035644	0	32.734	27	11	12	11	525	58.7	6.48	498	11	0	984.9	871.5	1085.1	907.3	879.3	737	High	High	High	High	High	High	1
FALSE	High	IsMasterProtein	3413	FBgn0030035	FBgn0030035	0	32.724	23	11	12	11	633	71.2	6.71	242	11	0	1945.9	1820.1	2498	1694.7	1923.6	1677.2	High	High	High	High	High	High	1
FALSE	High	IsMasterProtein	78	FBgn0052103	FBgn0052103	0	32.715	19	11	11	11	583	65.4	6.55	263	11	0	1735.3	1672	2184.2	1338.2	1646.8	1318.7	High	High	High	High	High	High	1
FALSE	High	IsMasterProtein	4045	FBgn0032168	FBgn0032168	0	32.701	25	13	15	13	463	53.7	8.69	336	13	0	2444.1	2458.5	3233.9	2018	2855.4	2372.9	High	High	High	High	High	High	1
FALSE	High	IsMasterProtein	992	FBgn0031660	FBgn0031660	0	32.68	40	8	13	8	302	34.9	8.95	294	8	0	2059.1	2166	3193	1829.8	2712.1	2252.7	High	High	High	High	High	High	1
FALSE	High	IsMasterProtein	2922	FBgn0029833	FBgn0029833	0	32.678	52	8	15	8	182	20.3	9.11	222	8	0	3956.1	4110.3	5251.8	3722.6	4542.3	3736.1	High	High	High	High	High	High	1
FALSE	High	IsMasterProtein	1735	FBgn0026577	FBgn0026577	0	32.644	5	12	12	12	2663	292.4	5.27	238	12	0	777.3	693.7	906	627.7	787.8	693.3	High	High	High	High	High	High	1
FALSE	High	IsMasterProtein	4687	FBgn0039126	FBgn0039126	0	32.621	35	10	12	10	277	31.2	6.81	283	10	0	2272.1	2330.2	2228.1	1693.8	2034.3	1618.1	High	High	High	High	High	High	1
FALSE	High	IsMasterProtein	921	FBgn0038584	FBgn0038584	0	32.607	21	11	13	11	560	64.8	9.03	239	11	0	875.9	828.5	1255.5	700.6	995.4	869.4	High	High	High	High	High	High	1
FALSE	High	IsMasterProtein	2183	FBgn0031987	FBgn0031987	0	32.58	52	10	14	10	292	32.7	6.19	263	10	0	1970.4	2021.8	2336.5	1583.7	2088.3	1744.5	High	High	High	High	High	High	1
FALSE	High	IsMasterProtein	3060	FBgn0086130	FBgn0086130	0	32.566	26	12	13	12	536	59.6	9.38	277	12	0	1635.5	1548.9	1950.3	1265.3	1791.2	1450	High	High	High	High	High	High	1
FALSE	High	IsMasterProtein	889	FBgn0034879	FBgn0034879	0	32.564	36	10	12	10	298	33.6	6.19	446	10	0	1592.2	1553.5	1937.3	1329.9	1740.8	1444.7	High	High	High	High	High	High	1
FALSE	High	IsMasterProtein	1195	FBgn0035590	FBgn0035590	0	32.552	51	10	13	10	224	25.3	8.07	298	10	0	1732.9	1550.5	2040.6	1452.5	1696	1460.1	High	High	High	High	High	High	1
FALSE	High	IsMasterProtein	3011	FBgn0260798	FBgn0260798	0	32.543	18	11	12	11	700	80.5	6.61	135	11	0	1832.1	1696.1	2150.6	1549.9	1621.7	1450.7	High	High	High	High	High	High	1
FALSE	High	IsMasterProtein	3368	FBgn0036691	FBgn0036691	0	32.536	32	11	12	11	379	42.1	9.16	302	11	0	3019	2915.9	3516.3	2354.4	2956.1	2577.6	High	High	High	High	High	High	1
FALSE	High	IsMasterProtein	2238	FBgn0261049	FBgn0261049	0	32.534	20	11	13	11	574	65	7.65	231	11	0	1134.5	1075.9	1474.6	971.5	1193	1045.9	High	High	High	High	High	High	1
FALSE	High	IsMasterProtein	4506	FBgn0029133	FBgn0029133	0	32.475	52	12	19	12	245	28.1	6.05	271	12	0	3522.1	3297.1	5249.7	2766.5	4153.2	3625.9	High	High	High	High	High	High	1
FALSE	High	IsMasterProtein	2063	FBgn0039943	FBgn0039943	0	32.397	30	13	16	13	421	49.7	9.88	186	13	0	3563.8	3304.8	3828.3	3062.9	3578.2	3095.6	High	High	High	High	High	High	1
FALSE	High	IsMasterProtein	3005	FBgn0037312	FBgn0037312	0	32.379	38	8	14	8	216	23.6	6.8	294	8	0	1752.6	1670.9	2094.7	1426	1894.8	1656.7	High	High	High	High	High	High	1
FALSE	High	IsMasterProtein	4514	FBgn0038649	FBgn0038649	0	32.349	23	11	11	11	494	56.4	9.03	266	11	0	1452.4	1349.1	1845.2	1142	1511.9	1230.3	High	High	High	High	High	High	1
FALSE	High	IsMasterProtein	3482	FBgn0015298	FBgn0015298	0	32.333	56	7	12	7	160	18.4	10.04	312	7	0	1905.2	1904.8	2763.1	1484.1	2384.3	1917	High	High	High	High	High	High	1
FALSE	High	IsMasterProtein	383	FBgn0010379	FBgn0010379	0	32.316	21	12	12	12	611	68.4	6.24	265	12	0	2267.7	2044.7	3122.3	1996	2171.3	2038.7	High	High	High	High	High	High	1
FALSE	High	IsMasterProtein	1120	FBgn0260444	FBgn0260444	0	32.305	22	11	12	11	635	69.6	6.49	326	11	0	1093.5	989.6	1416	968.7	1051.2	932.4	High	High	High	High	High	High	1
FALSE	High	IsMasterProtein	703	FBgn0027583	FBgn0027583	0	32.288	27	9	11	9	326	35.7	9.26	359	9	0	1552.8	1633.5	2287.4	1496.9	1701.1	1649.2	High	High	High	High	High	High	1
FALSE	High	IsMasterProtein	1327	FBgn0015925	FBgn0015925	0	32.27	22	11	12	11	610	69.7	6.24	221	11	0	1138.9	1093.5	1496.2	887.5	1152.4	1014.1	High	High	High	High	High	High	1
FALSE	High	IsMasterProtein	790	FBgn0261554	FBgn0261554	0	32.253	9	11	12	11	1642	181.5	7.93	251	11	0	1051.2	957.5	1459.8	872.3	1151.9	949	High	High	High	High	High	High	1
FALSE	High	IsMasterProtein	1982	FBgn0032819	FBgn0032819	0	32.222	21	11	13	11	604	68	7.24	315	11	0	1329.5	1331.9	1660.1	1124.1	1477.3	1230	High	High	High	High	High	High	1
FALSE	High	IsMasterProtein	2962	FBgn0260750	FBgn0260750	0	32.205	34	12	14	12	408	45.7	8.37	293	12	0	1612	1455.5	2032.5	1195.6	1732	1436.8	High	High	High	High	High	High	1
FALSE	High	IsMasterProtein	4653	FBgn0002579	FBgn0002579	0	32.197	37	7	26	7	115	13.5	11.37	465	7	0	4058	4048.3	4742.3	3174.1	4499.6	3653.8	High	High	High	High	High	High	1
FALSE	High	IsMasterProtein	3983	FBgn0026751	FBgn0026751	0	32.194	20	10	12	10	614	68.7	9.22	259	10	0	1470.6	1326.8	1544.7	1315.4	1392.7	1160.6	High	High	High	High	High	High	1
FALSE	High	IsMasterProtein	3490	FBgn0032236	FBgn0032236	0	32.191	44	11	15	11	218	25.1	9.86	356	11	0	2669.4	2564.3	3345.1	2021.5	3017.4	2510.4	High	High	High	High	High	High	1
FALSE	High	IsMasterProtein	1271	FBgn0266711	FBgn0266711	0	32.087	56	5	13	5	117	13.1	5.05	392	5	0	1794.1	1461.6	1534.2	1308.3	1433.6	1201.9	High	High	High	High	High	High	1
FALSE	High	IsMasterProtein	1826	FBgn0040813	FBgn0040813	0	32.006	35	5	18	5	119	13.1	8.65	450	5	0	2144.2	2271.9	2486.7	1552.7	2594.7	2077.2	High	High	High	High	High	High	1
FALSE	High	IsMasterProtein	3405	FBgn0024689	FBgn0024689	0	31.994	17	12	12	12	751	84.9	6.7	275	12	0	1008.9	985.9	1273.1	845.1	1096.6	919.5	High	High	High	High	High	High	1
FALSE	High	IsMasterProtein	5286	FBgn0030648	FBgn0030648	0	31.992	19	9	11	9	513	56.7	10.62	356	9	0	457.3	385.6	463.7	351.4	453.5	380.2	High	High	High	High	High	High	1
FALSE	High	IsMasterProtein	3089	FBgn0036484	FBgn0036484	0	31.943	29	13	15	13	385	43.7	8.5	258	13	0	3347.3	3261.3	3995.3	2912.3	3297.7	2671.1	High	High	High	High	High	High	1
FALSE	High	IsMasterProtein	2496	FBgn0031093	FBgn0031093	0	31.874	24	13	15	13	545	60.8	6.9	250	13	0	1926.8	1888	2473.4	1461.5	2161	1775.6	High	High	High	High	High	High	1
FALSE	High	IsMasterProtein	866	FBgn0051357	FBgn0051357	0	31.872	29	12	12	12	394	45.3	8.24	201	12	0	2122.5	1991.1	2411.3	1796.6	2060	1753	High	High	High	High	High	High	1
FALSE	High	IsMasterProtein	4088	FBgn0015271	FBgn0015271	0	31.826	23	9	12	9	460	52.1	6.55	308	9	0	1771.4	1814.1	2251.6	1680.1	1987.6	1706.8	High	High	High	High	High	High	1
FALSE	High	IsMasterProtein	5063	FBgn0050491	FBgn0050491	0	31.826	40	11	12	9	331	37.1	9.06	276	11	2	1250.7	1183.7	1551.3	1024.8	1278.5	1064.7	High	High	High	High	High	High	1
FALSE	High	IsMasterProtein	2422	FBgn0034734	FBgn0034734	0	31.814	5	15	15	15	2733	311.7	7.74	116	15	0	1872.1	1751.4	2563.3	1296.2	2140.6	1741.9	High	High	High	High	High	High	1
FALSE	High	IsMasterProtein	1001	FBgn0029929	FBgn0029929	0	31.813	45	11	15	11	209	24.8	6.57	315	11	0	2008.9	2043.6	2720.6	1615.4	2284	1903.1	High	High	High	High	High	High	1
FALSE	High	IsMasterProtein	5246	FBgn0027601	FBgn0027601	0	31.771	26	11	11	11	597	65.5	7.25	274	11	0	1558.9	1156.9	1717.6	824.7	1169.6	1030.7	High	High	High	High	High	High	1
FALSE	High	IsMasterProtein	4221	FBgn0019982	FBgn0019982	0	31.768	55	9	14	9	231	25.8	6	328	9	0	1517.4	1557.4	1791.9	1203.1	1629.1	1317	High	High	High	High	High	High	1
FALSE	High	IsMasterProtein	5198	FBgn0031069	FBgn0031069	0	31.76	20	13	13	13	665	75.3	9.23	178	13	0	1976.6	1766.1	2235.1	1517.7	1834.7	1358.2	High	High	High	High	High	High	1
FALSE	High	IsMasterProtein	2997	FBgn0031830	FBgn0031830	0	31.751	38	4	14	4	120	13.6	8.69	266	4	0	2639.9	2782.7	3604.6	2324	3259.8	2550.3	High	High	High	High	High	High	1
FALSE	High	IsMasterProtein	1014	FBgn0040087	FBgn0040087	0	31.732	17	10	10	10	836	92	4.91	300	10	0	816.7	779.1	950.9	674.7	804.7	714	High	High	High	High	High	High	1
FALSE	High	IsMasterProtein	1801	FBgn0039682	FBgn0039682	0	31.715	52	6	14	6	151	17	7.68	432	6	0	985.3	1185.7	1138.6	806.6	1091.1	902	High	High	High	High	High	High	1
FALSE	High	IsMasterProtein	596	FBgn0263968	FBgn0263968	0	31.713	5	14	14	14	3218	361.4	6.86	162	14	0	1758.2	1590.8	2177.7	1378	1835.9	1516.2	High	High	High	High	High	High	1
FALSE	High	IsMasterProtein	3640	FBgn0030817	FBgn0030817	0	31.659	16	8	16	8	496	55	8.95	284	8	0	1605.5	1482.5	2133	1461	1826.2	1476.4	High	High	High	High	High	High	1
FALSE	High	IsMasterProtein	2569	FBgn0050022	FBgn0050022	0	31.627	35	11	14	11	279	31.4	6.93	244	11	0	1660.5	1977	2990	1131.2	2364.3	1927.2	High	High	High	High	High	High	1
FALSE	High	IsMasterProtein	3128	FBgn0010438	FBgn0010438	0	31.587	44	6	15	6	146	16.4	9.85	394	6	0	2020.2	2015	2701.3	1687.5	2403.5	2028.1	High	High	High	High	High	High	1
FALSE	High	IsMasterProtein	2468	FBgn0037777	FBgn0037777	0	31.586	49	10	11	10	203	23.7	8.81	223	10	0	1800.4	1723	2270.8	1452.9	2028.2	1656.8	High	High	High	High	High	High	1
FALSE	High	IsMasterProtein	2005	FBgn0003116	FBgn0003116	0	31.556	31	12	13	12	405	45.2	6.37	251	12	0	2143	2123.8	2791.5	1894.1	2346	2085.5	High	High	High	High	High	High	1
FALSE	High	IsMasterProtein	2850	FBgn0037709	FBgn0037709	0	31.506	27	9	12	9	439	49.7	6.65	229	9	0	1005.8	980.4	1478	806.5	1189.2	956.4	High	High	High	High	High	High	1
FALSE	High	IsMasterProtein	3546	FBgn0033117	FBgn0033117	0	31.475	41	10	12	10	291	33	6.14	259	10	0	1015	1034.9	1474.2	872.6	1148.2	991.8	High	High	High	High	High	High	1
FALSE	High	IsMasterProtein	4493	FBgn0038080	FBgn0038080	0	31.463	74	6	10	6	110	12.1	5.21	312	6	0	1916.7	1913	2029.2	1473.1	2023	1651.5	High	High	High	High	High	High	1
FALSE	High	IsMasterProtein	1428	FBgn0010909	FBgn0010909	0	31.449	9	10	12	10	1504	162.3	9.33	287	10	0	980.3	813	1110.7	738.8	963.6	811.1	High	High	High	High	High	High	1
FALSE	High	IsMasterProtein	1361	FBgn0262515	FBgn0262515	0	31.421	30	8	14	8	379	41.1	5.1	219	8	0	2677.9	2460.7	2852	2293.3	2406.8	2096.1	High	High	High	High	High	High	1
FALSE	High	IsMasterProtein	4949	FBgn0264607	FBgn0264607	0	31.41	24	10	11	10	531	60	7.43	189	10	0	1100.2	886.4	1357.6	788.6	1064.3	746.6	High	High	High	High	High	High	1
FALSE	High	IsMasterProtein	4859	FBgn0086855	FBgn0086855	0	31.404	18	11	13	11	610	67.5	7.49	273	11	0	1031.3	997	1210.7	845.9	1059.5	900.6	High	High	High	High	High	High	1
FALSE	High	IsMasterProtein	1529	FBgn0022936	FBgn0022936	0	31.365	34	10	12	10	324	37.8	6	216	10	0	1930.7	1777.8	2252	1545	1823.2	1581.8	High	High	High	High	High	High	1
FALSE	High	IsMasterProtein	3661	FBgn0036509	FBgn0036509	0	31.356	19	10	11	10	596	67.4	5.91	286	10	0	1495.2	1441.5	1764.6	1337.1	1544.6	1259.9	High	High	High	High	High	High	1
FALSE	High	IsMasterProtein	2655	FBgn0033972	FBgn0033972	0	31.276	36	10	12	10	335	37	5.27	182	10	0	2605.5	2672.8	3956.2	2554.9	2851	2602.7	High	High	High	High	High	High	1
FALSE	High	IsMasterProtein	2374	FBgn0025683	FBgn0025683	0	31.243	19	10	12	9	699	78.4	8.79	309	10	1	1392.7	1299.1	1714.5	1173	1496.2	1192.5	High	High	High	High	High	High	1
FALSE	High	IsMasterProtein	4409	FBgn0015795	FBgn0015795	0	31.22	49	10	16	10	207	23.3	5.47	315	10	0	2876.2	2825.8	3727.9	2469.1	2836	2559.1	High	High	High	High	High	High	1
FALSE	High	IsMasterProtein	4102	FBgn0033473	FBgn0033473	0	31.196	26	10	12	10	485	53.8	7.27	338	10	0	1695.7	1269.7	1451.4	1251.9	1282.6	1189.3	High	High	High	High	High	High	1
FALSE	High	IsMasterProtein	3973	FBgn0265190	FBgn0265190	0	31.145	21	13	15	13	536	60.4	7.69	272	13	0	3183.4	2861.6	3520.9	2689.8	3042.9	2490.4	High	High	High	High	High	High	1
FALSE	High	IsMasterProtein	1154	FBgn0003134	FBgn0003134	0	31.13	23	7	16	1	327	37.3	6.67	396	7	0	57.1	56.6	62.5	48	52.4	43.7	High	High	High	High	High	High	1
FALSE	High	IsMasterProtein	2403	FBgn0033810	FBgn0033810	0	31.128	53	8	14	8	163	18.6	4.96	312	8	0	1255.7	1256.7	1442.7	1059.9	1284	1112	High	High	High	High	High	High	1
FALSE	High	IsMasterProtein	3499	FBgn0025373	FBgn0025373	0	31.114	27	10	12	10	419	47.9	6.92	171	10	0	2186.6	2077.3	2441.1	1693.5	1986.5	1767.7	High	High	High	High	High	High	1
FALSE	High	IsMasterProtein	5191	FBgn0003559	FBgn0003559	0	31.112	17	12	13	12	765	88.2	8.25	190	12	0	1867.8	1749.8	2253	1646.5	1615.3	1544.4	High	High	High	High	High	High	1
FALSE	High	IsMasterProtein	3883	FBgn0010501	FBgn0010501	0	31.112	38	10	11	9	323	35.9	7.74	292	10	1	974.6	867.3	1402.3	703.9	1101.5	1006.3	High	High	High	High	High	High	1
FALSE	High	IsMasterProtein	4505	FBgn0265189	FBgn0265189	0	31.031	20	10	11	10	536	61.2	4.96	197	10	0	1685.1	1665.1	2030.1	1188.9	1847.8	1488.2	High	High	High	High	High	High	1
FALSE	High	IsMasterProtein	4552	FBgn0035980	FBgn0035980	0	31.03	39	10	11	10	254	28.5	9.79	338	10	0	1292.5	1329.7	1580.5	1161.8	1374.3	1212.9	High	High	High	High	High	High	1
FALSE	High	IsMasterProtein	2750	FBgn0011836	FBgn0011836	0	30.997	12	12	12	12	1221	139.4	7.23	120	12	0	2089.2	2138.4	2494.1	1816.4	2195	1823	High	High	High	High	High	High	1
FALSE	High	IsMasterProtein	1611	FBgn0004509	FBgn0004509	0	30.985	9	12	12	12	1478	161.6	8.21	277	12	0	1340.6	1274.7	1719.8	1197.9	1403.6	1181.3	High	High	High	High	High	High	1
FALSE	High	IsMasterProtein	3393	FBgn0040259	FBgn0040259	0	30.946	21	10	16	10	528	60.1	9.19	243	10	0	3149.5	2704	3514.5	2355.3	2926	2521.5	High	High	High	High	High	High	1
FALSE	High	IsMasterProtein	2942	FBgn0030930	FBgn0030930	0	30.946	23	11	11	11	591	68.3	8.06	171	11	0	1214.6	1127.6	1686	997.5	1342.5	1163	High	High	High	High	High	High	1
FALSE	High	IsMasterProtein	1684	FBgn0261241	FBgn0261241	0	30.944	15	10	11	10	833	95.9	6.99	249	10	0	1499.5	1489.3	1787.1	1247.2	1572.4	1312	High	High	High	High	High	High	1
FALSE	High	IsMasterProtein	5242	FBgn0038772	FBgn0038772	0	30.944	22	7	11	7	357	39.8	6.14	360	7	0	624	605.8	809.2	551.1	697.2	583.3	High	High	High	High	High	High	1
FALSE	High	IsMasterProtein	2693	FBgn0029912	FBgn0029912	0	30.912	13	10	10	10	933	103.7	4.96	235	10	0	943.5	867	1151	707.5	1016	853.2	High	High	High	High	High	High	1
FALSE	High	IsMasterProtein	185	FBgn0031145	FBgn0031145	0	30.896	63	5	15	5	130	14.6	5.73	336	5	0	1620.5	1631.3	2086	1240.1	1699	1413.9	High	High	High	High	High	High	1
FALSE	High	IsMasterProtein	4680	FBgn0036340	FBgn0036340	0	30.872	12	11	12	11	954	107.5	11.6	284	11	0	1947.8	1919.1	2237.3	1519.6	2015.5	1709.4	High	High	High	High	High	High	1
FALSE	High	IsMasterProtein	5001	FBgn0013981	FBgn0013981	0	30.857	52	7	20	7	103	11.4	11.36	457	7	0	2451	2174.3	3191.4	1813.3	3205.7	2390.8	High	High	High	High	High	High	1
FALSE	High	IsMasterProtein	856	FBgn0023097	FBgn0023097	0	30.816	10	11	14	11	1207	130.1	6.55	256	11	0	1205.1	1196.8	1358.3	1039.4	1136.8	957.9	High	High	High	High	High	High	1
FALSE	High	IsMasterProtein	892	FBgn0024364	FBgn0024364	0	30.791	15	11	11	11	771	88.5	4.98	193	11	0	1003.1	896.1	1314.8	736	1129	989.8	High	High	High	High	High	High	1
FALSE	High	IsMasterProtein	3569	FBgn0260987	FBgn0260987	0	30.79	22	13	13	13	715	79.9	5	181	13	0	1737.2	1591.9	2139.6	1312.9	1819.7	1554.8	High	High	High	High	High	High	1
FALSE	High	IsMasterProtein	2306	FBgn0028741	FBgn0028741	0	30.753	8	13	13	13	1809	204.5	7.59	169	13	0	840.4	817.6	1053	771	835.4	732.3	High	High	High	High	High	High	1
FALSE	High	IsMasterProtein	3473	FBgn0037298	FBgn0037298	0	30.718	25	9	11	9	430	47.2	8.97	402	9	0	1792.7	1553.1	2169.8	1364.9	1751.2	1453	High	High	High	High	High	High	1
FALSE	High	IsMasterProtein	3361	FBgn0017550	FBgn0017550	0	30.692	24	10	12	10	585	59.9	6.01	503	10	0	1217.3	1181.2	1398.1	998.1	1270.6	1045	High	High	High	High	High	High	1
FALSE	High	IsMasterProtein	308	FBgn0261573	FBgn0261573	0	30.685	13	11	11	11	824	87.3	6.47	212	11	0	1672	1596.3	1863.8	1313.1	1658.2	1441.4	High	High	High	High	High	High	1
FALSE	High	IsMasterProtein	5385	FBgn0034583	FBgn0034583	0	30.678	31	8	18	8	296	31.5	4.77	363	8	0	3158.6	3471.2	3934.3	3067.2	3743.5	3185.4	High	High	High	High	High	High	1
FALSE	High	IsMasterProtein	1152	FBgn0031590	FBgn0031590	0	30.672	22	11	14	11	641	73.6	7.14	333	11	0	2363.7	2194.8	3000.5	1948.2	2539.1	1985.5	High	High	High	High	High	High	1
FALSE	High	IsMasterProtein	2018	FBgn0261983	FBgn0261983	0	30.645	13	13	15	13	834	91	5.47	241	13	0	3107.9	2942.3	3860.5	2609	3287.4	2748	High	High	High	High	High	High	1
FALSE	High	IsMasterProtein	3571	FBgn0027524	FBgn0027524	0	30.636	28	9	10	9	331	36.1	5.25	283	9	0	1728.3	1669.9	1912.2	1552.7	1740.9	1457	High	High	High	High	High	High	1
FALSE	High	IsMasterProtein	1449	FBgn0010431	FBgn0010431	0	30.627	44	7	16	7	217	24.8	8.56	441	7	0	1462.3	1106.4	1790.2	1012.1	1451.8	1196.5	High	High	High	High	High	High	1
FALSE	High	IsMasterProtein	4249	FBgn0000409	FBgn0000409	0	30.62	68	7	13	7	108	11.7	9.57	404	7	0	2647.5	2623.6	3190.3	2126.1	2880.4	2357.8	High	High	High	High	High	High	1
FALSE	High	IsMasterProtein	3281	FBgn0031657	FBgn0031657	0	30.618	24	8	11	8	333	38.1	6.74	253	8	0	1007.7	986.2	1249.9	847.2	1116.7	946.7	High	High	High	High	High	High	1
FALSE	High	IsMasterProtein	1810	FBgn0034918	FBgn0034918	0	30.615	49	10	16	10	207	23.4	9.83	308	10	0	2205.4	2191.3	3020.2	1852.1	2665.2	2265.1	High	High	High	High	High	High	1
FALSE	High	IsMasterProtein	5000	FBgn0038183	FBgn0038183	0	30.61	32	8	13	8	297	33.4	4.65	357	8	0	1210.6	1219.9	1646.1	1017.1	1454.6	1232.3	High	High	High	High	High	High	1
FALSE	High	IsMasterProtein	2867	FBgn0028965	FBgn0028965	0	30.604	26	10	12	10	376	41.6	4.92	270	10	0	2354.1	2096.7	2479.4	1793.4	2358.8	1919.3	High	High	High	High	High	High	1
FALSE	High	IsMasterProtein	3296	FBgn0261393	FBgn0261393	0	30.602	25	10	11	10	543	61.4	6.19	227	10	0	1399.1	1044.7	1350.4	925.2	1125.9	961.1	High	High	High	High	High	High	1
FALSE	High	IsMasterProtein	112	FBgn0032407	FBgn0032407	0	30.6	33	7	11	7	292	31.3	4.32	245	7	0	1001.4	942	1363.7	793.2	1203.9	1034.2	High	High	High	High	High	High	1
FALSE	High	IsMasterProtein	2843	FBgn0010355	FBgn0010355	0	30.599	6	12	14	12	2172	244	5.31	188	12	0	1578.2	1458.6	1818.8	1392.9	1593.7	1362.5	High	High	High	High	High	High	1
FALSE	High	IsMasterProtein	5267	FBgn0051472	FBgn0051472	0	30.596	32	9	13	9	246	27.9	8.35	316	9	0	1858.9	1815.2	2165.4	1589.2	2065.7	1665.9	High	High	High	High	High	High	1
FALSE	High	IsMasterProtein	421	FBgn0010356	FBgn0010356	0	30.581	18	10	11	10	704	79.3	6.38	237	10	0	1071.9	1028.4	1469.8	903.2	1184.4	1029.9	High	High	High	High	High	High	1
FALSE	High	IsMasterProtein	4695	FBgn0052425	FBgn0052425	0	30.576	17	11	12	11	759	84.3	6.13	201	11	0	2085.8	1978.5	2511.4	1657	2127.3	1777.6	High	High	High	High	High	High	1
FALSE	High	IsMasterProtein	1170	FBgn0031575	FBgn0031575	0	30.566	17	12	12	12	806	89.9	7.36	242	12	0	816	725	984.1	709.8	856.6	724	High	High	High	High	High	High	1
FALSE	High	IsMasterProtein	2954	FBgn0031191	FBgn0031191	0	30.544	18	10	11	10	666	74.2	10.02	241	10	0	560.7	511.9	635.8	494.3	544.8	468.7	High	High	High	High	High	High	1
FALSE	High	IsMasterProtein	4861	FBgn0243516	FBgn0243516	0	30.531	13	8	10	8	852	86.2	11.4	236	8	0	443.5	453.2	548.8	363.7	480.7	416.6	High	High	High	High	High	High	1
FALSE	High	IsMasterProtein	4205	FBgn0035044	FBgn0035044	0	30.529	36	6	14	6	208	23.3	7.69	342	6	0	2367.8	2399.6	2782.3	2177.8	2469.6	2099.7	High	High	High	High	High	High	1
FALSE	High	IsMasterProtein	1315	FBgn0035641	FBgn0035641	0	30.508	17	9	13	8	545	60.9	5.82	262	9	0	1534.5	1441.1	1784.4	1256	1453.4	1293.9	High	High	High	High	High	High	1
FALSE	High	IsMasterProtein	1726	FBgn0044323	FBgn0044323	0	30.504	20	10	12	10	749	80.1	5.06	312	10	0	1207.5	1141.5	1572.2	994.3	1213.1	1088.6	High	High	High	High	High	High	1
FALSE	High	IsMasterProtein	1686	FBgn0013732	FBgn0013732	0	30.47	19	11	11	11	822	91.2	8.43	237	11	0	1113.1	933	1422.3	884.6	1141.5	977.4	High	High	High	High	High	High	1
FALSE	High	IsMasterProtein	1717	FBgn0260632	FBgn0260632	0	30.458	9	8	12	8	999	111.5	5.38	190	8	0	1518.8	1465.2	2129.4	1556	1500.4	1509.6	High	High	High	High	High	High	1
FALSE	High	IsMasterProtein	4569	FBgn0039557	FBgn0039557	0	30.438	35	12	13	12	359	42.8	6.83	294	12	0	1945.7	1877.1	2079.9	1710	1980.9	1696.8	High	High	High	High	High	High	1
FALSE	High	IsMasterProtein	2509	FBgn0031713	FBgn0031713	0	30.427	26	10	10	10	477	52	7.33	311	10	0	604.1	557.2	895.1	451.9	680.2	595.6	High	High	High	High	High	High	1
FALSE	High	IsMasterProtein	3112	FBgn0034418	FBgn0034418	0	30.417	25	12	12	12	637	71.6	5.07	226	12	0	1382.2	1362.6	1840.9	1154.7	1652.5	1352.1	High	High	High	High	High	High	1
FALSE	High	IsMasterProtein	3058	FBgn0034688	FBgn0034688	0	30.396	28	9	10	9	436	49.4	5.27	253	9	0	1487	1406	1790.7	1410.7	1313.8	1242.3	High	High	High	High	High	High	1
FALSE	High	IsMasterProtein	1739	FBgn0032864	FBgn0032864	0	30.372	25	10	15	10	475	53.7	5.71	212	10	0	3700.7	3473.4	3940.7	3222.7	3607	3038.6	High	High	High	High	High	High	1
FALSE	High	IsMasterProtein	1780	FBgn0034988	FBgn0034988	0	30.37	34	8	10	8	319	36.3	5.44	212	8	0	1251.6	1232.3	1506	1012.4	1372.4	1124.6	High	High	High	High	High	High	1
FALSE	High	IsMasterProtein	668	FBgn0051755	FBgn0051755	0	30.353	9	12	12	12	1476	168.4	6.98	330	12	0	626.2	589.5	853.2	451	668.7	563.4	High	High	High	High	High	High	1
FALSE	High	IsMasterProtein	1883	FBgn0037472	FBgn0037472	0	30.254	35	10	11	10	353	37.5	4.79	308	10	0	1014.1	1019.9	1174.9	845.9	1004.2	814.5	High	High	High	High	High	High	1
FALSE	High	IsMasterProtein	3925	FBgn0011207	FBgn0011207	0	30.224	28	11	13	11	395	44.2	5.64	263	11	0	1210.4	1131.7	1634.3	1128	1119.5	1088.9	High	High	High	High	High	High	1
FALSE	High	IsMasterProtein	527	FBgn0015791	FBgn0015791	0	30.218	37	10	13	9	239	27.1	7.01	237	10	0	1645.4	1481.2	1924.8	1432	1470	1305.6	High	High	High	High	High	High	1
FALSE	High	IsMasterProtein	741	FBgn0260746	FBgn0260746	0	30.218	18	10	10	10	637	71.9	7.78	331	10	0	1074.4	939.8	1548	750.8	1178.5	1094.4	High	High	High	High	High	High	1
FALSE	High	IsMasterProtein	2654	FBgn0038872	FBgn0038872	0	30.207	12	10	10	10	1264	136.4	10.01	297	10	0	657.3	664.5	813.1	570.9	729.4	591.4	High	High	High	High	High	High	1
FALSE	High	IsMasterProtein	3603	FBgn0038110	FBgn0038110	0	30.2	28	8	10	8	295	33.2	6.93	287	8	0	2199.2	2084.1	2260	1830.4	2062.9	1721.9	High	High	High	High	High	High	1
FALSE	High	IsMasterProtein	426	FBgn0263391	FBgn0263391	0	30.175	7	12	12	12	1833	205.1	5.07	263	12	0	1655.6	1474.9	2045.6	1490.6	1924.2	1617.2	High	High	High	High	High	High	1
FALSE	High	IsMasterProtein	640	FBgn0264962	FBgn0264962	0	30.174	7	11	11	11	1953	212.6	6.23	222	11	0	914.9	812.7	1031.5	744.4	909.7	797.6	High	High	High	High	High	High	1
FALSE	High	IsMasterProtein	4576	FBgn0086710	FBgn0086710	0	30.172	61	7	14	7	111	12.2	9.58	273	7	0	1444.6	1667.2	2866.6	2187.6	2302	2247.7	High	High	High	High	High	High	1
FALSE	High	IsMasterProtein	1492	FBgn0032015	FBgn0032015	0	30.169	26	9	13	9	330	37	9.96	222	9	0	2943.2	2758.7	3630.2	2374.9	3134	2560.8	High	High	High	High	High	High	1
FALSE	High	IsMasterProtein	4058	FBgn0037063	FBgn0037063	0	30.111	44	10	11	10	278	30.6	5.94	328	10	0	1758.8	1735.2	1960.4	1615.3	1796.9	1540.9	High	High	High	High	High	High	1
FALSE	High	IsMasterProtein	3717	FBgn0038976	FBgn0038976	0	30.108	57	8	11	8	168	19.1	7.33	283	8	0	1123.2	1071.6	1261	883.8	1090	937.7	High	High	High	High	High	High	1
FALSE	High	IsMasterProtein	4034	FBgn0034282	FBgn0034282	0	30.093	18	8	14	8	363	40.7	4.26	303	8	0	2148.8	1955.6	2324.9	1767.5	2272.1	1854.7	High	High	High	High	High	High	1
FALSE	High	IsMasterProtein	3665	FBgn0035965	FBgn0035965	0	30.057	46	10	13	10	250	28.3	9.44	333	10	0	1545.8	1556.1	1995.7	1281.6	1763.5	1443.1	High	High	High	High	High	High	1
FALSE	High	IsMasterProtein	2174	FBgn0003139	FBgn0003139	0	30.057	27	10	12	10	303	34.7	5.71	199	10	0	1608.8	1491.3	2120	1432	1549.1	1482.3	High	High	High	High	High	High	1
FALSE	High	IsMasterProtein	1250	FBgn0027052	FBgn0027052	0	30.011	39	11	13	11	289	33.8	6.27	170	11	0	2022.8	1905.2	2218.8	1739.9	1885.5	1620.2	High	High	High	High	High	High	1
FALSE	High	IsMasterProtein	4928	FBgn0011336	FBgn0011336	0	30.006	13	11	16	10	774	87.6	9	318	11	0	2779.2	2609.5	4000.4	2445	3103.7	2780.9	High	High	High	High	High	High	1
FALSE	High	IsMasterProtein	3206	FBgn0036487	FBgn0036487	0	30.006	20	9	11	9	501	55.5	7.09	314	9	0	1396.2	1293.3	1774.8	1178.6	1489.7	1286.1	High	High	High	High	High	High	1
FALSE	High	IsMasterProtein	4407	FBgn0010762	FBgn0010762	0	30.003	16	11	11	11	937	98	9.66	264	11	0	1202.2	1095	1405.2	952.1	1238.4	1066.4	High	High	High	High	High	High	1
FALSE	High	IsMasterProtein	1958	FBgn0034573	FBgn0034573	0	29.994	22	10	12	10	432	49.2	6.11	153	10	0	1881.5	1722.9	2043.8	1659.8	1674.7	1457.1	High	High	High	High	High	High	1
FALSE	High	IsMasterProtein	844	FBgn0085484	FBgn0085484	0	29.985	32	9	11	9	304	33.4	6.96	312	9	0	1809.4	1732.7	1857.7	1438.6	1673.4	1438.7	High	High	High	High	High	High	1
FALSE	High	IsMasterProtein	351	FBgn0036974	FBgn0036974	0	29.983	30	10	18	10	447	49.7	7.46	301	10	0	3714.2	3405.3	4155.7	2925.8	3371.3	2970.3	High	High	High	High	High	High	1
FALSE	High	IsMasterProtein	2765	FBgn0034405	FBgn0034405	0	29.958	22	9	11	8	463	52	7.68	312	9	1	1809.2	1560.4	1986.4	1537	1700.6	1479.2	High	High	High	High	High	High	1
FALSE	High	IsMasterProtein	923	FBgn0037220	FBgn0037220	0	29.941	29	11	12	11	418	47.1	8.57	332	11	0	1782.5	1660.8	1749.1	1641.7	1575.3	1331.9	High	High	High	High	High	High	1
FALSE	High	IsMasterProtein	5066	FBgn0012051	FBgn0012051	0	29.939	19	10	11	8	843	95.6	4.96	254	10	0	674.6	648.1	858.8	548.2	804	652.7	High	High	High	High	High	High	1
FALSE	High	IsMasterProtein	1401	FBgn0033699	FBgn0033699	0	29.892	43	9	25	9	155	18.1	10.93	367	9	0	3762.2	3775.1	5181.1	3263.9	3947.4	3598.4	High	High	High	High	High	High	1
FALSE	High	IsMasterProtein	2158	FBgn0024555	FBgn0024555	0	29.892	11	10	11	10	980	109.2	4.81	306	10	0	991.2	912	1279	751.3	1016.4	886.1	High	High	High	High	High	High	1
FALSE	High	IsMasterProtein	1255	FBgn0086356	FBgn0086356	0	29.852	19	11	12	11	625	69.7	9.01	228	11	0	1369.6	1284	1619.9	1138.3	1377.6	1159.5	High	High	High	High	High	High	1
FALSE	High	IsMasterProtein	998	FBgn0035998	FBgn0035998	0	29.851	31	10	11	10	349	40.7	8.47	169	10	0	1887.2	1807.6	2351.4	1568.1	1948.2	1682.2	High	High	High	High	High	High	1
FALSE	High	IsMasterProtein	3304	FBgn0037354	FBgn0037354	0	29.813	43	9	16	8	257	26.9	7.5	523	9	0	1291.5	1232.1	1552.8	1050.5	1359.2	1068.7	High	High	High	High	High	High	1
FALSE	High	IsMasterProtein	3644	FBgn0035911	FBgn0035911	0	29.808	23	11	13	11	420	46.2	8.18	262	11	0	2206.8	2020.5	2335.5	1752.9	2101.1	1787.6	High	High	High	High	High	High	1
FALSE	High	IsMasterProtein	1569	FBgn0032240	FBgn0032240	0	29.8	38	5	17	5	154	16.9	10.05	374	5	0	1479.6	1408.9	1581.8	1157.4	1460.3	1205	High	High	High	High	High	High	1
FALSE	High	IsMasterProtein	2093	FBgn0037718	FBgn0037718	0	29.794	26	11	11	11	498	56.8	6.29	261	11	0	1790.9	1809.7	2218.3	1511.2	1987.1	1713.8	High	High	High	High	High	High	1
FALSE	High	IsMasterProtein	3017	FBgn0024698	FBgn0024698	0	29.756	8	12	12	12	1455	164.6	6.2	200	12	0	1031.3	1044.1	1457	918.7	1131.7	971.5	High	High	High	High	High	High	1
FALSE	High	IsMasterProtein	3102	FBgn0051550	FBgn0051550	0	29.733	19	11	11	11	835	94.1	5.6	198	11	0	1152.1	1110.3	1492.7	948.8	1316.5	1136.3	High	High	High	High	High	High	1
FALSE	High	IsMasterProtein	4265	FBgn0036372	FBgn0036372	0	29.714	20	9	10	9	531	58.7	5.02	280	9	0	1213.9	1107.4	1211.7	939.1	1118.9	904.2	High	High	High	High	High	High	1
FALSE	High	IsMasterProtein	535	FBgn0030457	FBgn0030457	0	29.68	21	9	10	9	506	56.6	6.3	248	9	0	2141.3	2056.3	2623.9	1860.1	2218.8	1892.8	High	High	High	High	High	High	1
FALSE	High	IsMasterProtein	320	FBgn0034537	FBgn0034537	0	29.647	29	10	10	10	433	50.2	9.51	233	10	0	1211.3	1070.1	1220	977.4	1082.6	883.2	High	High	High	High	High	High	1
FALSE	High	IsMasterProtein	4525	FBgn0035374	FBgn0035374	0	29.625	33	10	13	10	326	37.6	9.03	206	10	0	1956.2	1748.7	2358.9	1217.8	2035.1	1693.2	High	High	High	High	High	High	1
FALSE	High	IsMasterProtein	1679	FBgn0029715	FBgn0029715	0	29.597	38	8	13	8	215	22.9	9.38	296	8	0	2133.5	2051.9	2505	1819.8	2313.2	1924.4	High	High	High	High	High	High	1
FALSE	High	IsMasterProtein	4831	FBgn0030242	FBgn0030242	0	29.589	21	11	14	10	607	71	8.41	224	11	0	1364.8	1204.6	1269.8	1287.3	1210.4	1041.2	High	High	High	High	High	High	1
FALSE	High	IsMasterProtein	3916	FBgn0005596	FBgn0005596	0	29.582	10	11	12	11	1101	119.2	8.54	247	11	0	1436.3	1291	1623.3	1207.8	1366	1188.3	High	High	High	High	High	High	1
FALSE	High	IsMasterProtein	1851	FBgn0026261	FBgn0026261	0	29.571	35	10	11	10	280	33.5	9.2	183	10	0	1347.5	1295.1	1611.3	972.4	1423.9	1192.6	High	High	High	High	High	High	1
FALSE	High	IsMasterProtein	2819	FBgn0026192	FBgn0026192	0	29.554	29	9	11	9	351	38.5	6.77	178	9	0	1573.5	1394.1	1880.7	1211.4	1515.4	1396	High	High	High	High	High	High	1
FALSE	High	IsMasterProtein	4019	FBgn0034989	FBgn0034989	0	29.538	10	11	11	11	1122	128.9	6.89	192	11	0	1418.9	1393.6	1761.5	1187.9	1397.7	1208.7	High	High	High	High	High	High	1
FALSE	High	IsMasterProtein	4320	FBgn0033557	FBgn0033557	0	29.516	13	13	13	13	949	105.9	5.34	313	13	0	1803.2	1721.6	2450.7	1700.8	1951.1	1732.2	High	High	High	High	High	High	1
FALSE	High	IsMasterProtein	2465	FBgn0030196	FBgn0030196	0	29.497	57	11	12	11	212	24.8	7.24	228	11	0	1694.2	1597	1774.1	1287.8	1645.8	1321.9	High	High	High	High	High	High	1
FALSE	High	IsMasterProtein	2901	FBgn0034913	FBgn0034913	0	29.478	55	11	14	11	284	31.6	5.17	211	11	0	2062.2	1831.3	2086.4	1762.5	1993.7	1775.8	High	High	High	High	High	High	1
FALSE	High	IsMasterProtein	3251	FBgn0024182	FBgn0024182	0	29.477	21	11	11	11	696	77.9	9.31	188	11	0	1197.8	1056.9	1413.5	979	1148	957.8	High	High	High	High	High	High	1
FALSE	High	IsMasterProtein	2315	FBgn0019972	FBgn0019972	0	29.472	33	9	11	8	339	37.3	7.06	235	9	0	982.5	1003.8	1143.3	817.7	998	838.6	High	High	High	High	High	High	1
FALSE	High	IsMasterProtein	3165	FBgn0033184	FBgn0033184	0	29.469	27	11	12	11	456	49.6	7.69	226	11	0	1568.7	1413.4	1852.1	1261.1	1557.3	1347.7	High	High	High	High	High	High	1
FALSE	High	IsMasterProtein	2889	FBgn0035253	FBgn0035253	0	29.44	6	9	10	9	1655	185.8	10.8	271	9	0	765.2	785.1	837.1	645.6	696.7	672.6	High	High	High	High	High	High	1
FALSE	High	IsMasterProtein	773	FBgn0029648	FBgn0029648	0	29.414	37	7	10	7	249	26.2	7.8	461	7	0	801.7	843	1248.9	802.4	932.7	798.7	High	High	High	High	High	High	1
FALSE	High	IsMasterProtein	1249	FBgn0086691	FBgn0086691	0	29.406	58	7	12	7	138	14.9	7.81	252	7	0	1523.9	1586.2	2004.4	1317.6	1615.4	1536.9	High	High	High	High	High	High	1
FALSE	High	IsMasterProtein	1802	FBgn0283472	FBgn0283472	0	29.358	20	10	11	10	490	55.4	6.04	223	10	0	1316.3	1246.2	1594	1044.8	1426.1	1162.3	High	High	High	High	High	High	1
FALSE	High	IsMasterProtein	967	FBgn0250823	FBgn0250823	0	29.338	22	9	10	9	537	60.1	9.22	255	9	0	1186.1	1102	1345.5	905	1205.7	1017	High	High	High	High	High	High	1
FALSE	High	IsMasterProtein	1833	FBgn0033471	FBgn0033471	0	29.325	37	9	11	9	411	45.7	5.06	294	9	0	1105.5	1162.4	1486.1	876.6	1254.2	974	High	High	High	High	High	High	1
FALSE	High	IsMasterProtein	2530	FBgn0028408	FBgn0028408	0	29.324	29	10	11	10	549	57.8	5.57	272	10	0	1199.5	1081	1408.8	1037.4	1223.2	1031.1	High	High	High	High	High	High	1
FALSE	High	IsMasterProtein	4566	FBgn0030724	FBgn0030724	0	29.32	34	9	16	9	273	31.9	9.17	374	9	0	2031.7	1986	2551.2	1571	2167.7	1671.7	High	High	High	High	High	High	1
FALSE	High	IsMasterProtein	226	FBgn0038608	FBgn0038608	0	29.302	24	10	13	10	354	40.4	9.14	198	10	0	2827.9	2102.3	2815.3	2334	2504.4	1951.1	High	High	High	High	High	High	1
FALSE	High	IsMasterProtein	4873	FBgn0032620	FBgn0032620	0	29.281	19	9	12	9	435	47.9	10.04	266	9	0	1606.7	1433.7	1897.8	1367.5	1714.6	1586.1	High	High	High	High	High	High	1
FALSE	High	IsMasterProtein	1680	FBgn0086657	FBgn0086657	0	29.28	19	12	12	12	720	81.9	6.89	157	12	0	1861.5	1841.1	2730.2	1695	2164.6	1854.1	High	High	High	High	High	High	1
FALSE	High	IsMasterProtein	2988	FBgn0036460	FBgn0036460	0	29.275	21	9	11	9	445	49.8	4.74	438	9	0	704	676.1	1042.8	651.7	763.9	719.5	High	High	High	High	High	High	1
FALSE	High	IsMasterProtein	1372	FBgn0023510	FBgn0023510	0	29.245	8	11	12	11	1525	168.4	7.49	178	11	0	1196.3	1163.3	1570.3	1045.2	1228.3	1056.1	High	High	High	High	High	High	1
FALSE	High	IsMasterProtein	5038	FBgn0261881	FBgn0261881	0	29.244	49	9	10	9	215	24.2	4.84	230	9	0	845.4	866.9	983.7	693.8	881.6	746.7	High	High	High	High	High	High	1
FALSE	High	IsMasterProtein	2736	FBgn0086472	FBgn0086472	0	29.238	36	6	26	6	117	13.2	10.27	333	6	0	4425.4	4496.3	5485.5	3266.3	5435.3	4030.4	High	High	High	High	High	High	1
FALSE	High	IsMasterProtein	1672	FBgn0030863	FBgn0030863	0	29.228	53	10	15	10	209	23.3	9.01	278	10	0	2865.4	2573.1	2850.1	2457.6	2669.9	2244.2	High	High	High	High	High	High	1
FALSE	High	IsMasterProtein	4572	FBgn0011660	FBgn0011660	0	29.195	15	11	12	11	899	101.2	5.53	184	11	0	1829.6	1641	2037.3	1539.3	1701.8	1418.4	High	High	High	High	High	High	1
FALSE	High	IsMasterProtein	3193	FBgn0034914	FBgn0034914	0	29.169	38	10	13	10	330	37.2	4.68	306	10	0	2421.6	2203.5	2657.5	1503.2	2392.5	1858.2	High	High	High	High	High	High	1
FALSE	High	IsMasterProtein	5056	FBgn0028331	FBgn0028331	0	29.156	17	9	11	9	625	67.2	7.02	305	9	0	1130.7	1070.9	1811.7	953.4	1392.8	1257	High	High	High	High	High	High	1
FALSE	High	IsMasterProtein	3552	FBgn0038058	FBgn0038058	0	29.14	17	11	11	11	687	78	6.49	234	11	0	1708.1	1534.8	1927.9	1425.7	1536.9	1307.3	High	High	High	High	High	High	1
FALSE	High	IsMasterProtein	5370	FBgn0030451	FBgn0030451	0	29.121	35	8	12	8	252	27.7	6.29	208	8	0	1860	1730.1	2242.4	1561.7	1774.3	1574.8	High	High	High	High	High	High	1
FALSE	High	IsMasterProtein	3080	FBgn0038974	FBgn0038974	0	29.1	32	8	11	8	278	31.7	8.27	323	8	0	1953.4	1864.2	2204.2	1866.3	1949.2	1621.6	High	High	High	High	High	High	1
FALSE	High	IsMasterProtein	5070	FBgn0087008	FBgn0087008	0	29.098	6	10	10	10	2012	213.2	7.52	341	10	0	387.6	350	426.1	310.2	374.9	305	High	High	High	High	High	High	1
FALSE	High	IsMasterProtein	2946	FBgn0031604	FBgn0031604	0	29.09	21	10	11	10	552	62.8	8.63	293	10	0	1858.2	1791	2176.7	1488.3	1878	1601.1	High	High	High	High	High	High	1
FALSE	High	IsMasterProtein	2508	FBgn0036580	FBgn0036580	0	29.086	42	5	19	5	133	15.1	5.36	564	5	0	3387.7	3188.9	3902.3	3067.9	3720.3	3148	High	High	High	High	High	High	1
FALSE	High	IsMasterProtein	3818	FBgn0011217	FBgn0011217	0	29.047	30	4	13	4	147	16.7	7.3	243	4	0	1959.9	1996.9	2733.6	1634.9	2315.1	1998.9	High	High	High	High	High	High	1
FALSE	High	IsMasterProtein	3779	FBgn0000063	FBgn0000063	0	29.039	20	11	11	11	672	74.2	7.53	232	11	0	939.5	866.5	1049.1	826.5	842.2	757.3	High	High	High	High	High	High	1
FALSE	High	IsMasterProtein	1424	FBgn0016698	FBgn0016698	0	29.021	26	10	11	10	398	44.2	5.9	260	10	0	2239.6	2141.9	2647.5	2027.6	2369.4	1967.2	High	High	High	High	High	High	1
FALSE	High	IsMasterProtein	3014	FBgn0029706	FBgn0029706	0	29.017	11	9	10	9	939	106.3	6.81	193	9	0	839.8	813.3	1117.2	732.3	908.6	771.3	High	High	High	High	High	High	1
FALSE	High	IsMasterProtein	3378	FBgn0025866	FBgn0025866	0	28.977	14	10	11	8	925	103.7	5.02	176	10	3	1553.3	1606.5	1860.2	1308.8	1690.9	1405.4	High	High	High	High	High	High	1
FALSE	High	IsMasterProtein	927	FBgn0042125	FBgn0042125	0	28.938	23	9	11	9	398	44.3	6.76	223	9	0	1067.8	1095.4	1237.6	924.3	1108.4	948.9	Not Found	Not Found	Not Found	Not Found	Not Found	Not Found	1
FALSE	High	IsMasterProtein	157	FBgn0038326	FBgn0038326	0	28.933	33	11	12	11	386	42.8	8.35	189	11	0	2415.4	2197.9	2750	1672	2387.4	1984.5	High	High	High	High	High	High	1
FALSE	High	IsMasterProtein	4980	FBgn0035589	FBgn0035589	0	28.877	46	10	12	10	212	23.8	5.95	343	10	0	1691.4	1553.1	1800.4	1401.1	1663.2	1440.5	High	High	High	High	High	High	1
FALSE	High	IsMasterProtein	405	FBgn0035268	FBgn0035268	0	28.854	11	8	11	8	748	83.3	5.02	222	8	0	916.7	823.8	1357.9	703.4	1035.8	906.6	High	High	High	High	High	High	1
FALSE	High	IsMasterProtein	911	FBgn0040207	FBgn0040207	0	28.847	15	10	10	10	819	91.6	7.09	243	10	0	792.3	770.6	968.2	683.8	839.1	727.6	High	High	High	High	High	High	1
FALSE	High	IsMasterProtein	3472	FBgn0000317	FBgn0000317	0	28.773	6	11	11	11	2167	250.2	8.92	194	11	0	573.7	587.3	927.4	458	701.7	625.6	High	High	High	High	High	High	1
FALSE	High	IsMasterProtein	5410	FBgn0264922	FBgn0264922	0	28.743	44	5	16	5	90	10.1	5.45	207	5	0	4584.7	4530.2	5714	4065.5	5229	4662.2	High	High	High	High	High	High	1
FALSE	High	IsMasterProtein	1772	FBgn0031681	FBgn0031681	0	28.73	17	11	11	11	630	72.2	7.81	225	11	0	814.9	924.7	2103.9	711.5	1754.1	1632.8	High	High	High	High	High	High	1
FALSE	High	IsMasterProtein	1981	FBgn0028990	FBgn0028990	0	28.701	24	10	11	10	447	49.8	6.1	211	10	0	1693.3	1574.4	2036.9	1398.5	1772.3	1567.8	High	High	High	High	High	High	1
FALSE	High	IsMasterProtein	365	FBgn0058045	FBgn0058045	0	28.69	45	8	16	8	168	19.4	5.29	210	8	0	2804	2827.3	3070.5	2553.2	2896.3	2676.1	High	High	High	High	High	High	1
FALSE	High	IsMasterProtein	2535	FBgn0027095	FBgn0027095	0	28.651	35	9	14	9	173	20.1	8.24	239	9	0	2526.2	2394.4	2764.2	2024.7	2414.4	2131.1	High	High	High	High	High	High	1
FALSE	High	IsMasterProtein	4250	FBgn0037842	FBgn0037842	0	28.626	30	7	10	7	235	26.2	8.15	182	7	0	1879.4	1936.8	2491.4	1595.8	2192.2	1758.9	High	High	High	High	High	High	1
FALSE	High	IsMasterProtein	418	FBgn0029958	FBgn0029958	0	28.597	25	10	10	10	475	53.5	6.05	216	10	0	1490.8	1389.3	1532.6	1203.9	1378	1214.8	High	High	High	High	High	High	1
FALSE	High	IsMasterProtein	14	FBgn0033316	FBgn0033316	0	28.591	18	11	11	11	677	77.3	6.8	172	11	0	1458.3	1372.2	1673.3	1322.5	1449.7	1186.7	High	High	High	High	High	High	1
FALSE	High	IsMasterProtein	4655	FBgn0033581	FBgn0033581	0	28.571	14	10	10	10	587	66.4	4.81	163	10	0	1301.2	1303.2	1509.9	1111.7	1385	1136.4	High	High	High	High	High	High	1
FALSE	High	IsMasterProtein	4976	FBgn0028473	FBgn0028473	0	28.569	18	12	13	12	652	75.3	9.54	242	12	0	1485.7	1563.3	2958.8	1128.5	2411.2	1956.3	High	High	High	High	High	High	1
FALSE	High	IsMasterProtein	5384	FBgn0020018	FBgn0020018	0	28.558	25	10	11	10	475	53.2	9.45	205	10	0	1462.3	1374.8	1700.4	1229.6	1511.6	1275.2	High	High	High	High	High	High	1
FALSE	High	IsMasterProtein	256	FBgn0014366	FBgn0014366	0	28.546	20	9	10	9	503	58.4	5.62	247	9	0	1506.6	1450	1781.3	1273.8	1583.1	1355.3	High	High	High	High	High	High	1
FALSE	High	IsMasterProtein	1874	FBgn0025836	FBgn0025836	0	28.539	9	11	12	11	1404	155.6	7.15	187	11	0	912.2	813.2	1142.6	745.9	949.5	797.3	High	High	High	High	High	High	1
FALSE	High	IsMasterProtein	4814	FBgn0037279	FBgn0037279	0	28.52	33	9	10	9	369	40.4	6.33	169	9	0	1349.8	1241.3	1598.5	1132.2	1208.3	1061	High	High	High	High	High	High	1
FALSE	High	IsMasterProtein	4834	FBgn0031111	FBgn0031111	0	28.506	54	9	17	9	175	19.4	9.07	368	9	0	2600.8	2524.1	2933.6	2145.2	2695.7	2336.2	High	High	High	High	High	High	1
FALSE	High	IsMasterProtein	1362	FBgn0035715	FBgn0035715	0	28.484	28	11	11	11	417	45.6	5.96	272	11	0	1713.8	1695.3	2006.8	1530	1722.8	1469.2	High	High	High	High	High	High	1
FALSE	High	IsMasterProtein	1727	FBgn0037203	FBgn0037203	0	28.439	9	7	15	7	604	65.9	6.27	375	7	0	2378.5	2254.6	3176.3	1730.8	2501	1955.9	High	High	High	High	High	High	1
FALSE	High	IsMasterProtein	2812	FBgn0011016	FBgn0011016	0	28.422	35	3	12	3	190	21.2	8.72	339	3	0	1173.5	1219.7	1774.1	1032.7	1566.4	1275.6	High	High	High	High	High	High	1
FALSE	High	IsMasterProtein	1369	FBgn0015924	FBgn0015924	0	28.397	24	9	10	9	491	56.1	5.06	203	9	0	1597.7	1568.5	2029.5	1359.8	1810.4	1457.9	High	High	High	High	High	High	1
FALSE	High	IsMasterProtein	2467	FBgn0019936	FBgn0019936	0	28.396	52	7	25	7	120	13.5	10.33	202	7	0	2365.6	2284.3	2733.3	1842	2514.9	2098	High	High	High	High	High	High	1
FALSE	High	IsMasterProtein	756	FBgn0031314	FBgn0031314	0	28.369	19	9	11	9	587	65	7.31	230	9	0	1269.7	1253.2	1771.1	1109.1	1322.6	1204.8	High	High	High	High	High	High	1
FALSE	High	IsMasterProtein	5287	FBgn0032398	FBgn0032398	0	28.348	21	9	11	9	525	59.7	5.64	182	9	0	722.3	690	1011	601.1	875.9	749.5	High	High	High	High	High	High	1
FALSE	High	IsMasterProtein	1183	FBgn0003612	FBgn0003612	0	28.342	17	8	9	8	640	70.2	7.39	250	8	0	828.1	780.8	1049.4	655.2	871.7	750.6	High	High	High	High	High	High	1
FALSE	High	IsMasterProtein	4988	FBgn0035713	FBgn0035713	0	28.311	8	11	11	11	1833	202.5	7.14	223	11	0	1557.2	1496.1	1798.4	1275.5	1555.7	1313.2	High	High	High	High	High	High	1
FALSE	High	IsMasterProtein	1097	FBgn0023216	FBgn0023216	0	28.308	16	9	9	9	723	81.1	5.81	271	9	0	714.5	578.3	766.1	527.8	725	557.6	High	High	High	High	High	High	1
FALSE	High	IsMasterProtein	1660	FBgn0003371	FBgn0003371	0	28.308	8	9	14	9	1168	123.7	5.59	280	9	0	1823.7	1754.5	2388.4	1536.2	1734.7	1602.3	High	High	High	High	High	High	1
FALSE	High	IsMasterProtein	5110	FBgn0264493	FBgn0264493	0	28.231	13	9	11	9	829	89.6	7.64	227	9	0	822.3	999.1	2199.6	765.5	1621	1609.4	High	High	High	High	High	High	1
FALSE	High	IsMasterProtein	1519	FBgn0038474	FBgn0038474	0	28.223	33	8	9	8	200	21.8	10.52	251	8	0	1729.8	1690.9	2244.9	1512.3	1666.8	1630.2	High	High	High	High	High	High	1
FALSE	High	IsMasterProtein	2863	FBgn0039296	FBgn0039296	0	28.22	26	10	11	10	429	47.9	5.33	235	10	0	1575.4	1551.6	1807.5	1293.3	1644.7	1357.6	High	High	High	High	High	High	1
FALSE	High	IsMasterProtein	742	FBgn0036574	FBgn0036574	0	28.201	14	11	11	11	1162	129.3	9.39	166	11	0	962.4	902.2	1097	738.8	1013.6	799	High	High	High	High	High	High	1
FALSE	High	IsMasterProtein	1194	FBgn0267698	FBgn0267698	0	28.13	15	10	11	10	840	89.7	6.83	182	10	0	1957.2	1921.4	2445	1587.2	2157.8	1743.7	High	High	High	High	High	High	1
FALSE	High	IsMasterProtein	4142	FBgn0037218	FBgn0037218	0	28.119	10	9	10	9	1165	127.8	6.33	174	9	0	1167	1016.5	1630.7	823.3	1337.9	1178	High	High	High	High	High	High	1
FALSE	High	IsMasterProtein	912	FBgn0262115	FBgn0262115	0	28.111	19	9	12	9	477	54.5	6.48	210	9	0	1635.1	1610.3	2211.4	1308.5	1866.4	1572.2	High	High	High	High	High	High	1
FALSE	High	IsMasterProtein	3418	FBgn0039163	FBgn0039163	0	28.085	52	11	12	11	244	28.5	4.34	163	11	0	2195	2237.1	2870.3	1782.3	2591.3	2078.5	High	High	High	High	High	High	1
FALSE	High	IsMasterProtein	5069	FBgn0039417	FBgn0039417	0	28.07	20	9	10	9	369	41.8	4.97	203	9	0	1391	1313.4	1692.4	1149.9	1392.8	1138.3	High	High	High	High	High	High	1
FALSE	High	IsMasterProtein	4934	FBgn0030474	FBgn0030474	0	28.066	25	10	10	10	387	44.7	5.74	179	10	0	798.9	804.2	951.9	737.9	915.9	786.3	High	High	High	High	High	High	1
FALSE	High	IsMasterProtein	4322	FBgn0029857	FBgn0029857	0	28.007	26	9	11	9	424	46.5	5.34	167	9	0	1067.5	976.2	1211.2	843.4	1019.9	895.1	High	High	High	High	High	High	1
FALSE	High	IsMasterProtein	2146	FBgn0260397	FBgn0260397	0	27.986	13	9	10	9	890	98.3	7.78	197	9	0	1242	1146.4	1536.1	1019.4	1229.9	1097	High	High	High	High	High	High	1
[truncated: 3,408 more rows]

## Sheet: FemaleMatingStatus_OocyteProteo
#Analyzed differential abundance analysis (column C - I) and abundance estimates for oocytes from unmated females (J - L) and mated females (M-O)
primary_FBgn	gene_symbol	AveExpr	logFC	t	P.Value	adj.P.Val	B	DA	Abundance.F1.127N.Sample.1.unmated	Abundance.F1.128N.Sample.2.unmated	Abundance.F1.129C.Sample.3.unmated	Abundance.F1.129N.Sample.1.mated	Abundance.F1.130N.Sample.2.mated	Abundance.F1.130C.Sample.3.mated
FBgn0037137	Nopp140	9.92515	0.766732	16.9235	5.54527e-07	0.00238307	6.68965	Mated	774.7	721.1	605.5	1525.3	1332.4	1192.5
FBgn0034500	CG11200	9.60283	0.614948	14.8058	1.3948e-06	0.00238307	5.94636	Mated	615.1	619.8	531.5	1217.9	1007.3	863.1
FBgn0261260	mgl	12.6097	0.99402	14.5209	1.59403e-06	0.00238307	5.83427	Mated	4380.3	4663.6	3473.9	10599.9	9272.3	8298.9
FBgn0038914	fit	11.5518	1.08177	13.3132	2.88959e-06	0.0024327	5.32207	Mated	2326.9	1987.1	1552.5	5180	4601.3	4154.6
FBgn0036764	CG5535	9.81159	1.14312	13.2188	3.03347e-06	0.0024327	5.27934	Mated	584.6	660	468.1	1752	1409	1146.6
FBgn0031681	Pgant5	10.2549	0.983241	13.0481	3.31487e-06	0.0024327	5.201	Mated	814.9	924.7	711.5	2103.9	1754.1	1632.8
FBgn0003748	Treh	11.2729	0.605692	12.5814	4.24849e-06	0.0024327	4.97965	Mated	2014.3	1881.3	1739.8	4016.2	3149.8	2671.5
FBgn0033382	Hydr1	8.71614	0.792627	12.5424	4.33926e-06	0.0024327	4.96064	Mated	318.6	330.5	253.1	716.4	592.8	474.5
FBgn0034470	Obp56d	9.54265	0.700967	11.824	6.47524e-06	0.00322683	4.59652	Mated	632.4	532.4	485.6	1112.5	1032.7	889.3
FBgn0040777	CG14767	6.72801	-0.656024	-11.5833	7.44176e-06	0.00333763	4.46815	Unmated	136.9	122.9	114.4	103.9	95.8	71.9
FBgn0027108	Inx2	9.95384	0.626448	11.3911	8.33185e-06	0.00339712	4.36325	Mated	757.3	792.5	692.2	1489.5	1346.6	1108.5
FBgn0010435	emp	9.71351	0.872715	11.1815	9.44304e-06	0.00350326	4.24632	Mated	566.2	642.4	536.4	1332.1	1253.7	1043.4
FBgn0004646	ogre	8.24653	0.485876	10.943	1.09172e-05	0.00350326	4.10998	Mated	260.3	244	217.4	438.9	399.8	314.4
FBgn0032586	Tpr2	10.5313	0.591432	10.9403	1.09355e-05	0.00350326	4.1084	Mated	1186.2	1238.9	974.2	2324.8	1887.2	1623.8
FBgn0038925	Cchl	10.3173	1.59643	10.7478	1.23204e-05	0.00351451	3.99563	Mated	804.6	842	476.3	2801.3	2282.5	2030
FBgn0011747	Ank	9.59323	0.47564	10.7198	1.25378e-05	0.00351451	3.97904	Mated	656	605.8	577.7	1130.8	948.4	837.3
FBgn0033738	DUBAI	7.13781	-0.568157	-10.3051	1.63267e-05	0.00413769	3.72706	Unmated	169.8	155.7	155.8	144.7	123	103.3
FBgn0034718	wdp	8.44871	0.879287	10.2779	1.66176e-05	0.00413769	3.71011	Mated	229.2	255.7	238.3	573	520.6	423.9
FBgn0032078	C1GalTA	8.95774	0.789374	10.1961	1.75287e-05	0.00413769	3.65879	Mated	354.8	408.8	304.7	796.6	706.2	590
FBgn0030658	CG7872	10.1195	0.611181	9.97582	2.02741e-05	0.00454647	3.51836	Mated	963.2	884.5	699.2	1638.8	1516.9	1242.4
FBgn0032723	ssp3	9.74322	0.600961	9.58238	2.64824e-05	0.0055956	3.25851	Mated	731	708.3	531.7	1300	1117.1	962.2
FBgn0033476	oys	9.41981	1.15398	9.48095	2.84146e-05	0.0055956	3.18959	Mated	447.6	538.1	328.3	1268.1	1078	927.2
FBgn0037943	CG14722	9.54155	0.55869	9.44737	2.90892e-05	0.0055956	3.16658	Mated	654.2	605.2	477.7	1158	913.1	831.5
FBgn0030615	Cyp4s3	9.04253	0.7261	9.39655	3.01447e-05	0.0055956	3.13161	Mated	408.4	426.4	323.3	774.8	769.2	622
FBgn0038478	cal1	7.91341	-0.33057	-9.34813	3.11906e-05	0.0055956	3.09809	Unmated	276	257.3	227.3	273	225.4	191.9
FBgn0015527	peng	8.66202	0.731697	9.18896	3.49303e-05	0.00602548	2.98656	Mated	342.1	319.4	232.2	669.9	551.1	457.8
FBgn0040514	CG17169	9.11855	0.554671	9.09843	3.72823e-05	0.006193	2.92218	Mated	466.9	472.4	357.3	867.7	694	603.3
FBgn0035375	Pgant6	8.49478	0.778309	8.98005	4.06325e-05	0.0064131	2.83696	Mated	265.7	303.5	211.7	572.7	501.9	435.9
FBgn0028744	CG5033	6.76679	0.763216	8.95228	4.14671e-05	0.0064131	2.81679	Mated	95.3	75.5	66.3	185.1	137	133.8
FBgn0034050	bug	7.74796	0.723963	8.88094	4.37011e-05	0.0065276	2.76468	Mated	184.8	167.9	123.2	354.1	283.4	249.7
FBgn0004373	fwd	7.39885	0.625901	8.83183	4.53177e-05	0.0065276	2.72856	Mated	144.9	137.1	103.1	275.6	215.1	184.7
FBgn0029996	UbcE2H	8.6502	0.85328	8.79343	4.66291e-05	0.0065276	2.70016	Mated	283.8	318.7	241.2	608.6	639.9	480.5
FBgn0014163	fax	10.2058	0.398774	8.70074	4.9975e-05	0.0065276	2.63107	Mated	1059.4	961.7	872.5	1603.2	1464.5	1262.1
FBgn0038639	CG7705	9.36807	0.408322	8.65251	5.18231e-05	0.0065276	2.59481	Mated	558.5	566.7	487.1	964.8	821.9	661.1
FBgn0264493	rdx	10.2815	0.883	8.64074	5.22854e-05	0.0065276	2.58594	Mated	822.3	999.1	765.5	2199.6	1621	1609.4
FBgn0001341	Mybbp1A	9.88016	0.363201	8.63796	5.23954e-05	0.0065276	2.58384	Mated	864	778.3	696.9	1309.5	1103.5	1004
FBgn0039965	Coa7	10.0332	1.88089	8.54966	5.6027e-05	0.00679139	2.5168	Mated	577.5	721.5	319.1	2592.1	2046.9	1821.2
FBgn0040340	TRAM	8.92212	0.870877	8.50594	5.79297e-05	0.00683723	2.48334	Mated	362	400.6	260	803.1	713.8	585.2
FBgn0031814	retm	7.36827	1.19727	8.35761	6.49506e-05	0.00746932	2.3685	Mated	116.2	114	80.1	385.2	227.9	212
FBgn0015520	nonA-l	5.1375	-0.342523	-8.23574	7.14424e-05	0.00783115	2.27259	Unmated	41.1	38.2	32.4	37.8	33	29.1
FBgn0033897	Rcd1	9.02901	-0.323929	-8.23313	7.15891e-05	0.00783115	2.27052	Unmated	584.9	551.5	505.6	580.7	503.3	413.9
FBgn0028473	Non1	10.8384	0.624004	8.17694	7.48344e-05	0.00783363	2.22581	Mated	1485.7	1563.3	1128.5	2958.8	2411.2	1956.3
FBgn0041630	Hexo1	9.7911	0.323119	8.15616	7.60761e-05	0.00783363	2.20919	Mated	815.6	771	645.6	1261.9	1028.2	891.2
FBgn0022069	Nnp-1	9.6034	0.825848	8.14338	7.68517e-05	0.00783363	2.19895	Mated	608.1	640.2	418.5	1316.7	1110.7	902.6
FBgn0021895	ytr	8.13785	0.328307	8.0636	8.18983e-05	0.00816253	2.13466	Mated	263.1	241.4	204.3	388.5	330	291.4
FBgn0050373	CG30373	9.73582	0.342991	7.92653	9.14662e-05	0.00842502	2.02273	Mated	802.3	723.5	610.7	1179.1	1030.3	866.2
FBgn0033712	mIF3	8.62379	-0.341101	-7.89639	9.37349e-05	0.00842502	1.99787	Unmated	462.1	409.6	377.7	424.4	382	315.6
FBgn0038610	CG7675	10.0875	1.23373	7.88132	9.48935e-05	0.00842502	1.9854	Mated	677.7	878.6	490	1927.2	1862.7	1537.8
FBgn0083986	CG34150	9.17051	1.08781	7.87483	9.53977e-05	0.00842502	1.98002	Mated	446.8	430.7	262.1	1057.6	831.7	801
FBgn0023507	D2hgdh	8.85494	0.467788	7.87099	9.56966e-05	0.00842502	1.97684	Mated	413.6	348.2	346.2	652.2	598.5	491.5
FBgn0002778	mnd	8.50856	0.332528	7.86042	9.65266e-05	0.00842502	1.96807	Mated	327.4	301.5	282.9	521.5	431.2	360.7
FBgn0029664	CG10802	10.5963	0.63306	7.82838	9.90929e-05	0.00842502	1.94141	Mated	1409.9	1177.9	945	2488.4	1913.3	1788.6
FBgn0000477	DNaseII	9.8003	-0.33483	-7.82265	9.95599e-05	0.00842502	1.93664	Unmated	1040.2	954.8	825.8	948.1	860.2	729.2
FBgn0267828	Fatp1	10.2515	0.394529	7.73636	0.0001069	0.0086112	1.86427	Mated	1100	1064.8	838.2	1762.9	1494.6	1231.2
FBgn0031182	Cyp6t1	8.66075	-0.336889	-7.73128	0.000107351	0.0086112	1.85999	Unmated	451.8	440.4	386.3	465.3	381.9	312.3
FBgn0004924	Top1	8.6074	0.470884	7.72938	0.00010752	0.0086112	1.85838	Mated	354.3	321.2	261	547.8	475.3	441.8
FBgn0036488	CG6878	7.80703	-0.390109	-7.67693	0.000112309	0.00883697	1.81398	Unmated	264	233.7	223.1	244.3	197.6	184.3
FBgn0038829	CG17271	9.93242	0.444508	7.62849	0.000116948	0.0090433	1.77271	Mated	825.2	848.8	685.4	1334.9	1260	1046.4
FBgn0283437	PPO1	6.57941	-0.405905	-7.53605	0.000126411	0.0093486	1.69326	Unmated	110.6	112.2	87.8	102	90.9	73.5
FBgn0024983	CG4293	7.80935	0.447033	7.52799	0.000127276	0.0093486	1.68629	Mated	191.2	199.7	151.7	320.7	276.2	241
FBgn0038453	Arl6IP1	9.54543	-0.337078	-7.5279	0.000127286	0.0093486	1.68621	Unmated	881.1	777	706.8	850.6	711.8	576.8
FBgn0037360	CG2182	7.72762	0.837292	7.47947	0.000132627	0.0093486	1.64418	Mated	176.3	168.1	109.9	358	307.1	245.8
FBgn0036522	CG7372	6.29349	-0.512938	-7.47751	0.000132848	0.0093486	1.64247	Unmated	101.2	86.8	76.5	76.8	67.5	64.9
FBgn0043455	CG5986	7.55833	0.488443	7.47262	0.000133403	0.0093486	1.63821	Mated	165.2	159.8	124.7	293	219.4	205.7
FBgn0033717	CG8839	10.5143	0.458887	7.44424	0.000136671	0.00943027	1.61344	Mated	1350.9	1214.8	966.4	2204	1736.7	1565.1
FBgn0034225	veil	7.37133	0.634628	7.38332	0.000143997	0.00978525	1.55996	Mated	147	129.1	101	282.3	202.2	182.8
FBgn0039955	CG41099	10.6269	-0.404049	-7.32296	0.000151693	0.0100232	1.50657	Unmated	1755.8	1725.9	1622.3	1690.5	1406.1	1298.6
FBgn0003942	RpS27A	13.7134	0.465595	7.32087	0.000151968	0.0100232	1.50471	Mated	11495.9	11869.6	8941.1	20503.1	16382.2	13913.3
FBgn0265184	CG44249	7.338	-0.471081	-7.27532	0.000158095	0.0100949	1.46414	Unmated	197.2	174.9	163.7	157.7	145.5	134.4
FBgn0030105	CG15369	8.94109	-0.76381	-7.26965	0.000158877	0.0100949	1.45908	Unmated	616.7	722	482	451.7	428.1	329.8
FBgn0003062	Fib	12.3117	0.277501	7.24512	0.00016231	0.0100949	1.43712	Mated	4649.6	4463.4	3875.9	7188	5851.5	4954.1
FBgn0264491	how	9.82352	0.301471	7.23684	0.000163489	0.0100949	1.42969	Mated	845.2	783.9	670.4	1212	1063.4	938.4
FBgn0038868	CG5862	11.1716	0.368533	7.22457	0.000165252	0.0100949	1.41866	Mated	2107.8	2025.6	1600.7	3184.4	2776.4	2419.8
FBgn0085290	CG34261	9.12607	-0.506931	-7.21556	0.00016656	0.0100949	1.41056	Unmated	669.1	597.4	603.9	544.6	496.7	452.4
FBgn0025634	CG13367	6.49277	-0.293483	-7.14908	0.000176581	0.0103531	1.35047	Unmated	98.4	95	86.6	102.5	86.8	71.9
FBgn0086687	Desat1	8.46907	1.00662	7.14717	0.00017688	0.0103531	1.34874	Mated	235.8	300.7	180	639.1	567.1	415.5
FBgn0027570	Nep2	11.0072	0.265755	7.14163	0.000177746	0.0103531	1.34371	Mated	1881.2	1841	1560.1	2824.8	2399.1	2015.5
FBgn0085257	CG34228	8.63889	0.616963	7.12373	0.000180581	0.0103834	1.32742	Mated	363.7	316.2	236.9	620.9	498.7	461.7
FBgn0038830	CG17272	8.64924	0.419186	7.1059	0.000183454	0.0104151	1.31117	Mated	364.2	346.3	271.1	551.1	508.1	424.7
FBgn0260456	CG4806	7.05571	0.468206	7.08061	0.000187618	0.0104779	1.28806	Mated	122.8	108.9	88.4	201	154.3	146.8
FBgn0033889	CG6701	11.6396	0.499089	7.07097	0.000189233	0.0104779	1.27923	Mated	3015.6	2555	2049.5	4779.9	3917	3463.7
FBgn0052699	LPCAT	7.40164	0.345552	7.04894	0.000192984	0.0105553	1.259	Mated	157.8	137.8	126.8	244.6	205.5	163.7
FBgn0032482	Pect	10.4111	0.577819	6.99846	0.000201896	0.0109097	1.21244	Mated	1176.1	1163.4	826.4	2182.2	1692.9	1480.6
FBgn0259170	alpha-Man-Ia	7.96805	0.260164	6.97938	0.000205384	0.010966	1.19478	Mated	231.1	215.8	196.2	341.8	284.2	251.7
FBgn0011655	Med	7.77322	-0.33812	-6.92021	0.00021664	0.011372	1.13969	Unmated	241.4	235.4	213.9	246.6	212.3	167.2
FBgn0051015	PH4alphaPV	6.33079	1.61488	6.913	0.000218058	0.011372	1.13295	Mated	55.6	56.5	25.3	177.2	149.5	125.4
FBgn0033926	Arc1	10.2772	-0.366527	-6.89071	0.000222511	0.0114708	1.11207	Unmated	1480.3	1266.6	1218.7	1317.6	1205.1	976.9
FBgn0031483	CG9641	9.49361	-0.247445	-6.78476	0.000245113	0.0122839	1.01202	Unmated	785.9	752.8	669	830.6	705.8	587.1
FBgn0032915	NA	9.16487	0.642738	6.78256	0.000245609	0.0122839	1.00992	Mated	521.5	457.9	331.6	936.1	735.2	637
FBgn0036489	CG7011	10.0541	0.312152	6.77693	0.000246883	0.0122839	1.00457	Mated	934.7	934.3	812.4	1534.8	1208.5	1064.9
FBgn0029709	CHOp24	11.1379	0.249398	6.76365	0.000249917	0.0122839	0.991923	Mated	2078.1	2019.4	1718.8	3037.5	2634.2	2202.7
FBgn0031260	Spp	10.7511	0.52447	6.74139	0.000255102	0.0122839	0.970662	Mated	1452.3	1522.6	1096.3	2498.3	2311.9	1817.1
FBgn0037205	BoYb	8.19334	0.634059	6.73456	0.000256714	0.0122839	0.964135	Mated	250.6	248.3	170.3	482	372.4	321
FBgn0038167	Lkb1	7.03884	0.322325	6.73144	0.000257455	0.0122839	0.961149	Mated	113.8	113	103.3	179.3	159.6	132
FBgn0031216	Zir	8.11687	0.287746	6.69989	0.000265086	0.0124337	0.930888	Mated	262.2	245.6	201.2	386	321.6	276.2
FBgn0001974	NA	10.2632	-0.236353	-6.68938	0.000267684	0.0124337	0.920777	Unmated	1364.8	1252.9	1133.7	1401.2	1204.3	1022.3
FBgn0038662	Mpc1	5.76342	1.47712	6.68446	0.000268911	0.0124337	0.916039	Mated	31.8	44.1	20.1	117.6	104.2	72.2
FBgn0053526	PNUTS	10.2004	-0.262321	-6.6669	0.000273339	0.0124961	0.899107	Unmated	1332.3	1210.9	1083.4	1296.4	1151.3	987.3
FBgn0002526	LanA	12.4424	0.452475	6.64944	0.000277822	0.0124961	0.882236	Mated	4944.9	4201.6	4234.9	7548.9	7102.6	6116.7
FBgn0028331	l(1)G0289	10.285	0.305796	6.64247	0.000279636	0.0124961	0.875486	Mated	1130.7	1070.9	953.4	1811.7	1392.8	1257
FBgn0283427	FASN1	12.881	1.38035	6.62853	0.000283301	0.0124961	0.861977	Mated	4607.7	6263.2	2892.7	15945	12992.3	10342.7
FBgn0034362	CG5323	9.97218	0.392823	6.62517	0.000284192	0.0124961	0.858721	Mated	912.8	892	675.8	1451.2	1204	1036.9
FBgn0085362	Vml	12.6444	0.617628	6.60444	0.000289762	0.0126104	0.838578	Mated	4652.8	4807.7	5042.6	9919.6	8493.5	7035.2
FBgn0030892	CG7206	7.41428	-0.577914	-6.59473	0.000292416	0.0126104	0.829116	Unmated	220.9	189	177.1	152.2	162.7	130.6
FBgn0036333	MICAL-like	9.10969	0.355264	6.56101	0.000301838	0.0128482	0.796194	Mated	525.6	473.5	382.5	797	657	553.6
FBgn0002715	mei-S332	7.02711	-0.325254	-6.55463	0.000303658	0.0128482	0.789949	Unmated	152.9	141.6	117.4	139.5	122.3	110.2
FBgn0038745	CG4538	11.4103	0.501566	6.52332	0.000312773	0.0130532	0.759227	Mated	2481.4	2316.6	1700.9	4184.6	3344.6	2883.8
FBgn0052736	CG32736	8.58557	0.316212	6.51809	0.000314324	0.0130532	0.754087	Mated	362.4	336.7	273.2	538.8	440	394.8
FBgn0023171	rnh1	9.61241	0.229405	6.48391	0.000324686	0.0133598	0.720376	Mated	743.5	694.4	597.8	1066.3	886.4	765.4
FBgn0037008	mTerf3	8.40626	0.343571	6.43465	0.000340298	0.013747	0.671538	Mated	319.9	295.6	236	478.3	392.5	353.3
FBgn0031398	CG10880	9.33924	0.335635	6.42686	0.000342841	0.013747	0.663792	Mated	587.1	585.7	455.4	917.3	773.5	645.2
FBgn0031645	CG3036	9.88369	-0.280263	-6.42441	0.000343647	0.013747	0.661348	Unmated	1058.4	973.3	894.7	1108.1	907.9	744.1
FBgn0002780	mod	12.2524	0.89153	6.41621	0.000346357	0.013747	0.653178	Mated	4176.5	3820.4	2353.4	8553.6	6857.4	5945.9
FBgn0083953	CG34117	9.74917	0.441829	6.36856	0.000362582	0.0141813	0.605524	Mated	778.8	757.6	557.4	1281.5	1047.5	893.2
FBgn0024947	NTPase	7.89646	0.280553	6.36219	0.000364814	0.0141813	0.599135	Mated	221.8	207.1	179.7	311	283.7	243.9
FBgn0053113	Rtnl1	13.2043	0.223396	6.3566	0.000366785	0.0141813	0.593524	Mated	8787.8	8305.7	7459.6	12740.8	10710.4	9236.2
FBgn0032488	CG16812	10.7619	-0.557757	-6.3451	0.00037088	0.0142171	0.581959	Unmated	1966.9	1920.9	2021.6	1715	1610.8	1261.1
FBgn0027504	CG8878	9.70029	-0.529066	-6.29755	0.000388363	0.0145003	0.533971	Unmated	965.8	881.3	957.8	837.9	768.2	613.2
FBgn0086451	l(2)k09022	11.4432	0.342757	6.28095	0.000394683	0.0145003	0.517146	Mated	2625.1	2426.4	1938.6	4057.5	3251	2777.4
FBgn0022344	CG10340	10.7072	0.360353	6.25019	0.0004067	0.0145003	0.485874	Mated	1594.4	1435.4	1146.7	2411	1947.5	1720.1
FBgn0052438	SMC5	11.8475	-0.271986	-6.248	0.000407571	0.0145003	0.483643	Unmated	4098.5	3734.2	3544	4214.4	3597.1	2956.5
FBgn0010225	Gel	12.1599	-0.245744	-6.24578	0.000408456	0.0145003	0.48138	Unmated	4950.4	4845.4	4213.6	5320.6	4319	3838.2
FBgn0015320	Ubc2	8.70139	-0.258559	-6.24193	0.000409997	0.0145003	0.477454	Unmated	458.8	421.9	398.3	479.3	397.1	344.2
FBgn0028327	l(1)G0320	9.25562	0.627258	6.23818	0.000411501	0.0145003	0.473634	Mated	537.4	511.7	353.4	939.7	860.9	644
FBgn0063494	GstE6	12.205	-0.338434	-6.23652	0.00041217	0.0145003	0.471941	Unmated	5274.3	4941.1	4690.5	5509.2	4208.4	3794.4
FBgn0039581	Moca-cyp	7.32691	0.433035	6.23568	0.000412509	0.0145003	0.471083	Mated	147.1	139.8	104.8	224.6	195.5	175.7
FBgn0050497	NA	10.9583	-0.502167	-6.22932	0.000415086	0.0145003	0.464587	Unmated	2451	2016.7	2194	1977.8	1829.8	1534.3
FBgn0051363	Jupiter	10.779	0.260693	6.22395	0.000417273	0.0145003	0.459105	Mated	1655.3	1574.5	1296.8	2419.5	1986.7	1758.9
FBgn0263395	hppy	8.86874	0.349406	6.21595	0.000420559	0.0145003	0.450923	Mated	391.7	401.6	368.9	639.6	567.8	480.7
FBgn0026149	BCL7-like	9.48636	-0.356079	-6.21265	0.000421925	0.0145003	0.44754	Unmated	802.9	765.6	710.1	737.9	710.5	577.6
FBgn0263143	vret	8.08425	0.254728	6.20802	0.000423846	0.0145003	0.442799	Mated	252	235.2	211.4	380.2	300.9	270.6
FBgn0004657	mys	8.53278	0.572956	6.19669	0.000428589	0.0145003	0.431188	Mated	284.7	274.1	293.1	523.6	503.2	415.7
FBgn0032910	CG9265	8.50561	0.541439	6.19335	0.000429998	0.0145003	0.427763	Mated	326.3	271.1	252.5	617.7	418.4	387.6
FBgn0016120	ATPsynD	12.5235	0.349386	6.17239	0.000438962	0.0146921	0.40623	Mated	5158.8	5327.7	4218.2	8312.8	7313.5	5736.5
FBgn0037044	Pdss2	9.61753	0.368641	6.15232	0.000447745	0.0148751	0.385547	Mated	736	691.5	530.3	1106.4	939.7	812.8
FBgn0011586	e(r)	8.94008	-0.461984	-6.13337	0.000456215	0.015022	0.36598	Unmated	588	527.6	504.4	482.4	494	365.5
FBgn0264294	Cyt-b5	10.204	0.22772	6.12115	0.000461772	0.015022	0.353335	Mated	1082	1046.9	933.9	1574.1	1358.5	1155.5
FBgn0030465	CG15743	8.61726	0.239457	6.12019	0.000462214	0.015022	0.352336	Mated	368.4	355.1	294.8	525.2	456.5	385
FBgn0051373	CG31373	10.3235	0.352641	6.10552	0.000468994	0.0151326	0.337125	Mated	1238.9	1058.9	907.9	1720.8	1565.3	1339.2
FBgn0030434	Brms1	6.27883	-0.313357	-6.09408	0.00047436	0.0151965	0.325238	Unmated	90	81.4	72.3	81.5	77.6	63.5
FBgn0000355	Cp15	13.7449	-0.564566	-6.0851	0.00047862	0.0152242	0.315898	Unmated	14845	17322.9	14781.8	14319.6	12666	9425
FBgn0267824	PRAS40	7.78283	-0.285135	-6.02328	0.000509126	0.0159247	0.251311	Unmated	245.3	226.2	211.5	260.6	203.3	178.1
FBgn0035878	CG7182	11.1443	0.259489	6.02007	0.000510769	0.0159247	0.247942	Mated	2148	2009.3	1675.9	3173	2537.8	2241.4
FBgn0032208	Ufd4	8.88997	0.704491	6.01904	0.000511294	0.0159247	0.246867	Mated	415.1	394.7	255.9	795.7	632.4	524.5
FBgn0033021	CG10417	10.4204	0.241687	6.00359	0.000519293	0.0160623	0.230633	Mated	1296.5	1162	1085.4	1886.3	1550.5	1344.4
FBgn0034564	CG9344	8.95439	0.290144	5.98417	0.000529547	0.0162672	0.21018	Mated	451.3	440.6	370.9	721.3	553.6	491.2
FBgn0033884	CG13344	8.5931	-0.564304	-5.96922	0.000537594	0.0162858	0.194401	Unmated	427.4	434.5	455.5	396.8	352.9	271.8
FBgn0027359	Tim8	10.1604	0.269433	5.96623	0.000539218	0.0162858	0.191244	Mated	1019.9	1047	866.4	1577.2	1306.2	1144
FBgn0031190	CG12576	8.9243	-0.253828	-5.96289	0.000541043	0.0162858	0.187708	Unmated	540.3	488.8	461.8	551.9	461.5	410.9
FBgn0011476	l(3)neo43	9.40007	-0.236288	-5.94954	0.000548392	0.0163969	0.173591	Unmated	753.3	712	600.5	755	671.5	565.4
FBgn0011224	heph	10.4446	0.347056	5.94045	0.000553465	0.016439	0.163953	Mated	1273.8	1254.9	964.1	2031.1	1648	1378.3
FBgn0034143	CG8303	9.50021	1.8202	5.93179	0.000558343	0.0164748	0.154769	Mated	366.1	611.9	208.7	1543.4	1584.3	1224.8
FBgn0263102	psq	7.46272	0.370619	5.90495	0.000573778	0.0168196	0.126221	Mated	172.6	137.2	128.8	247.3	211.2	183.6
FBgn0024326	Mkk4	9.14843	-0.332824	-5.88638	0.000584735	0.0170294	0.106414	Unmated	664.5	632.3	502.2	606	562.4	450.8
FBgn0026721	fat-spondin	9.34535	-0.490907	-5.87831	0.000589567	0.0170594	0.0977947	Unmated	771	837.6	580	670	588.5	497.9
FBgn0024991	CG2694	8.30777	-0.27887	-5.87124	0.000593836	0.0170728	0.0902386	Unmated	369.1	320.4	293.7	372.7	302.2	251.2
FBgn0052626	AMPdeam	12.2462	-0.221082	-5.85798	0.00060194	0.0171295	0.0760394	Unmated	5271.3	4937.3	4528.9	5617.5	4806.3	4010.2
FBgn0037156	CG11523	7.46826	0.325951	5.85003	0.000606864	0.0171295	0.0675046	Mated	162.3	159.7	124.7	256.3	201.4	179.4
FBgn0036035	CG18178	10.7312	0.371025	5.84597	0.000609391	0.0171295	0.0631522	Mated	1561.3	1525.1	1145.6	2341.5	2056.9	1782.2
FBgn0039153	GatB	9.42928	0.358679	5.84326	0.000611087	0.0171295	0.0602401	Mated	674.5	572.8	477.2	999.3	806.6	701.5
FBgn0026403	Ndg	7.0715	0.883185	5.82771	0.000620914	0.0172969	0.0435249	Mated	101.6	83	94.1	181	216.9	184.5
FBgn0039644	rdog	11.8846	-0.281686	-5.81957	0.000626128	0.0173345	0.0347621	Unmated	4133.8	4089.6	3500.7	4499.6	3598.4	2960
FBgn0036623	Agpat3	8.3181	0.288019	5.81058	0.000631942	0.0173881	0.0250739	Mated	293	287.7	233.5	461.1	362.5	311.8
FBgn0260223	CG42497	7.39174	0.529412	5.80444	0.000635947	0.0173916	0.018454	Mated	146.7	142.8	106.5	273.6	219.9	162.2
FBgn0034071	CG8405	6.7576	0.755719	5.77318	0.000656794	0.0178529	-0.0153598	Mated	98.3	86.3	55.6	177.5	147.8	125.9
FBgn0267408	AOX1	10.8655	-0.28391	-5.75592	0.000668626	0.0179899	-0.0340812	Unmated	2169	1913.6	1717.1	2084.5	1881.9	1464.5
FBgn0029133	REG	11.858	0.252789	5.75414	0.000669857	0.0179899	-0.0360095	Mated	3522.1	3297.1	2766.5	5249.7	4153.2	3625.9
FBgn0032398	CG6766	9.58454	0.20229	5.74547	0.000675908	0.0180443	-0.0454406	Mated	722.3	690	601.1	1011	875.9	749.5
FBgn0036967	SCCRO4	9.57857	-0.299505	-5.73045	0.000686523	0.0182193	-0.0617846	Unmated	872.8	771.8	740.1	817.3	734.6	648
FBgn0039488	CG6066	8.38851	-0.245784	-5.71437	0.000698102	0.0184176	-0.0793289	Unmated	365	358.2	303.6	370.1	336.4	278.2
FBgn0030323	Vlet	9.2326	-0.355003	-5.694	0.000713079	0.0187027	-0.101599	Unmated	646	659.7	603.6	626.6	564	506.1
FBgn0063491	GstE9	9.08256	-0.397358	-5.68674	0.000718508	0.0187355	-0.109557	Unmated	579.7	593.2	572.2	615.7	488.3	416.7
FBgn0033741	CG8545	8.55877	0.643315	5.67908	0.000724278	0.0187432	-0.11795	Mated	354	296.9	213.5	544.5	525.5	434.7
FBgn0030990	CG7556	10.121	0.200898	5.67417	0.000728004	0.0187432	-0.123336	Mated	1057	1001.5	864.7	1464.5	1275.5	1082.5
FBgn0036018	CG3335	7.79986	0.283823	5.6698	0.000731341	0.0187432	-0.128135	Mated	209.7	186.9	171.7	317.7	244.6	227.3
FBgn0019925	Surf4	9.69306	0.247323	5.65984	0.000739015	0.0187852	-0.13909	Mated	749.9	722.3	661.4	1161.9	935	802.3
FBgn0032479	CG16974	10.7066	-0.250532	-5.65682	0.000741355	0.0187852	-0.142408	Unmated	1805.3	1728.3	1585.4	1897	1676.6	1343.8
FBgn0003656	sws	9.5311	0.289826	5.61274	0.000776507	0.0195493	-0.191042	Mated	662.9	682.6	540.9	1031.2	878.7	717.9
FBgn0011606	Klp3A	12.7582	-0.215763	-5.6021	0.00078527	0.0195493	-0.202827	Unmated	7785	6941.6	6290.1	7985.9	6898.6	5730.8
FBgn0040007	RpL38	11.5731	0.248945	5.5921	0.000793601	0.0195493	-0.213909	Mated	2790.5	2764.2	2312.4	4258.1	3546.3	2883.5
FBgn0266666	Sem1	9.39233	0.354715	5.58656	0.000798261	0.0195493	-0.220059	Mated	611.7	604.8	463.4	894	830.9	702
FBgn0033507	CG12909	9.98696	0.206345	5.58261	0.000801603	0.0195493	-0.224446	Mated	972.3	916.6	772.9	1348.7	1152.6	990
FBgn0003502	Btk29A	6.45537	0.316561	5.58093	0.000803025	0.0195493	-0.226308	Mated	78	78.1	65.2	115.4	110.9	87.2
FBgn0040477	cid	7.73009	-0.273779	-5.58027	0.000803584	0.0195493	-0.227038	Unmated	242.7	212.1	201.9	244	209.6	167.3
FBgn0032925	CG9246	8.82534	0.306955	5.56581	0.000815986	0.0195493	-0.243127	Mated	439.4	372.9	338.2	626.4	509.4	478.3
FBgn0037742	Rpt3R	8.22205	-0.692763	-5.56011	0.000820931	0.0195493	-0.249474	Unmated	421.5	312.4	339.4	261.4	290.4	202.8
FBgn0011761	dhd	13.8089	-0.280023	-5.55932	0.000821616	0.0195493	-0.25035	Unmated	15693.7	14628.9	14072.8	16852	13501.5	11539.2
FBgn0000629	E(z)	9.46233	-0.259105	-5.55789	0.000822866	0.0195493	-0.251947	Unmated	748.3	734.5	683	809.4	674.4	583.7
FBgn0032298	CG6724	11.0796	0.31223	5.55327	0.000826909	0.0195493	-0.257095	Mated	2039.1	1934.9	1517	3104.7	2459	2183
FBgn0000427	2020-12-01	14.8672	0.335696	5.55183	0.000828176	0.0195493	-0.258705	Mated	25497.7	24888.6	24239.5	40515.8	36650	30287.8
FBgn0037220	CG14641	10.6657	-0.315327	-5.53751	0.000840876	0.0197452	-0.274693	Unmated	1782.5	1660.8	1641.7	1749.1	1575.3	1331.9
FBgn0026573	ADD1	7.26377	-0.374181	-5.52416	0.000852904	0.0199233	-0.289617	Unmated	181.7	161.7	148.9	159.2	135.9	135.1
FBgn0038575	CG7208	10.8032	0.309917	5.51264	0.000863437	0.0199337	-0.302515	Mated	1670.8	1598.6	1264.2	2566.5	2133.2	1709.1
FBgn0031285	CG3662	7.74831	0.369574	5.51043	0.000865474	0.0199337	-0.304992	Mated	206.9	184.7	144.7	296.8	253.9	230.2
FBgn0035524	CG11583	7.16205	0.322042	5.50913	0.000866681	0.0199337	-0.306456	Mated	127.4	129.2	104.3	189.1	180.3	143.1
FBgn0030674	CG8184	13.5906	-0.252978	-5.49709	0.000877891	0.0200885	-0.319963	Unmated	13239	12617.5	11943.4	14169.9	12062.8	10033.6
FBgn0039924	PIP4K	10.1099	-0.232336	-5.4896	0.000884953	0.0201473	-0.328385	Unmated	1185.6	1125.8	1051.5	1253.5	1089	922.6
FBgn0260771	Larp7	10.8979	0.192193	5.482	0.00089218	0.0202092	-0.336935	Mated	1831.4	1713.9	1480.3	2543.6	2174.2	1822.7
FBgn0026369	Sara	8.47966	0.322259	5.47094	0.000902815	0.0203474	-0.349391	Mated	306.9	328.3	263.8	495.5	406.7	375
FBgn0035622	TM9SF3	9.11738	0.337842	5.46053	0.000912952	0.0204729	-0.36113	Mated	492.7	503.3	397.2	808.1	680.4	526.1
FBgn0003187	qua	6.97546	0.842619	5.4431	0.000930213	0.0206748	-0.380824	Mated	109.7	101.8	60.7	230.3	169.6	145.6
FBgn0037758	CG9467	8.25992	0.447625	5.44214	0.000931173	0.0206748	-0.381908	Mated	279.6	271.8	194.4	468	376.6	309.3
FBgn0026326	Mad1	11.8865	-0.203826	-5.4356	0.000937753	0.0207183	-0.389312	Unmated	4187.3	3944	3318.5	4366.9	3762.5	3175.9
FBgn0060296	pain	7.38111	0.508568	5.41195	0.000961971	0.021064	-0.416127	Mated	138.3	125	129	227.1	238.3	172.6
FBgn0014037	Su(Tpl)	8.22565	-0.225012	-5.41034	0.000963643	0.021064	-0.417953	Unmated	330.2	305.9	274.1	330.6	300.4	254
FBgn0032059	PrBP	8.92855	0.292567	5.40068	0.000973751	0.021064	-0.428929	Mated	443	433.3	363.2	708.9	531.7	494.4
FBgn0039102	SPE	8.18978	-0.517917	-5.39986	0.000974616	0.021064	-0.429862	Unmated	408.4	336.3	253.7	300.8	263.3	218
FBgn0035909	ergic53	10.9832	0.325244	5.39408	0.000980725	0.021064	-0.436436	Mated	1787.5	1870.9	1444.7	2801.8	2494.6	1977.6
FBgn0035397	CG11486	10.4175	-0.268816	-5.39328	0.00098158	0.021064	-0.437352	Unmated	1523.8	1360.6	1332.9	1584.9	1284.5	1129.1
FBgn0261800	LanB1	11.1903	0.480328	5.38868	0.000986477	0.0210683	-0.442587	Mated	2181.6	1669.6	1736.7	3157.9	3025.4	2615.1
FBgn0032321	YL-1	8.32196	-0.285338	-5.37547	0.0010007	0.0212708	-0.457647	Unmated	364.9	329.1	299.9	337.3	322	266.5
FBgn0266282	jnj	11.0111	-0.247971	-5.35394	0.00102438	0.0215288	-0.482253	Unmated	2261.8	2075.4	1979.6	2393	1936	1742.3
FBgn0029969	CG10932	11.9119	-0.253967	-5.35174	0.00102683	0.0215288	-0.484769	Unmated	4340.1	4098.1	3421.7	4421.9	3553.1	3323
FBgn0034657	LBR	8.96053	-0.212251	-5.35138	0.00102724	0.0215288	-0.485183	Unmated	539.6	500.2	466.6	582	482.5	419.6
FBgn0037482	CG10055	8.96732	0.522837	5.34111	0.00103877	0.0215301	-0.496934	Mated	461.6	418.5	307.9	831	594.7	519.3
FBgn0040467	Dlip1	8.68296	-0.250253	-5.34097	0.00103893	0.0215301	-0.497095	Unmated	437.2	442.9	379.9	451.6	404.9	347.8
FBgn0039338	XNP	11.4083	-0.19289	-5.33853	0.0010417	0.0215301	-0.499896	Unmated	2907.9	2768.1	2489.9	3162.5	2709.1	2278.6
FBgn0021795	Tapdelta	10.8709	0.284389	5.32785	0.0010539	0.0215366	-0.512147	Mated	1704.3	1699.4	1378.1	2551.5	2305.2	1783.3
FBgn0028664	VhaM9.7-c	8.55904	-0.296369	-5.3155	0.0010682	0.0215366	-0.526335	Unmated	450.2	380.7	348	410.4	379.5	300.8
FBgn0259209	Mlp60A	8.01762	1.64852	5.31314	0.00107096	0.0215366	-0.529049	Mated	143.3	153.8	116.2	327.1	666.1	526.9
FBgn0002524	lace	7.98453	0.623308	5.31295	0.00107118	0.0215366	-0.529268	Mated	207.8	228.8	146	424.8	331.5	262.1
FBgn0003483	spn-E	10.8648	0.224145	5.3128	0.00107136	0.0215366	-0.529442	Mated	1740.4	1663.5	1449.2	2625.2	2063.5	1795.7
FBgn0010265	RpS13	13.2615	0.277193	5.30926	0.00107552	0.0215366	-0.533521	Mated	8888.1	8930.5	7305	14025.5	11576.4	9245.3
FBgn0032407	Pex19	10.0305	0.213816	5.30916	0.00107563	0.0215366	-0.533626	Mated	1001.4	942	793.2	1363.7	1203.9	1034.2
FBgn0034968	RpL12	12.9831	0.274811	5.30341	0.00108242	0.0215763	-0.540255	Mated	7140.9	7525.6	6063.5	11304.8	9359	7933.8
FBgn0050382	CG30382	12.7662	-0.211825	-5.29125	0.00109692	0.0217686	-0.554261	Unmated	7908.8	7062.5	6162.6	8004.6	6951.6	5792.8
FBgn0010770	ppan	7.96908	0.300324	5.28552	0.00110384	0.0218093	-0.560873	Mated	222	221.8	191	370.4	293	235.4
FBgn0011695	EbpIII	7.44134	0.677051	5.27508	0.00111656	0.021951	-0.572941	Mated	122	155.4	111.9	238.1	253	209.4
FBgn0016054	phr6-4	5.68303	0.343758	5.27163	0.0011208	0.021951	-0.576925	Mated	44.8	47	36.8	77.3	58.9	50.6
FBgn0026147	TTLL4A	9.76104	0.253604	5.26064	0.00113441	0.0220402	-0.589637	Mated	824.2	779.5	638.1	1199.7	957.6	879.6
FBgn0031549	Spindly	11.3614	-0.214338	-5.26003	0.00113518	0.0220402	-0.59035	Unmated	2903.5	2642.8	2423	2943.3	2617	2248.6
FBgn0030616	RpL37a	11.2048	0.206488	5.25235	0.00114481	0.0221314	-0.599249	Mated	2200.9	2168.5	1816	3202.8	2685.9	2251.7
FBgn0263200	Galt	5.14492	0.874076	5.23989	0.00116063	0.0221479	-0.613697	Mated	22.2	24.6	26.7	48.5	56.1	48
FBgn0025808	Rad17	10.0369	-0.264871	-5.23758	0.0011636	0.0221479	-0.616386	Unmated	1146.4	1055	1031.4	1209.4	1023.8	844.9
FBgn0039094	CG10184	9.28859	0.203593	5.23501	0.0011669	0.0221479	-0.619364	Mated	600.1	560.6	480.6	850.6	687.6	614.1
FBgn0262515	VhaAC45	11.267	-0.203844	-5.23388	0.00116836	0.0221479	-0.620685	Unmated	2677.9	2460.7	2293.3	2852	2406.8	2096.1
FBgn0034961	CG3163	8.73681	-0.352664	-5.23233	0.00117036	0.0221479	-0.622481	Unmated	468.4	438.3	445.8	451.4	415.8	340.7
FBgn0003575	su(sable)	10.6464	-0.295679	-5.20468	0.00120669	0.0226539	-0.654677	Unmated	1765.6	1624.5	1594.9	1715.8	1573.5	1332.8
FBgn0086265	psd	11.3786	0.243565	5.20144	0.00121103	0.0226539	-0.658457	Mated	2372.6	2408.9	2094.1	3572.6	3162.5	2557.2
FBgn0034537	DMAP1	10.0668	-0.219955	-5.20053	0.00121225	0.0226539	-0.65952	Unmated	1211.3	1070.1	977.4	1220	1082.6	883.2
FBgn0037270	eIF3f1	11.4042	0.224051	5.1942	0.00122078	0.022683	-0.666909	Mated	2473.4	2487.1	2094.4	3754.5	3037.1	2619.1
FBgn0011785	BRWD3	11.3526	-0.220769	-5.19188	0.00122392	0.022683	-0.669612	Unmated	2813.9	2643	2471	3079	2503.4	2191.5
FBgn0027348	bgm	12.0936	0.380212	5.17716	0.0012441	0.0227501	-0.686834	Mated	4152.8	3756.6	2944	6679.1	4950.3	4455.2
FBgn0031670	SelT	8.0067	0.381936	5.17245	0.00125063	0.0227501	-0.69235	Mated	235.7	226.5	175	337.6	335	265.9
FBgn0039765	mRpS18C	9.08146	0.35363	5.17173	0.00125163	0.0227501	-0.693193	Mated	483.6	505.4	367.9	765.7	647.4	550.5
FBgn0032006	Pvr	7.10548	0.437561	5.17057	0.00125324	0.0227501	-0.69455	Mated	108.4	110.5	113	191.6	172.6	147.9
FBgn0033979	Cyp6a19	9.20021	2.29941	5.16901	0.00125542	0.0227501	-0.696377	Mated	240.3	536.4	118.1	1585.1	1553.2	1072.9
FBgn0262467	Scox	9.44676	0.236485	5.16076	0.001267	0.0227501	-0.706052	Mated	649.4	619.3	539.8	997.9	771.8	670.5
FBgn0031304	CG4552	9.51031	-0.23411	-5.16063	0.00126718	0.0227501	-0.7062	Unmated	785.5	738.7	696.5	862	705.9	593.8
FBgn0037881	GCC88	10.0036	-0.243025	-5.15996	0.00126812	0.0227501	-0.706984	Unmated	1141.2	1041.1	957.6	1113.6	1023.9	875.7
FBgn0031419	CG15390	9.85593	-0.193947	-5.13825	0.00129919	0.0231963	-0.732484	Unmated	999.1	932.1	854	1070.2	931.1	775.7
FBgn0001224	Hsp23	9.3929	-0.40498	-5.1354	0.00130334	0.0231963	-0.73584	Unmated	765.1	834.3	592.4	708.7	614.1	544.5
FBgn0029943	Atg5	9.26574	-0.237895	-5.12923	0.00131235	0.0232644	-0.7431	Unmated	666.8	627.1	583.5	676.9	617.6	517.7
FBgn0264712	CG1172	7.50629	0.345971	5.11531	0.00133296	0.0235366	-0.759516	Mated	173.4	154.6	127.8	266.7	198.6	193.2
FBgn0027598	cindr	8.43753	0.340374	5.10519	0.00134815	0.0236366	-0.771457	Mated	289.5	296.8	278.1	464	434.9	349.6
FBgn0030801	Rcp	5.57302	0.247947	5.10452	0.00134916	0.0236366	-0.772248	Mated	44.9	39.6	38.3	64.2	53.5	48.3
FBgn0035194	Psf1	8.88222	-0.244534	-5.08294	0.00138224	0.024122	-0.797778	Unmated	537.4	469.2	438.9	527.2	478.5	383.8
FBgn0002868	MtnA	4.86516	2.48843	5.07105	0.00140085	0.0243014	-0.811871	Mated	8.6	13.3	13.3	39.3	131.8	75.5
FBgn0035016	CG4612	9.65132	0.307889	5.06909	0.00140396	0.0243014	-0.814206	Mated	772.5	719.5	554.9	1091	948.1	822.8
FBgn0016078	wun	6.67278	0.315284	5.06604	0.00140878	0.0243014	-0.817818	Mated	100.3	84.1	74.1	150.8	116.5	99.7
FBgn0032924	Nbr	10.5873	0.177627	5.05042	0.00143381	0.0245832	-0.836379	Mated	1488.3	1363	1219.1	2054.9	1709.6	1481.6
FBgn0029158	Las	7.6203	0.386158	5.04902	0.00143608	0.0245832	-0.838047	Mated	181.6	177.1	129.5	285.5	224.4	211.1
FBgn0037383	CG2023	9.43422	-0.208674	-5.04289	0.00144606	0.0246142	-0.845347	Unmated	750.6	712	628.7	773.8	706.4	579.4
FBgn0032050	CG13096	11.0877	0.341654	5.04117	0.00144886	0.0246142	-0.847391	Mated	2071.4	1876.6	1518.7	2811.4	2690.3	2310.5
FBgn0015522	olf186-M	8.12296	-0.326317	-5.02659	0.00147296	0.0249126	-0.864781	Unmated	346.6	287.9	249	307.3	276.4	215.9
FBgn0010812	unc-45	11.6789	0.36131	5.02385	0.00147754	0.0249126	-0.868048	Mated	3152.8	2863.6	2190.3	4867.3	3796.5	3300
FBgn0035107	mri	7.87512	0.315422	5.01092	0.00149933	0.0250987	-0.883486	Mated	233.9	188.3	172.9	320.2	286.6	232.6
FBgn0028523	CG5888	8.74298	-0.236193	-5.00805	0.00150423	0.0250987	-0.886919	Unmated	477.7	447.5	384.2	464.3	426.5	369.2
FBgn0004556	Dbp73D	8.82472	-0.255683	-5.00509	0.0015093	0.0250987	-0.890467	Unmated	510	458	425.3	491.5	463.7	372.6
FBgn0040290	RecQ4	11.3831	-0.208822	-5.00412	0.00151096	0.0250987	-0.891627	Unmated	2945.5	2637.1	2489.7	3130.8	2639.5	2205.2
FBgn0033716	Den1	8.6488	-0.283149	-4.99441	0.00152771	0.0252834	-0.903253	Unmated	424.2	422.5	395.6	439.2	401.4	324.7
FBgn0039341	CG5112	11.2449	0.292479	4.99093	0.00153376	0.0252902	-0.907422	Mated	2182.7	2244.8	1758.1	3209.5	2978.5	2408.2
FBgn0051694	CG31694	11.3862	-0.271859	-4.98476	0.00154456	0.0253595	-0.914816	Unmated	2928.3	2790.8	2543.1	2921.7	2766.8	2125
FBgn0034372	Gint3	11.202	-0.192075	-4.98208	0.00154927	0.0253595	-0.91803	Unmated	2570.4	2343	2165.3	2746.1	2365.5	1958.7
FBgn0036909	Ccdc58	9.31039	0.192221	4.96548	0.00157886	0.0257498	-0.937977	Mated	593.3	578.7	498.6	862.5	698.6	616.4
FBgn0034908	CG5543	10.1049	-0.188673	-4.95944	0.00158978	0.0258339	-0.945243	Unmated	1177.7	1125	1001.9	1319.5	1068.8	924.9
FBgn0037252	CG14650	8.70628	0.322415	4.95596	0.0015961	0.025843	-0.949428	Mated	379.6	388.2	288.9	569.6	510.5	416.4
FBgn0036028	CG16717	6.78344	0.28094	4.92298	0.00165748	0.0265386	-0.989214	Mated	107.1	93.3	81.6	145.1	125.1	117.2
FBgn0036921	RhoGDI	12.6607	-0.195383	-4.92177	0.00165978	0.0265386	-0.990678	Unmated	6845	6678	5945	7667.2	6251.6	5493.8
FBgn0003401	shu	7.89409	0.399765	4.91925	0.00166459	0.0265386	-0.993731	Mated	238.5	187	162.7	359.3	286.1	235.8
FBgn0270926	AsnS	10.9873	0.573509	4.91829	0.00166642	0.0265386	-0.994893	Mated	2033.6	1545	1198.1	3268.1	2496.4	2212
FBgn0035791	CG8539	7.09238	-0.411035	-4.91712	0.00166865	0.0265386	-0.996301	Unmated	157.3	141.3	143.2	131.7	132	113.3
FBgn0033367	PPO2	9.64596	-0.295991	-4.90976	0.00168281	0.0266692	-1.00521	Unmated	974.6	831.7	705	945.3	741.7	640.7
FBgn0031454	HemK2	9.139	0.20018	4.89602	0.00170959	0.0269983	-1.02187	Mated	541.4	503.5	436.1	777.4	641.5	525.8
FBgn0262527	nsl1	9.87735	-0.26706	-4.88106	0.00173929	0.0272647	-1.04003	Unmated	1051.2	921.6	926.1	1048.5	912.1	783.2
FBgn0015024	CkIalpha	9.71757	0.371123	4.87883	0.00174378	0.0272647	-1.04275	Mated	746.4	716.7	619.6	1319.3	901.7	876.9
FBgn0031315	CG14341	8.56187	0.35349	4.87793	0.00174559	0.0272647	-1.04384	Mated	351.2	339.4	256.1	498.5	478.1	388.6
FBgn0034802	CNBP	12.593	0.299062	4.87362	0.00175427	0.0272647	-1.04907	Mated	5848.4	5557.9	4342.5	8076.7	7354.5	6438.1
FBgn0036141	wls	8.22944	0.283358	4.87235	0.00175686	0.0272647	-1.05063	Mated	281	270.5	216.4	440.1	343.4	285.4
FBgn0038110	CG8031	10.9852	-0.201433	-4.85929	0.00178354	0.0275833	-1.06652	Unmated	2199.2	2084.1	1830.4	2260	2062.9	1721.9
FBgn0031589	Naprt	11.347	-0.171888	-4.85472	0.00179298	0.0276341	-1.0721	Unmated	2782.3	2658.3	2334.2	3017.4	2627.3	2215.9
FBgn0032480	Edem2	7.39797	0.306419	4.85065	0.00180145	0.0276664	-1.07707	Mated	157.2	148.6	122	250.8	182.6	171.2
FBgn0011016	SsRbeta	10.3712	0.240405	4.84543	0.00181236	0.0276664	-1.08343	Mated	1173.5	1219.7	1032.7	1774.1	1566.4	1275.6
FBgn0087035	AGO2	12.0902	0.233142	4.84485	0.00181359	0.0276664	-1.08415	Mated	4245.6	3930.4	3184.8	5769.4	5056.4	4303.4
FBgn0063493	GstE7	10.0558	-0.261031	-4.8356	0.0018331	0.0278693	-1.09544	Unmated	1167.7	1118.2	989.6	1179.9	1106.6	836.6
FBgn0038223	Afti	9.21745	0.241067	4.83143	0.00184199	0.0278814	-1.10054	Mated	578	537.5	431.7	822.7	669.8	584.5
FBgn0029975	spidey	9.97191	0.235575	4.8294	0.00184633	0.0278814	-1.10302	Mated	978.1	893.3	741.2	1409.3	1147	951.2
FBgn0250820	meigo	8.76371	0.263439	4.80989	0.00188863	0.0284246	-1.12692	Mated	418.9	381.1	319.5	626.9	504.3	405.9
FBgn0038806	CG5412	9.97032	0.36341	4.8016	0.00190694	0.0286041	-1.13709	Mated	930.9	901	673.8	1529.3	1153.2	992.5
FBgn0050291	CG30291	11.3599	0.313025	4.79399	0.0019239	0.028649	-1.14644	Mated	2469.6	2400.5	1806.7	3510.7	3193.3	2664.7
FBgn0031992	Acbp1	11.2287	0.257131	4.79208	0.0019282	0.028649	-1.14879	Mated	2279.2	2122.6	1786.3	3437.1	2818.7	2214.9
FBgn0017581	Lk6	6.99441	-0.289568	-4.78939	0.00193424	0.028649	-1.15209	Unmated	155.7	125.5	117.1	140.2	122.2	106.4
FBgn0036910	Cyp305a1	7.79632	0.709687	4.78858	0.00193607	0.028649	-1.15309	Mated	143.8	163.3	182.7	323.3	313.8	269.1
FBgn0027603	Ulp1	11.9559	-0.221517	-4.78574	0.00194248	0.028649	-1.15658	Unmated	4383.4	3891.7	3779.7	4621.9	3890.1	3291.2
FBgn0265512	mlt	8.5212	0.302351	4.7832	0.00194826	0.028649	-1.15971	Mated	343.4	339.7	253.6	509.2	423.3	374.4
FBgn0030013	GIIIspla2	7.76378	-0.218137	-4.77933	0.00195706	0.0286844	-1.16446	Unmated	234.2	229.9	195.4	244.5	208	191.2
FBgn0038471	CG5220	9.70736	0.203034	4.77458	0.00196795	0.02875	-1.17032	Mated	792.5	745.4	654.2	1160.8	906.4	815
FBgn0035337	CG15877	7.59268	0.322819	4.76931	0.00198009	0.0288335	-1.17681	Mated	190.3	165.7	133.2	257.2	228.2	203.7
FBgn0001105	Gbeta13F	9.68858	0.231912	4.76437	0.00199157	0.0289014	-1.1829	Mated	729.8	762.4	648.2	1128.2	939.3	801.9
FBgn0263697	Uba3	10.7649	-0.240632	-4.75727	0.00200816	0.0289014	-1.19165	Unmated	1876.2	1753.2	1680.4	2074.3	1640.1	1433
FBgn0027052	STUB1	10.8906	-0.175046	-4.75633	0.00201037	0.0289014	-1.19281	Unmated	2022.8	1905.2	1739.9	2218.8	1885.5	1620.2
FBgn0040899	CG17776	10.1802	0.499496	4.75271	0.00201891	0.0289014	-1.19729	Mated	1062.9	1036.5	689	1812.8	1435.3	1199.1
FBgn0033259	CG11210	8.8593	0.277981	4.75226	0.00201998	0.0289014	-1.19785	Mated	434.2	420.1	336	647.1	567.6	432.7
FBgn0003890	betaTub97EF	10.3296	0.348343	4.75027	0.00202469	0.0289014	-1.2003	Mated	1034.7	1157	1012.2	1852.2	1547	1269.4
FBgn0034614	CG9752	11.5992	-0.186438	-4.74809	0.00202986	0.0289014	-1.203	Unmated	3387.7	3181.6	2747.6	3525.7	3172.2	2614
FBgn0023097	bon	10.1644	-0.186698	-4.72312	0.00209022	0.0294502	-1.23391	Unmated	1205.1	1196.8	1039.4	1358.3	1136.8	957.9
FBgn0040208	Kat60	9.59848	-0.195569	-4.71974	0.00209852	0.0294502	-1.23809	Unmated	828.3	781.3	720.7	878.2	770.8	667.4
FBgn0037612	CG8112	7.60865	0.321931	4.71925	0.00209972	0.0294502	-1.23869	Mated	196.1	163.8	135.3	279.5	230.1	192
FBgn0031660	mRpL28	11.192	0.238837	4.71776	0.00210341	0.0294502	-1.24055	Mated	2059.1	2166	1829.8	3193	2712.1	2252.7
FBgn0266720	Snap24	9.31497	0.187928	4.7162	0.00210728	0.0294502	-1.24249	Mated	611.7	582.4	487.3	839.6	706.4	629.4
FBgn0010501	Dcp-1	9.95414	0.281554	4.7105	0.00212145	0.0294502	-1.24955	Mated	974.6	867.3	703.9	1402.3	1101.5	1006.3
FBgn0036813	Atg3	8.83944	0.229932	4.70949	0.00212398	0.0294502	-1.25081	Mated	424.1	409.7	355.8	581.8	547.4	455.5
FBgn0035631	Txl	11.8358	-0.185592	-4.70423	0.00213716	0.0294502	-1.25734	Unmated	3828.4	3797.8	3328	4314	3588.6	3091
FBgn0037218	aux	10.1942	0.285054	4.70242	0.00214173	0.0294502	-1.25959	Mated	1167	1016.5	823.3	1630.7	1337.9	1178
FBgn0035432	ZnT63C	6.79135	0.259162	4.7023	0.00214204	0.0294502	-1.25975	Mated	102.4	101.1	81.9	144.7	136.3	107.2
FBgn0034573	CG3295	10.7639	-0.216737	-4.70041	0.00214681	0.0294502	-1.2621	Unmated	1881.5	1722.9	1659.8	2043.8	1674.7	1457.1
FBgn0004381	Klp68D	8.27435	0.493633	4.70025	0.0021472	0.0294502	-1.26229	Mated	227.8	278.2	229	423.1	387.2	359.7
FBgn0033427	Smyd4-1	9.95625	0.263677	4.68803	0.00217837	0.0296194	-1.27749	Mated	957.2	906.3	701.8	1352.9	1163.2	973.8
FBgn0033615	CG7741	10.3948	-0.197453	-4.68724	0.00218042	0.0296194	-1.27848	Unmated	1454.5	1339.3	1256.5	1601.5	1297.3	1136.7
FBgn0052380	SMSr	8.44843	0.2163	4.68587	0.00218393	0.0296194	-1.28018	Mated	343.9	313.3	258.1	462.3	399.9	343.1
FBgn0037376	Hat1	12.0407	-0.220836	-4.68509	0.00218595	0.0296194	-1.28116	Unmated	4585.5	4213.6	3978.3	5079.5	4046.5	3437
FBgn0036063	CG6674	8.12932	-0.179148	-4.68212	0.00219362	0.0296337	-1.28485	Unmated	303.2	280.1	254.4	326.8	285	232.5
FBgn0031822	Phf5a	9.56785	0.197019	4.67683	0.00220738	0.0297036	-1.29145	Mated	728.3	694.3	575.4	983.3	874.8	741.2
FBgn0030061	CG1785	9.85107	-0.32531	-4.67504	0.00221204	0.0297036	-1.29368	Unmated	984.2	998.8	918.1	952.8	937.2	747.5
FBgn0051368	CG31368	12.5634	-0.19526	-4.66937	0.00222693	0.0298142	-1.30075	Unmated	6663.2	5972.1	5576.4	7223.5	5966.4	4990.5
FBgn0037202	Ssl1	9.55761	-0.30116	-4.66418	0.00224065	0.0299086	-1.30723	Unmated	876.2	726.1	751.5	862.9	700.3	615.3
FBgn0036301	CG4069	10.653	0.273027	4.64316	0.00229717	0.0305721	-1.33352	Mated	1454.6	1410.7	1251.2	2397.5	1766.6	1555.8
FBgn0034997	CG3376	9.96555	-0.203544	-4.63535	0.00231856	0.0307655	-1.3433	Unmated	1071.1	997.2	944.6	1172.1	995.6	823.7
FBgn0011666	msi	11.5289	0.185571	4.63248	0.00232647	0.0307795	-1.34689	Mated	2828	2701.8	2274.3	4035.1	3243.2	2841.3
FBgn0050085	Rif1	10.8271	-0.237628	-4.62709	0.00234143	0.0308862	-1.35366	Unmated	2130	1782.1	1651.8	2087.8	1806.3	1475.6
FBgn0051961	TBCC	9.91205	-0.261233	-4.6193	0.00236322	0.0310822	-1.36343	Unmated	1043.3	956.5	960.5	1103.1	913.8	803.5
FBgn0010660	Nup214	12.0834	-0.172745	-4.60913	0.00239201	0.0313689	-1.37621	Unmated	4699.7	4316.7	3938.2	5148	4361.8	3614
FBgn0036915	Prp3	11.4385	-0.166382	-4.60078	0.00241595	0.0315905	-1.38671	Unmated	2998.9	2770.2	2499.4	3240.3	2818.2	2340.3
FBgn0052177	Ndfip	9.0725	-0.255709	-4.59136	0.00244325	0.0318546	-1.39857	Unmated	597.8	588.9	472.4	579.2	545.4	450
FBgn0039623	CG1951	8.98101	-0.163864	-4.57811	0.00248226	0.0322694	-1.41528	Unmated	551.9	502.3	450.8	589	503.5	436
FBgn0263776	CG43693	7.43227	0.345968	4.57458	0.00249276	0.0323122	-1.41974	Mated	153.8	137.1	139.3	223.5	221.9	176.9
FBgn0051759	CG31759	9.75973	-0.179925	-4.57091	0.00250373	0.0323609	-1.42437	Unmated	949.7	855.7	789.6	1037.4	847.3	730.5
FBgn0051855	CG31855	7.17347	0.312168	4.56536	0.00252041	0.032411	-1.43138	Mated	138.8	126.7	101	191.6	183.7	140.5
FBgn0261954	east	10.4094	-0.249092	-4.56482	0.00252206	0.032411	-1.43207	Unmated	1463.7	1406.4	1293.3	1455.9	1340.6	1182.1
FBgn0000317	ck	9.30751	0.28627	4.56124	0.0025329	0.0324573	-1.43659	Mated	573.7	587.3	458	927.4	701.7	625.6
FBgn0005654	Orc3	10.8026	-0.245236	-4.55445	0.00255359	0.032596	-1.44518	Unmated	1919.8	1777.3	1760.5	2009.6	1742.7	1498.4
FBgn0038195	CG3061	10.7869	0.177607	4.55293	0.00255826	0.032596	-1.4471	Mated	1655.7	1606.2	1408.4	2276.5	2001.2	1730.3
FBgn0266711	EloC	10.5031	-0.305597	-4.54785	0.00257391	0.0327025	-1.45354	Unmated	1794.1	1461.6	1308.3	1534.2	1433.6	1201.9
FBgn0001977	CIAPIN1	10.7708	-0.243908	-4.53473	0.00261481	0.0331283	-1.47018	Unmated	1940.7	1881	1537.9	1877	1736.2	1509.1
FBgn0032644	CG5131	9.82087	0.214507	4.52841	0.00263474	0.0332669	-1.47819	Mated	888.3	784.8	693.6	1213.3	1072.4	844.5
FBgn0042094	Adk3	9.97394	0.186957	4.52501	0.00264555	0.0332669	-1.4825	Mated	920.9	908	818.1	1341.8	1126.6	971.1
FBgn0030891	Ada3	8.63706	-0.260564	-4.52424	0.002648	0.0332669	-1.48348	Unmated	429.8	405.6	387.7	428.4	405.4	329.3
FBgn0029831	CG5966	9.56938	-0.19436	-4.52166	0.00265624	0.0332772	-1.48676	Unmated	804.4	775.7	702.7	881.8	775.3	622.8
FBgn0031663	CG8891	10.823	0.198351	4.5188	0.00266542	0.0332819	-1.4904	Mated	1652.5	1675.6	1426.9	2418.1	2094.6	1714.1
FBgn0026679	IntS4	10.2807	-0.178236	-4.51411	0.00268053	0.0332819	-1.49636	Unmated	1323.4	1252.3	1141.9	1490.2	1207.4	1056.2
FBgn0031703	CG12512	11.6466	-0.200713	-4.51182	0.00268794	0.0332819	-1.49928	Unmated	3450.1	3373.9	2849.2	3574.7	3278	2712.4
FBgn0037880	CG17726	9.57353	0.298654	4.50919	0.00269648	0.0332819	-1.50262	Mated	650	700.2	582	1079.8	930.7	713.5
FBgn0034585	Rbpn-5	10.7289	-0.209087	-4.50809	0.00270007	0.0332819	-1.50403	Unmated	1776.9	1726.3	1617.9	1983.7	1668.8	1411.9
FBgn0035268	CG8001	9.87926	0.240874	4.50449	0.00271181	0.0332819	-1.5086	Mated	916.7	823.8	703.4	1357.9	1035.8	906.6
FBgn0002948	nod	7.35433	-0.267676	-4.50288	0.00271708	0.0332819	-1.51065	Unmated	189.2	163	153.3	184.6	168.4	126.8
FBgn0024291	Sirt1	7.79812	0.31927	4.50137	0.00272204	0.0332819	-1.51258	Mated	206.8	207.5	150.6	316.9	261.2	220.6
FBgn0035150	Rev1	8.38303	0.323527	4.50021	0.00272586	0.0332819	-1.51406	Mated	314.7	279.1	247.2	510.2	356.6	340.2
FBgn0035981	CG4452	8.96633	-0.249891	-4.49688	0.00273683	0.0332819	-1.5183	Unmated	539.2	509.3	482.7	551.6	515.4	403.4
FBgn0023527	CG3071	9.7292	0.228754	4.49645	0.00273825	0.0332819	-1.51884	Mated	769.2	803.2	637.3	1144.8	966.6	832.9
FBgn0038965	mats	10.9838	-0.167834	-4.49361	0.00274766	0.033306	-1.52246	Unmated	2143.7	2067.7	1822.6	2332.6	2053	1731.1
FBgn0036537	CG18081	10.5972	0.18873	4.4806	0.00279123	0.0337431	-1.53906	Mated	1460.5	1418.8	1204.3	1997.1	1812.5	1484.9
FBgn0026402	NiPp1	8.14361	-0.200344	-4.47095	0.00282406	0.0339406	-1.5514	Unmated	319.3	274.6	259.5	331.3	277.8	237.1
FBgn0031677	CG14036	7.05321	1.22609	4.47019	0.00282666	0.0339406	-1.55237	Mated	104.8	110.7	46.1	265.6	178.4	210.2
FBgn0035243	CG13926	8.44235	-0.208913	-4.46914	0.00283027	0.0339406	-1.55372	Unmated	388.7	358.4	306.7	387.9	359.7	288.5
FBgn0029529	CG13365	7.59412	0.384574	4.45405	0.00288256	0.0344754	-1.57303	Mated	185.9	163.1	130.3	298.9	209.6	204.1
FBgn0044419	Pmi	11.0018	-0.190622	-4.43942	0.00293426	0.0350004	-1.59178	Unmated	2293.6	2074	1805.3	2436.9	2070.1	1666
FBgn0027582	CG6230	11.1029	0.187187	4.43672	0.00294392	0.0350224	-1.59525	Mated	2025.2	2002.3	1764.4	2999.9	2481.7	2063.3
FBgn0038251	Hexim	8.76106	-0.239478	-4.43427	0.00295272	0.0350343	-1.5984	Unmated	488.7	420.3	416.6	484.3	432.6	361.1
FBgn0036493	CG7255	7.63991	-0.398327	-4.41837	0.00301048	0.0356254	-1.61884	Unmated	238.2	190.7	215.9	224.3	184.6	150.5
FBgn0039339	CG5116	7.43071	-0.229882	-4.4098	0.00304212	0.0358574	-1.62987	Unmated	182.8	173.8	167.7	202.7	169.7	139.7
FBgn0038584	mTerf5	9.83023	0.184964	4.4074	0.00305106	0.0358574	-1.63296	Mated	875.9	828.5	700.6	1255.5	995.4	869.4
FBgn0267348	LanB2	11.654	0.457079	4.40659	0.00305407	0.0358574	-1.634	Mated	2911.7	2315.3	2521.1	4150	4292.3	3590.6
FBgn0034726	Mes4	7.94367	-0.25746	-4.39569	0.00309502	0.0362433	-1.64805	Unmated	272	258.6	226.5	266.5	259.5	196.2
FBgn0052311	zormin	6.54496	0.247348	4.39156	0.00311068	0.0363317	-1.65338	Mated	82.1	87.6	71.5	125.6	111.3	89.5
FBgn0266449	Kr-h2	11.147	0.228384	4.38766	0.00312559	0.0364111	-1.65842	Mated	2112.2	1948.2	1825.5	3163	2667.7	2082.3
FBgn0038889	Fancm	7.21861	-0.173895	-4.38201	0.00314729	0.0364157	-1.66572	Unmated	155.8	151.4	137.1	176.4	147.2	126.2
FBgn0038585	Non3	8.36484	0.316703	4.38074	0.00315218	0.0364157	-1.66736	Mated	318.6	281.1	235.1	416.5	400	355.2
FBgn0037364	Rab23	7.8031	-0.372724	-4.3796	0.00315658	0.0364157	-1.66883	Unmated	237.5	232.8	242.5	257.5	208.2	167.6
FBgn0033101	CG9436	11.3663	-0.165002	-4.37732	0.00316541	0.0364157	-1.67177	Unmated	2846.4	2703.4	2318.8	3045.2	2702.1	2238.3
FBgn0004838	Hrb27C	12.5697	0.170512	4.37702	0.00316659	0.0364157	-1.67217	Mated	5777.9	5550.5	4793.5	8151.1	6939.2	5636.3
FBgn0053156	CG33156	9.66453	-0.174561	-4.37461	0.00317594	0.0364299	-1.67528	Unmated	871.6	828.1	725.3	989.2	793.7	674.7
FBgn0003462	Sod1	12.5992	0.229271	4.36433	0.00321626	0.0367982	-1.68858	Mated	5509.7	5799.2	4812	8194.6	7015.7	6266.9
FBgn0027567	CG8108	10.5543	0.229414	4.34038	0.00331238	0.0377538	-1.71965	Mated	1367.9	1389.6	1151	1919	1790.8	1492.3
FBgn0038742	Arc42	11.3051	-0.225533	-4.33817	0.00332139	0.0377538	-1.72251	Unmated	2892.5	2655.3	2178.4	3048.7	2453.8	2035.5
FBgn0038722	Nup58	10.632	-0.176205	-4.33728	0.00332503	0.0377538	-1.72366	Unmated	1728	1551.9	1462.2	1847.2	1592.4	1344.3
FBgn0035720	CG10077	12.9505	0.193329	4.33234	0.00334533	0.0378884	-1.73009	Mated	7845.6	7098.5	5950.6	10755.5	8941	7493.9
FBgn0032600	BuGZ	8.49991	-0.309788	-4.32985	0.00335562	0.0379092	-1.73333	Unmated	388.7	364.4	377.6	389.6	347.8	301.5
FBgn0027526	Ublcp1	10.311	-0.197989	-4.32489	0.0033762	0.0380459	-1.73977	Unmated	1329.4	1294.3	1195.7	1499	1218.7	1085.4
FBgn0040752	Prosap	6.89807	0.339588	4.32282	0.00338483	0.0380475	-1.74247	Mated	116.4	100.9	82.9	157.2	156.3	116.8
FBgn0260441	NA	11.9929	0.356148	4.30466	0.00346161	0.0388133	-1.76612	Mated	3546.6	3908.4	2755.6	5962.3	4678.4	4177.6
FBgn0004915	TfIIB	10.8445	-0.162778	-4.30087	0.00347787	0.038862	-1.77106	Unmated	1933.4	1887.8	1647.9	2152.1	1871.1	1548.9
FBgn0265042	Irk1	8.79584	-0.16025	-4.29962	0.00348328	0.038862	-1.7727	Unmated	483.4	454	386	516.6	442.4	386.4
FBgn0002781	mod(mdg4)	8.4761	0.290447	4.29447	0.00350553	0.0390132	-1.77942	Mated	335.9	319	254.5	527.4	383.4	358.9
FBgn0266186	Vamp7	10.0792	-0.183222	-4.2911	0.00352022	0.0390796	-1.78383	Unmated	1170.8	1097.1	974	1321.2	1067.6	881.5
FBgn0266581	pit	8.89736	-0.261656	-4.28139	0.00356279	0.0394547	-1.7965	Unmated	508.3	485.5	471.1	523.1	488	384.5
FBgn0037234	CG9795	7.19304	0.234188	4.2782	0.00357692	0.0394578	-1.80068	Mated	142.6	133.1	105.7	195.5	173.9	139.7
FBgn0033434	CG1902	6.46194	-0.384781	-4.27736	0.00358068	0.0394578	-1.80178	Unmated	117	90.9	78.5	90.6	80.3	75
FBgn0037098	Wnk	9.11836	0.206083	4.27328	0.00359883	0.0395606	-1.80711	Mated	511.5	500.2	442.4	765.4	648	509.6
FBgn0037372	CG2091	11.5922	0.75803	4.26662	0.0036287	0.0397512	-1.81583	Mated	2887.7	2611.1	1449.7	5180.2	4182.4	3550
[truncated: 4,076 more rows]

## Sheet: Follicle Cell Comparison
#Follicle cell genes FBgn compiled from Zhang et al. 2019 and Kronja et al. 2014
[truncated: 49 more rows]

[truncated: 3 more sheets: Translational Efficiency, Maturation&Activation, ActivationPhosphoproteome]
