# Supplementary material for: Drosophila oocyte proteome composition covaries with female mating status
Source: Sci Rep. 2021 Feb 4;11:3142. doi: 10.1038/s41598-021-82801-4 (PMC7862673; doi:10.1038/s41598-021-82801-4)
Supplement: Supplementary file 4 — Supplementary Information 4. [file 41598_2021_82801_MOESM4_ESM.xlsx]

## Sheet: Top10percentProteins.DAVID
Category	Term	Count	%	PValue	Genes	List Total	Pop Hits	Pop Total	Fold Enrichment	Bonferroni	Benjamini	FDR
GOTERM_CC_DIRECT	GO:0005875~microtubule associated complex	125	27.9018	1.33563e-57	FBGN0001942, FBGN0040232, FBGN0025352, FBGN0020369, FBGN0037643, FBGN0032198, FBGN0004045, FBGN0028479, FBGN0087002, FBGN0027783, FBGN0000559, FBGN0002525, FBGN0000556, FBGN0004047, FBGN0015834, FBGN0002622, FBGN0053554, FBGN0004419, FBGN0263106, FBGN0265297, FBGN0027291, FBGN0000146, FBGN0027329, FBGN0035811, FBGN0027090, FBGN0000140, FBGN0032216, FBGN0087013, FBGN0003942, FBGN0027084, FBGN00101…	424	246	3723	4.46172	4.24729e-55	4.24729e-55	1.80065e-54
GOTERM_CC_DIRECT	GO:0005811~lipid particle	87	19.4196	1.99077e-37	FBGN0026761, FBGN0267727, FBGN0025352, FBGN0005585, FBGN0001233, FBGN0004045, FBGN0028479, FBGN0087002, FBGN0043884, FBGN0000559, FBGN0039302, FBGN0039737, FBGN0002525, FBGN0000556, FBGN0004047, FBGN0263006, FBGN0262782, FBGN0053868, FBGN0250848, FBGN0259682, FBGN0001125, FBGN0265297, FBGN0010100, FBGN0019644, FBGN0037607, FBGN0027291, FBGN0027329, FBGN0035811, FBGN0001220, FBGN0042134, FBGN00202…	424	177	3723	4.31592	6.33065e-35	3.16533e-35	2.6839e-34
UP_KEYWORDS	Cytoplasm	109	24.3304	1.21601e-20	FBGN0001942, FBGN0020369, FBGN0003189, FBGN0039175, FBGN0027094, FBGN0027093, FBGN0000559, FBGN0027091, FBGN0002525, FBGN0000556, FBGN0015834, FBGN0002622, FBGN0004419, FBGN0263106, FBGN0037249, FBGN0064225, FBGN0013756, FBGN0016687, FBGN0000146, FBGN0027329, FBGN0030151, FBGN0000140, FBGN0003942, FBGN0250906, FBGN0023175, FBGN0015019, FBGN0011726, FBGN0001308, FBGN0010621, FBGN0034967, FBGN02508…	448	448	4470	2.4276	2.73602e-18	2.73602e-18	1.5535e-17
GOTERM_BP_DIRECT	GO:0002181~cytoplasmic translation	43	9.59821	5.1068e-20	FBGN0034968, FBGN0038277, FBGN0015288, FBGN0029897, FBGN0032987, FBGN0017579, FBGN0003517, FBGN0000100, FBGN0039857, FBGN0004867, FBGN0036213, FBGN0003279, FBGN0039757, FBGN0034743, FBGN0010409, FBGN0010408, FBGN0003274, FBGN0026372, FBGN0014026, FBGN0039713, FBGN0002622, FBGN0002607, FBGN0002626, FBGN0005533, FBGN0011284, FBGN0036825, FBGN0035422, FBGN0064225, FBGN0010078, FBGN0010265, FBGN00209…	425	82	3852	4.75283	5.786e-17	5.786e-17	8.19696e-17
GOTERM_CC_DIRECT	GO:0005840~ribosome	41	9.15179	3.58955e-17	FBGN0034968, FBGN0038277, FBGN0015288, FBGN0032987, FBGN0017579, FBGN0003517, FBGN0000100, FBGN0039857, FBGN0004867, FBGN0003279, FBGN0039757, FBGN0034743, FBGN0010409, FBGN0010408, FBGN0003274, FBGN0026372, FBGN0014026, FBGN0039713, FBGN0002622, FBGN0002607, FBGN0002626, FBGN0005533, FBGN0036825, FBGN0011284, FBGN0035422, FBGN0064225, FBGN0010078, FBGN0010265, FBGN0020910, FBGN0005593, FBGN00175…	424	84	3723	4.2858	1.14148e-14	3.80492e-15	4.83932e-14
GOTERM_CC_DIRECT	GO:0005737~cytoplasm	174	38.8393	1.38456e-15	FBGN0034618, FBGN0263594, FBGN0020369, FBGN0003189, FBGN0039175, FBGN0027094, FBGN0027093, FBGN0027783, FBGN0027091, FBGN0002525, FBGN0010408, FBGN0000556, FBGN0031497, FBGN0053554, FBGN0004419, FBGN0263106, FBGN0002626, FBGN0020497, FBGN0029113, FBGN0265297, FBGN0002921, FBGN0013756, FBGN0016687, FBGN0000146, FBGN0004698, FBGN0027329, FBGN0030151, FBGN0016685, FBGN0027090, FBGN0000140, FBGN00270…	424	911	3723	1.6771	4.23661e-13	1.05915e-13	1.79856e-12
UP_KEYWORDS	Phosphoprotein	115	25.6696	2.70924e-15	FBGN0002183, FBGN0003189, FBGN0032198, FBGN0004045, FBGN0034802, FBGN0000559, FBGN0027091, FBGN0002525, FBGN0000556, FBGN0004047, FBGN0259113, FBGN0263598, FBGN0002622, FBGN0004419, FBGN0263106, FBGN0010278, FBGN0037249, FBGN0002921, FBGN0263979, FBGN0004698, FBGN0002926, FBGN0030151, FBGN0000140, FBGN0042134, FBGN0025286, FBGN0011230, FBGN0010173, FBGN0023175, FBGN0015929, FBGN0265434, FBGN00302…	448	564	4470	2.03446	5.9952e-13	2.9976e-13	3.40838e-12
GOTERM_CC_DIRECT	GO:0022626~cytosolic ribosome	30	6.69643	1.87239e-14	FBGN0034968, FBGN0015288, FBGN0032987, FBGN0017579, FBGN0000100, FBGN0003517, FBGN0039857, FBGN0004867, FBGN0003279, FBGN0034743, FBGN0003274, FBGN0010408, FBGN0026372, FBGN0014026, FBGN0039713, FBGN0002622, FBGN0002607, FBGN0005533, FBGN0036825, FBGN0011284, FBGN0064225, FBGN0010265, FBGN0005593, FBGN0261602, FBGN0025286, FBGN0010412, FBGN0015756, FBGN0261592, FBGN0261593, FBGN0010198	424	54	3723	4.87814	5.96656e-12	1.19327e-12	2.52909e-11
UP_KEYWORDS	Nucleotide-binding	93	20.7589	2.31591e-14	FBGN0001942, FBGN0020653, FBGN0003887, FBGN0261276, FBGN0030268, FBGN0040233, FBGN0040232, FBGN0030672, FBGN0003124, FBGN0017577, FBGN0020369, FBGN0039117, FBGN0003189, FBGN0001233, FBGN0037643, FBGN0039175, FBGN0027094, FBGN0027093, FBGN0087040, FBGN0000559, FBGN0027091, FBGN0000556, FBGN0263599, FBGN0263598, FBGN0263006, FBGN0004419, FBGN0026418, FBGN0002921, FBGN0036702, FBGN0027329, FBGN00012…	448	422	4470	2.19887	5.22082e-12	1.74027e-12	2.9643e-11
GOTERM_CC_DIRECT	GO:0005829~cytosol	89	19.8661	7.28391e-14	FBGN0001942, FBGN0020653, FBGN0263594, FBGN0034258, FBGN0267727, FBGN0002719, FBGN0037580, FBGN0004868, FBGN0027094, FBGN0043884, FBGN0000559, FBGN0010408, FBGN0039737, FBGN0000556, FBGN0261618, FBGN0262782, FBGN0030478, FBGN0022213, FBGN0040227, FBGN0026418, FBGN0037249, FBGN0029113, FBGN0265297, FBGN0037607, FBGN0023213, FBGN0004698, FBGN0027090, FBGN0087013, FBGN0003942, FBGN0042134, FBGN00531…	424	358	3723	2.1829	2.31601e-11	3.86002e-12	9.81881e-11
UP_KEYWORDS	ATP-binding	81	18.0804	1.29765e-13	FBGN0001942, FBGN0030268, FBGN0040233, FBGN0040232, FBGN0030672, FBGN0003124, FBGN0017577, FBGN0020369, FBGN0039117, FBGN0003189, FBGN0001233, FBGN0039175, FBGN0027094, FBGN0027093, FBGN0027091, FBGN0263599, FBGN0263598, FBGN0263006, FBGN0004419, FBGN0026418, FBGN0002921, FBGN0036702, FBGN0027329, FBGN0001220, FBGN0030151, FBGN0027090, FBGN0027080, FBGN0015245, FBGN0250906, FBGN0027086, FBGN00032…	448	351	4470	2.30254	2.92016e-11	7.30038e-12	1.65801e-10
GOTERM_CC_DIRECT	GO:0022625~cytosolic large ribosomal subunit	24	5.35714	7.29306e-11	FBGN0034968, FBGN0036825, FBGN0015288, FBGN0029897, FBGN0035422, FBGN0032987, FBGN0064225, FBGN0010078, FBGN0020910, FBGN0005593, FBGN0017579, FBGN0000100, FBGN0039857, FBGN0261602, FBGN0003279, FBGN0036213, FBGN0010409, FBGN0025286, FBGN0003274, FBGN0026372, FBGN0014026, FBGN0015756, FBGN0002626, FBGN0002607	424	46	3723	4.58121	2.3192e-08	3.31314e-09	9.8323e-08
UP_KEYWORDS	Ribosomal protein	43	9.59821	2.39533e-10	FBGN0034968, FBGN0038277, FBGN0015288, FBGN0029897, FBGN0032987, FBGN0017579, FBGN0003517, FBGN0000100, FBGN0039857, FBGN0004867, FBGN0036213, FBGN0003279, FBGN0039757, FBGN0034743, FBGN0010409, FBGN0010408, FBGN0003274, FBGN0026372, FBGN0014026, FBGN0039713, FBGN0002622, FBGN0030692, FBGN0002607, FBGN0002626, FBGN0005533, FBGN0011284, FBGN0036825, FBGN0035422, FBGN0064225, FBGN0010078, FBGN00102…	448	151	4470	2.84133	5.38949e-08	8.98249e-09	3.06013e-07
UP_KEYWORDS	Protein biosynthesis	29	6.47321	2.31425e-10	FBGN0001942, FBGN0034237, FBGN0034967, FBGN0034258, FBGN0039175, FBGN0027094, FBGN0032198, FBGN0027093, FBGN0027091, FBGN0000559, FBGN0030007, FBGN0000556, FBGN0053123, FBGN0015834, FBGN0027079, FBGN0040227, FBGN0037249, FBGN0034401, FBGN0023213, FBGN0024556, FBGN0027090, FBGN0027080, FBGN0033902, FBGN0028737, FBGN0027086, FBGN0261609, FBGN0005674, FBGN0029176, FBGN0020660	448	76	4470	3.80727	5.20705e-08	1.04141e-08	2.95655e-07
KEGG_PATHWAY	dme01200:Carbon metabolism	32	7.14286	2.87588e-10	FBGN0000064, FBGN0002719, FBGN0001098, FBGN0001092, FBGN0262559, FBGN0037643, FBGN0028479, FBGN0086355, FBGN0267385, FBGN0000579, FBGN0030478, FBGN0262782, FBGN0028336, FBGN0003074, FBGN0004888, FBGN0001125, FBGN0010100, FBGN0027580, FBGN0037607, FBGN0027291, FBGN0033879, FBGN0014869, FBGN0035811, FBGN0029823, FBGN0032350, FBGN0014427, FBGN0250906, FBGN0010352, FBGN0024957, FBGN0028325, FBGN00367…	241	66	1591	3.2008	2.50202e-08	2.50202e-08	3.10814e-07
UP_KEYWORDS	Ribonucleoprotein	46	10.2679	1.08856e-09	FBGN0034968, FBGN0038277, FBGN0015288, FBGN0029897, FBGN0032987, FBGN0017579, FBGN0003517, FBGN0000100, FBGN0039857, FBGN0259937, FBGN0004867, FBGN0036213, FBGN0003279, FBGN0039757, FBGN0034743, FBGN0010409, FBGN0010408, FBGN0003274, FBGN0026372, FBGN0014026, FBGN0039713, FBGN0002622, FBGN0030692, FBGN0002607, FBGN0002626, FBGN0005533, FBGN0011284, FBGN0036825, FBGN0035422, FBGN0064225, FBGN00100…	448	176	4470	2.6078	2.44925e-07	3.49893e-08	1.39068e-06
KEGG_PATHWAY	dme01130:Biosynthesis of antibiotics	41	9.15179	5.85334e-09	FBGN0000064, FBGN0012036, FBGN0040064, FBGN0025352, FBGN0001092, FBGN0262559, FBGN0037643, FBGN0028479, FBGN0086355, FBGN0003076, FBGN0267385, FBGN0000579, FBGN0028336, FBGN0262782, FBGN0000150, FBGN0003074, FBGN0036663, FBGN0004888, FBGN0000052, FBGN0000053, FBGN0001125, FBGN0000055, FBGN0010100, FBGN0027291, FBGN0037607, FBGN0033879, FBGN0014869, FBGN0039241, FBGN0035811, FBGN0020236, FBGN00298…	241	109	1591	2.48319	5.09241e-07	2.5462e-07	6.32605e-06
GOTERM_BP_DIRECT	GO:0051298~centrosome duplication	26	5.80357	1.1302e-09	FBGN0003887, FBGN0030268, FBGN0029897, FBGN0032987, FBGN0267727, FBGN0017579, FBGN0039857, FBGN0036213, FBGN0043884, FBGN0087040, FBGN0003279, FBGN0001218, FBGN0010409, FBGN0026372, FBGN0014026, FBGN0030086, FBGN0002607, FBGN0011284, FBGN0035422, FBGN0020910, FBGN0005593, FBGN0260439, FBGN0261602, FBGN0000996, FBGN0015756, FBGN0261592	425	61	3852	3.86314	1.28052e-06	6.40259e-07	1.8141e-06
UP_KEYWORDS	Aminoacyl-tRNA synthetase	16	3.57143	3.00448e-08	FBGN0034401, FBGN0027090, FBGN0039175, FBGN0027081, FBGN0027094, FBGN0027080, FBGN0027093, FBGN0002069, FBGN0027091, FBGN0030007, FBGN0027084, FBGN0027086, FBGN0053123, FBGN0027088, FBGN0005674, FBGN0027079	448	30	4470	5.32143	6.76006e-06	8.45009e-07	3.83835e-05
UP_KEYWORDS	Proteasome	17	3.79464	5.19343e-08	FBGN0050382, FBGN0028684, FBGN0033698, FBGN0028686, FBGN0028687, FBGN0028695, FBGN0028689, FBGN0250843, FBGN0028692, FBGN0015283, FBGN0015282, FBGN0261396, FBGN0020369, FBGN0004066, FBGN0023174, FBGN0023175, FBGN0002787	448	35	4470	4.8463	1.16851e-05	1.29836e-06	6.63482e-05
KEGG_PATHWAY	dme03010:Ribosome	41	9.15179	4.68792e-08	FBGN0034968, FBGN0015288, FBGN0029897, FBGN0032987, FBGN0017579, FBGN0003517, FBGN0000100, FBGN0039857, FBGN0004867, FBGN0036213, FBGN0003279, FBGN0039757, FBGN0034743, FBGN0010409, FBGN0010408, FBGN0003274, FBGN0026372, FBGN0014026, FBGN0039713, FBGN0002622, FBGN0002607, FBGN0002626, FBGN0005533, FBGN0036825, FBGN0011284, FBGN0035422, FBGN0064225, FBGN0010078, FBGN0010265, FBGN0020910, FBGN00055…	241	116	1591	2.33335	4.07848e-06	1.3595e-06	5.06651e-05
GOTERM_CC_DIRECT	GO:0005838~proteasome regulatory particle	13	2.90179	9.54177e-08	FBGN0028684, FBGN0028686, FBGN0028685, FBGN0028687, FBGN0028695, FBGN0028689, FBGN0028692, FBGN0015283, FBGN0015282, FBGN0020369, FBGN0028690, FBGN0261396, FBGN0002787	424	19	3723	6.00782	3.03424e-05	3.79285e-06	0.000128639
GOTERM_MF_DIRECT	GO:0005524~ATP binding	93	20.7589	1.26259e-08	FBGN0001942, FBGN0040237, FBGN0030268, FBGN0040233, FBGN0040232, FBGN0030672, FBGN0026761, FBGN0003124, FBGN0017577, FBGN0020369, FBGN0039117, FBGN0003189, FBGN0001233, FBGN0037643, FBGN0039175, FBGN0027094, FBGN0027093, FBGN0027783, FBGN0027091, FBGN0263599, FBGN0263598, FBGN0031497, FBGN0263006, FBGN0004419, FBGN0026418, FBGN0002921, FBGN0036702, FBGN0027329, FBGN0001220, FBGN0030151, FBGN00270…	411	455	3495	1.73811	5.42914e-06	5.42914e-06	1.7796e-05
GOTERM_CC_DIRECT	GO:0022627~cytosolic small ribosomal subunit	18	4.01786	1.91168e-07	FBGN0005533, FBGN0011284, FBGN0038277, FBGN0010265, FBGN0003517, FBGN0017545, FBGN0003942, FBGN0004867, FBGN0034743, FBGN0039757, FBGN0010408, FBGN0039713, FBGN0010412, FBGN0002622, FBGN0010411, FBGN0261592, FBGN0261593, FBGN0010198	424	38	3723	4.15926	6.07896e-05	6.75458e-06	0.000257727
GOTERM_BP_DIRECT	GO:0006412~translation	44	9.82143	4.27421e-08	FBGN0034968, FBGN0038277, FBGN0015288, FBGN0029897, FBGN0032987, FBGN0017579, FBGN0003517, FBGN0039857, FBGN0004867, FBGN0036213, FBGN0003279, FBGN0039757, FBGN0000559, FBGN0034743, FBGN0010409, FBGN0010408, FBGN0026372, FBGN0014026, FBGN0039713, FBGN0002622, FBGN0030692, FBGN0002607, FBGN0002626, FBGN0005533, FBGN0036825, FBGN0011284, FBGN0035422, FBGN0064225, FBGN0010078, FBGN0010265, FBGN00209…	425	168	3852	2.37378	4.84256e-05	1.61421e-05	6.86056e-05
UP_KEYWORDS	Alternative splicing	62	13.8393	9.95015e-07	FBGN0020653, FBGN0002183, FBGN0019960, FBGN0037580, FBGN0032198, FBGN0261618, FBGN0263006, FBGN0260049, FBGN0004419, FBGN0002626, FBGN0037249, FBGN0002921, FBGN0020503, FBGN0028692, FBGN0027291, FBGN0000146, FBGN0004698, FBGN0030151, FBGN0016685, FBGN0011230, FBGN0000667, FBGN0003261, FBGN0003360, FBGN0011661, FBGN0265434, FBGN0000064, FBGN0000427, FBGN0028689, FBGN0014141, FBGN0001098, FBGN00046…	448	333	4470	1.85771	0.000223853	2.23876e-05	0.00127117
KEGG_PATHWAY	dme01230:Biosynthesis of amino acids	19	4.24107	1.07971e-06	FBGN0000064, FBGN0001125, FBGN0010100, FBGN0027580, FBGN0001092, FBGN0037607, FBGN0027291, FBGN0014869, FBGN0086355, FBGN0029823, FBGN0267385, FBGN0032350, FBGN0014427, FBGN0000579, FBGN0250906, FBGN0030478, FBGN0024957, FBGN0036663, FBGN0001248	241	37	1591	3.39004	9.39301e-05	2.34834e-05	0.0011669
GOTERM_MF_DIRECT	GO:0051082~unfolded protein binding	18	4.01786	3.02626e-07	FBGN0010621, FBGN0003676, FBGN0026761, FBGN0266599, FBGN0005585, FBGN0038145, FBGN0037632, FBGN0027329, FBGN0001220, FBGN0039562, FBGN0001233, FBGN0021768, FBGN0015245, FBGN0014075, FBGN0032444, FBGN0015019, FBGN0263106, FBGN0030086	411	38	3495	4.02804	0.000130121	4.33755e-05	0.000426545
GOTERM_MF_DIRECT	GO:0003735~structural constituent of ribosome	44	9.82143	2.15449e-07	FBGN0034968, FBGN0038277, FBGN0015288, FBGN0029897, FBGN0032987, FBGN0017579, FBGN0003517, FBGN0000100, FBGN0039857, FBGN0004867, FBGN0036213, FBGN0003279, FBGN0039757, FBGN0034743, FBGN0010409, FBGN0010408, FBGN0003274, FBGN0026372, FBGN0014026, FBGN0039713, FBGN0002622, FBGN0030692, FBGN0002607, FBGN0002626, FBGN0005533, FBGN0011284, FBGN0036825, FBGN0035422, FBGN0064225, FBGN0010078, FBGN00102…	411	167	3495	2.24048	9.2639e-05	4.63206e-05	0.000303671
KEGG_PATHWAY	dme03050:Proteasome	18	4.01786	3.7049e-06	FBGN0050382, FBGN0028684, FBGN0028686, FBGN0028685, FBGN0028687, FBGN0028695, FBGN0028689, FBGN0250843, FBGN0028692, FBGN0015283, FBGN0015282, FBGN0261396, FBGN0028690, FBGN0020369, FBGN0004066, FBGN0023174, FBGN0023175, FBGN0002787	241	36	1591	3.30083	0.000322275	6.44634e-05	0.00400403
GOTERM_MF_DIRECT	GO:0016887~ATPase activity	29	6.47321	6.92078e-07	FBGN0028684, FBGN0001942, FBGN0028686, FBGN0028685, FBGN0040233, FBGN0040232, FBGN0028687, FBGN0026761, FBGN0030672, FBGN0015282, FBGN0020369, FBGN0001233, FBGN0261014, FBGN0027783, FBGN0001218, FBGN0033342, FBGN0034728, FBGN0263231, FBGN0266599, FBGN0037632, FBGN0027329, FBGN0036702, FBGN0001220, FBGN0030151, FBGN0016685, FBGN0003261, FBGN0283442, FBGN0261797, FBGN0265434	411	91	3495	2.70995	0.00029755	7.43957e-05	0.000975466
UP_KEYWORDS	Hydrolase	94	20.9821	4.12958e-06	FBGN0001942, FBGN0250837, FBGN0034618, FBGN0030268, FBGN0040233, FBGN0040232, FBGN0030672, FBGN0026761, FBGN0017577, FBGN0037580, FBGN0039117, FBGN0003189, FBGN0001233, FBGN0004045, FBGN0027783, FBGN0004047, FBGN0259113, FBGN0263599, FBGN0263598, FBGN0263006, FBGN0026415, FBGN0002622, FBGN0004419, FBGN0250848, FBGN0002921, FBGN0250843, FBGN0011826, FBGN0016687, FBGN0036702, FBGN0027329, FBGN00029…	448	603	4470	1.55539	0.000928727	8.44654e-05	0.00527559
INTERPRO	IPR027413:GroEL-like equatorial domain	9	2.00893	1.03655e-07	FBGN0010621, FBGN0003676, FBGN0015245, FBGN0033342, FBGN0037632, FBGN0032444, FBGN0015019, FBGN0027329, FBGN0030086	432	9	4154	9.61574	0.000118264	0.000118264	0.000166524
KEGG_PATHWAY	dme00020:Citrate cycle (TCA cycle)	14	3.125	8.16506e-06	FBGN0020236, FBGN0027580, FBGN0010100, FBGN0010352, FBGN0027291, FBGN0028336, FBGN0024957, FBGN0262782, FBGN0028325, FBGN0262559, FBGN0036762, FBGN0004888, FBGN0037643, FBGN0001248	241	24	1591	3.85097	0.000710111	0.000118387	0.00882411
GOTERM_CC_DIRECT	GO:0043186~P granule	13	2.90179	5.172e-06	FBGN0001942, FBGN0000146, FBGN0261014, FBGN0004838, FBGN0267385, FBGN0011230, FBGN0004047, FBGN0262743, FBGN0003891, FBGN0283442, FBGN0263231, FBGN0041775, FBGN0004419	424	25	3723	4.56594	0.00164335	0.000164457	0.00697252
GOTERM_CC_DIRECT	GO:0017101~aminoacyl-tRNA synthetase multienzyme complex	8	1.78571	6.85078e-06	FBGN0027093, FBGN0002069, FBGN0034401, FBGN0027084, FBGN0053123, FBGN0027086, FBGN0005674, FBGN0027090	424	9	3723	7.80503	0.00217618	0.000198031	0.00923562
GOTERM_CC_DIRECT	GO:0008540~proteasome regulatory particle, base subcomplex	9	2.00893	8.53476e-06	FBGN0028684, FBGN0028686, FBGN0028685, FBGN0028687, FBGN0028695, FBGN0028692, FBGN0015283, FBGN0015282, FBGN0020369	424	12	3723	6.5855	0.00271039	0.000226147	0.0115057
INTERPRO	IPR027409:GroEL-like apical domain	9	2.00893	4.71322e-07	FBGN0010621, FBGN0003676, FBGN0015245, FBGN0033342, FBGN0037632, FBGN0032444, FBGN0015019, FBGN0027329, FBGN0030086	432	10	4154	8.65417	0.000537634	0.000268853	0.000757187
INTERPRO	IPR002423:Chaperonin Cpn60/TCP-1	9	2.00893	4.71322e-07	FBGN0010621, FBGN0003676, FBGN0015245, FBGN0033342, FBGN0037632, FBGN0032444, FBGN0015019, FBGN0027329, FBGN0030086	432	10	4154	8.65417	0.000537634	0.000268853	0.000757187
UP_KEYWORDS	Ligase	25	5.58036	1.80081e-05	FBGN0033246, FBGN0003189, FBGN0037643, FBGN0039175, FBGN0027094, FBGN0027093, FBGN0002069, FBGN0027091, FBGN0030007, FBGN0053123, FBGN0023143, FBGN0031497, FBGN0027079, FBGN0004888, FBGN0000052, FBGN0000053, FBGN0034401, FBGN0027580, FBGN0027090, FBGN0027081, FBGN0027080, FBGN0027084, FBGN0027086, FBGN0027088, FBGN0005674	448	97	4470	2.57157	0.00404365	0.000337597	0.0230036
INTERPRO	IPR027410:TCP-1-like chaperonin intermediate domain	8	1.78571	9.02386e-07	FBGN0010621, FBGN0003676, FBGN0033342, FBGN0037632, FBGN0032444, FBGN0015019, FBGN0027329, FBGN0030086	432	8	4154	9.61574	0.00102909	0.000343149	0.00144969
INTERPRO	IPR002194:Chaperonin TCP-1, conserved site	8	1.78571	9.02386e-07	FBGN0010621, FBGN0003676, FBGN0033342, FBGN0037632, FBGN0032444, FBGN0015019, FBGN0027329, FBGN0030086	432	8	4154	9.61574	0.00102909	0.000343149	0.00144969
INTERPRO	IPR017998:Chaperone tailless complex polypeptide 1 (TCP-1)	8	1.78571	9.02386e-07	FBGN0010621, FBGN0003676, FBGN0033342, FBGN0037632, FBGN0032444, FBGN0015019, FBGN0027329, FBGN0030086	432	8	4154	9.61574	0.00102909	0.000343149	0.00144969
UP_KEYWORDS	Glycolysis	8	1.78571	2.20627e-05	FBGN0000064, FBGN0086355, FBGN0267385, FBGN0000579, FBGN0250906, FBGN0001092, FBGN0014869, FBGN0003074	448	11	4470	7.25649	0.00495186	0.000381785	0.0281823
GOTERM_BP_DIRECT	GO:0006457~protein folding	24	5.35714	1.51401e-06	FBGN0010621, FBGN0003676, FBGN0013269, FBGN0033663, FBGN0026761, FBGN0266599, FBGN0005585, FBGN0037632, FBGN0038145, FBGN0027329, FBGN0001220, FBGN0039562, FBGN0034753, FBGN0001233, FBGN0021768, FBGN0011761, FBGN0033342, FBGN0032444, FBGN0004432, FBGN0015019, FBGN0263106, FBGN0030086, FBGN0029174, FBGN0014002	425	73	3852	2.97979	0.00171391	0.000428753	0.00243013
UP_KEYWORDS	Cytoskeleton	25	5.58036	3.7049e-05	FBGN0001308, FBGN0003887, FBGN0030268, FBGN0014141, FBGN0013756, FBGN0020503, FBGN0004397, FBGN0021825, FBGN0001108, FBGN0027948, FBGN0000140, FBGN0020255, FBGN0003392, FBGN0087040, FBGN0026181, FBGN0250789, FBGN0002525, FBGN0250788, FBGN0260049, FBGN0002645, FBGN0010235, FBGN0000150, FBGN0261797, FBGN0011661, FBGN0011726	448	101	4470	2.46972	0.00830153	0.000595264	0.0473214
UP_KEYWORDS	Microtubule	14	3.125	5.96562e-05	FBGN0000140, FBGN0001308, FBGN0003392, FBGN0087040, FBGN0003887, FBGN0030268, FBGN0011606, FBGN0020503, FBGN0010235, FBGN0000150, FBGN0021825, FBGN0002645, FBGN0261797, FBGN0001108	448	39	4470	3.58173	0.0133334	0.000838588	0.0761865
UP_KEYWORDS	RNA-binding	30	6.69643	5.96537e-05	FBGN0001942, FBGN0034237, FBGN0034967, FBGN0027094, FBGN0259937, FBGN0026079, FBGN0043884, FBGN0010408, FBGN0261618, FBGN0002622, FBGN0004419, FBGN0263231, FBGN0040227, FBGN0010278, FBGN0011284, FBGN0037249, FBGN0064225, FBGN0265297, FBGN0005593, FBGN0028734, FBGN0000146, FBGN0261602, FBGN0027080, FBGN0004838, FBGN0261609, FBGN0003261, FBGN0034087, FBGN0005674, FBGN0283442, FBGN0010411	448	137	4470	2.18489	0.0133328	0.000894432	0.0761833
GOTERM_CC_DIRECT	GO:0005739~mitochondrion	64	14.2857	3.76756e-05	FBGN0040237, FBGN0020653, FBGN0261276, FBGN0019960, FBGN0034258, FBGN0026761, FBGN0025352, FBGN0021825, FBGN0037643, FBGN0028479, FBGN0039302, FBGN0039737, FBGN0261618, FBGN0262782, FBGN0030478, FBGN0001125, FBGN0010100, FBGN0019644, FBGN0027291, FBGN0017566, FBGN0036702, FBGN0001220, FBGN0035811, FBGN0027090, FBGN0027081, FBGN0011761, FBGN0015245, FBGN0027084, FBGN0019886, FBGN0027088, FBGN00038…	424	343	3723	1.63837	0.0119096	0.000921196	0.0507812
GOTERM_CC_DIRECT	GO:0031595~nuclear proteasome complex	7	1.5625	4.76869e-05	FBGN0028684, FBGN0028686, FBGN0028685, FBGN0028687, FBGN0015282, FBGN0020369, FBGN0028690	424	8	3723	7.68308	0.0150504	0.00108261	0.064271
KEGG_PATHWAY	dme00010:Glycolysis / Gluconeogenesis	13	2.90179	0.000143494	FBGN0000064, FBGN0086355, FBGN0267385, FBGN0012036, FBGN0003076, FBGN0000579, FBGN0000055, FBGN0250906, FBGN0001092, FBGN0014869, FBGN0003074, FBGN0028325, FBGN0036762	241	26	1591	3.30083	0.0124072	0.00155939	0.154973
KEGG_PATHWAY	dme00970:Aminoacyl-tRNA biosynthesis	17	3.79464	0.000132116	FBGN0034401, FBGN0027090, FBGN0039175, FBGN0027081, FBGN0027094, FBGN0027080, FBGN0027093, FBGN0002069, FBGN0027091, FBGN0030007, FBGN0027084, FBGN0027086, FBGN0053123, FBGN0031497, FBGN0027088, FBGN0005674, FBGN0027079	241	41	1591	2.73727	0.0114291	0.00164078	0.142693
GOTERM_BP_DIRECT	GO:0043161~proteasome-mediated ubiquitin-dependent protein catabolic process	19	4.24107	8.81993e-06	FBGN0050382, FBGN0028684, FBGN0028686, FBGN0028685, FBGN0028687, FBGN0028695, FBGN0028689, FBGN0250843, FBGN0028692, FBGN0015283, FBGN0015282, FBGN0261396, FBGN0028690, FBGN0020369, FBGN0004066, FBGN0023174, FBGN0023175, FBGN0002787, FBGN0035402	425	54	3852	3.18902	0.00994326	0.00199661	0.014156
GOTERM_CC_DIRECT	GO:0000502~proteasome complex	14	3.125	0.00022018	FBGN0050382, FBGN0033698, FBGN0028695, FBGN0028689, FBGN0250843, FBGN0015283, FBGN0028692, FBGN0261396, FBGN0028690, FBGN0261014, FBGN0004066, FBGN0023174, FBGN0023175, FBGN0002787	424	39	3723	3.15203	0.0676293	0.00436699	0.296432
GOTERM_CC_DIRECT	GO:0045169~fusome	13	2.90179	0.000208505	FBGN0000416, FBGN0005585, FBGN0020503, FBGN0261014, FBGN0260462, FBGN0053113, FBGN0250789, FBGN0013770, FBGN0250788, FBGN0041775, FBGN0011661, FBGN0261797, FBGN0014002	424	34	3723	3.35731	0.0641607	0.00441101	0.280735
UP_KEYWORDS	DNA replication	13	2.90179	0.000353609	FBGN0010278, FBGN0011704, FBGN0263600, FBGN0020633, FBGN0002183, FBGN0024332, FBGN0004913, FBGN0010173, FBGN0259113, FBGN0017577, FBGN0005655, FBGN0011703, FBGN0015929	448	40	4470	3.24275	0.0764922	0.00467001	0.450811
GOTERM_CC_DIRECT	GO:0031597~cytosolic proteasome complex	6	1.33929	0.000319887	FBGN0028684, FBGN0028686, FBGN0028685, FBGN0028687, FBGN0015282, FBGN0020369	424	7	3723	7.52628	0.096736	0.00596686	0.430403
GOTERM_MF_DIRECT	GO:0008017~microtubule binding	21	4.6875	9.20469e-05	FBGN0001308, FBGN0029688, FBGN0261276, FBGN0030268, FBGN0040233, FBGN0040232, FBGN0020503, FBGN0266521, FBGN0027948, FBGN0000140, FBGN0087002, FBGN0003392, FBGN0011606, FBGN0250789, FBGN0004167, FBGN0250788, FBGN0026479, FBGN0002645, FBGN0000150, FBGN0026620, FBGN0011661	411	70	3495	2.55109	0.0388088	0.00788514	0.12966
UP_KEYWORDS	Acetylation	8	1.78571	0.000760584	FBGN0000064, FBGN0002525, FBGN0000055, FBGN0260439, FBGN0000146, FBGN0000150, FBGN0261987, FBGN0000253	448	17	4470	4.69538	0.157344	0.00946583	0.967339
UP_KEYWORDS	Stress response	7	1.5625	0.000899234	FBGN0001225, FBGN0001226, FBGN0001218, FBGN0266599, FBGN0001220, FBGN0001233, FBGN0263106	448	13	4470	5.3726	0.183247	0.0100699	1.14275
UP_KEYWORDS	Chaperone	12	2.67857	0.000869547	FBGN0010621, FBGN0003676, FBGN0015245, FBGN0005585, FBGN0033342, FBGN0037632, FBGN0032444, FBGN0015019, FBGN0027329, FBGN0001233, FBGN0263106, FBGN0030086	448	38	4470	3.15085	0.177768	0.0102489	1.10521
KEGG_PATHWAY	dme00620:Pyruvate metabolism	10	2.23214	0.00127891	FBGN0012036, FBGN0267385, FBGN0002719, FBGN0027580, FBGN0033246, FBGN0262782, FBGN0028336, FBGN0028325, FBGN0262559, FBGN0036762	241	20	1591	3.30083	0.105362	0.0122945	1.37355
UP_KEYWORDS	Aminopeptidase	7	1.5625	0.00144212	FBGN0020370, FBGN0052473, FBGN0037580, FBGN0035630, FBGN0000454, FBGN0039640, FBGN0261243	448	14	4470	4.98884	0.277264	0.0153435	1.82681
UP_KEYWORDS	Elongation factor	7	1.5625	0.00144212	FBGN0032198, FBGN0000559, FBGN0034967, FBGN0028737, FBGN0000556, FBGN0024556, FBGN0029176	448	14	4470	4.98884	0.277264	0.0153435	1.82681
UP_KEYWORDS	Protease	22	4.91071	0.00153318	FBGN0050382, FBGN0250848, FBGN0005632, FBGN0250843, FBGN0037580, FBGN0016122, FBGN0002926, FBGN0000454, FBGN0032216, FBGN0260462, FBGN0020370, FBGN0004066, FBGN0052473, FBGN0030366, FBGN0023174, FBGN0023175, FBGN0013770, FBGN0035630, FBGN0035402, FBGN0039640, FBGN0259979, FBGN0261243	448	106	4470	2.07084	0.291942	0.0155698	1.94111
GOTERM_BP_DIRECT	GO:0006096~glycolytic process	8	1.78571	9.02384e-05	FBGN0000064, FBGN0086355, FBGN0267385, FBGN0000579, FBGN0250906, FBGN0001092, FBGN0014869, FBGN0003074	425	12	3852	6.04235	0.0971914	0.0168964	0.144744
UP_KEYWORDS	Initiation factor	10	2.23214	0.00194025	FBGN0001942, FBGN0033902, FBGN0034237, FBGN0037249, FBGN0034258, FBGN0261609, FBGN0015834, FBGN0023213, FBGN0040227, FBGN0020660	448	30	4470	3.32589	0.354016	0.0188198	2.45063
GOTERM_MF_DIRECT	GO:0036402~proteasome-activating ATPase activity	6	1.33929	0.000372653	FBGN0028684, FBGN0028686, FBGN0028685, FBGN0028687, FBGN0015282, FBGN0020369	411	7	3495	7.28884	0.148087	0.0263582	0.523967
GOTERM_BP_DIRECT	GO:0006414~translational elongation	8	1.78571	0.000177102	FBGN0032198, FBGN0000559, FBGN0003274, FBGN0028737, FBGN0000556, FBGN0039566, FBGN0024556, FBGN0029176	425	13	3852	5.57756	0.181821	0.0282607	0.283889
GOTERM_BP_DIRECT	GO:0045899~positive regulation of RNA polymerase II transcriptional preinitiation complex assembly	6	1.33929	0.000274748	FBGN0028684, FBGN0028686, FBGN0028685, FBGN0028687, FBGN0015282, FBGN0020369	425	7	3852	7.76874	0.267529	0.038169	0.440089
UP_KEYWORDS	Redox-active center	6	1.33929	0.00426805	FBGN0020653, FBGN0011761, FBGN0033663, FBGN0040309, FBGN0036762, FBGN0014002	448	12	4470	4.98884	0.618012	0.0393053	5.31768
COG_ONTOLOGY	Posttranslational modification, protein turnover, chaperones	17	3.79464	0.00214818	FBGN0028684, FBGN0028686, FBGN0026252, FBGN0028685, FBGN0034401, FBGN0028687, FBGN0028695, FBGN0028689, FBGN0250843, FBGN0028692, FBGN0015282, FBGN0020369, FBGN0032961, FBGN0014427, FBGN0030366, FBGN0030344, FBGN0035402	68	64	544	2.125	0.042098	0.042098	1.6234
GOTERM_CC_DIRECT	GO:0033290~eukaryotic 48S preinitiation complex	7	1.5625	0.00280505	FBGN0033902, FBGN0034237, FBGN0037249, FBGN0034258, FBGN0261609, FBGN0015834, FBGN0040227	424	14	3723	4.39033	0.59068	0.0459256	3.71619
GOTERM_CC_DIRECT	GO:0005576~extracellular region	21	4.6875	0.00278532	FBGN0022355, FBGN0000427, FBGN0261016, FBGN0016122, FBGN0034753, FBGN0000116, FBGN0027588, FBGN0004045, FBGN0087002, FBGN0004650, FBGN0005391, FBGN0005390, FBGN0004047, FBGN0000359, FBGN0026415, FBGN0000356, FBGN0013763, FBGN0000355, FBGN0000358, FBGN0259979, FBGN0015221	424	92	3723	2.00428	0.588097	0.0480816	3.69051
UP_KEYWORDS	Polymorphism	10	2.23214	0.00609425	FBGN0087002, FBGN0086355, FBGN0003076, FBGN0000427, FBGN0000579, FBGN0000055, FBGN0029676, FBGN0001092, FBGN0000356, FBGN0003074	448	35	4470	2.85077	0.747262	0.0535301	7.51233
INTERPRO	IPR005937:26S proteasome subunit P45	6	1.33929	0.000206831	FBGN0028684, FBGN0028686, FBGN0028685, FBGN0028687, FBGN0015282, FBGN0020369	432	7	4154	8.24206	0.210234	0.0572976	0.331762
UP_KEYWORDS	NAD	10	2.23214	0.00742616	FBGN0021765, FBGN0014455, FBGN0000055, FBGN0001098, FBGN0027291, FBGN0003204, FBGN0001092, FBGN0017566, FBGN0262782, FBGN0036762	448	36	4470	2.77158	0.813089	0.0602257	9.08328
UP_KEYWORDS	Secreted	14	3.125	0.00716479	FBGN0000427, FBGN0261987, FBGN0002926, FBGN0016122, FBGN0004045, FBGN0087002, FBGN0005391, FBGN0004047, FBGN0000359, FBGN0026415, FBGN0000356, FBGN0013763, FBGN0000355, FBGN0000358	448	62	4470	2.25302	0.801682	0.0603297	8.77697
KEGG_PATHWAY	dme00640:Propanoate metabolism	7	1.5625	0.00749323	FBGN0028479, FBGN0036927, FBGN0033879, FBGN0033246, FBGN0035811, FBGN0004888, FBGN0037643	241	13	1591	3.55474	0.480228	0.0633415	7.80725
UP_KEYWORDS	rRNA-binding	5	1.11607	0.00825792	FBGN0261602, FBGN0011284, FBGN0064225, FBGN0010408, FBGN0010411	448	9	4470	5.54315	0.845219	0.0644622	10.0518
GOTERM_CC_DIRECT	GO:0030018~Z disc	8	1.78571	0.00481104	FBGN0000064, FBGN0086355, FBGN0266599, FBGN0000667, FBGN0250906, FBGN0014869, FBGN0032679, FBGN0265434	424	20	3723	3.51226	0.784243	0.067335	6.2949
GOTERM_CC_DIRECT	GO:0015935~small ribosomal subunit	6	1.33929	0.00476761	FBGN0004867, FBGN0038277, FBGN0010408, FBGN0003517, FBGN0002622, FBGN0010411	424	11	3723	4.78945	0.781228	0.0698113	6.23975
GOTERM_CC_DIRECT	GO:0005853~eukaryotic translation elongation factor 1 complex	4	0.892857	0.0053363	FBGN0032198, FBGN0028737, FBGN0000556, FBGN0029176	424	4	3723	8.78066	0.817588	0.0713076	6.95948
GOTERM_CC_DIRECT	GO:0005874~microtubule	12	2.67857	0.00473775	FBGN0000140, FBGN0087040, FBGN0003887, FBGN0003392, FBGN0030268, FBGN0011606, FBGN0003124, FBGN0000150, FBGN0010235, FBGN0021825, FBGN0002645, FBGN0261797	424	41	3723	2.56995	0.779131	0.0727288	6.20182
UP_KEYWORDS	Actin-binding	11	2.45536	0.00989468	FBGN0250789, FBGN0000667, FBGN0014141, FBGN0004167, FBGN0020503, FBGN0250788, FBGN0260049, FBGN0004397, FBGN0011661, FBGN0011726, FBGN0265434	448	44	4470	2.49442	0.893263	0.0742503	11.93
UP_KEYWORDS	Calmodulin-binding	6	1.33929	0.0125684	FBGN0000140, FBGN0011230, FBGN0250789, FBGN0011826, FBGN0250788, FBGN0265434	448	15	4470	3.99107	0.941912	0.0877125	14.9205
UP_KEYWORDS	Isomerase	14	3.125	0.0121937	FBGN0013269, FBGN0033663, FBGN0003732, FBGN0014869, FBGN0034753, FBGN0259937, FBGN0086355, FBGN0003076, FBGN0004432, FBGN0035328, FBGN0003074, FBGN0041709, FBGN0029174, FBGN0014002	448	66	4470	2.11648	0.936737	0.0879087	14.5072
UP_KEYWORDS	Helicase	13	2.90179	0.0158803	FBGN0001942, FBGN0020633, FBGN0024332, FBGN0017577, FBGN0039117, FBGN0035720, FBGN0263599, FBGN0003261, FBGN0040075, FBGN0283442, FBGN0263231, FBGN0004419, FBGN0015929	448	61	4470	2.12639	0.972724	0.106451	18.495
GOTERM_BP_DIRECT	GO:0006099~tricarboxylic acid cycle	10	2.23214	0.00122472	FBGN0010100, FBGN0010352, FBGN0027291, FBGN0262782, FBGN0028336, FBGN0262559, FBGN0036762, FBGN0004888, FBGN0037643, FBGN0001248	425	26	3852	3.48597	0.750539	0.129637	1.94779
GOTERM_BP_DIRECT	GO:0051297~centrosome organization	14	3.125	0.00121165	FBGN0001942, FBGN0011284, FBGN0020910, FBGN0003124, FBGN0017579, FBGN0260439, FBGN0000392, FBGN0039857, FBGN0000140, FBGN0031078, FBGN0002525, FBGN0014026, FBGN0002645, FBGN0004889	425	47	3852	2.69977	0.746813	0.141549	1.92719
GOTERM_BP_DIRECT	GO:0007052~mitotic spindle organization	14	3.125	0.0014992	FBGN0030268, FBGN0037632, FBGN0027329, FBGN0037643, FBGN0000140, FBGN0087040, FBGN0011606, FBGN0033342, FBGN0032444, FBGN0005655, FBGN0261797, FBGN0026620, FBGN0030086, FBGN0015929	425	48	3852	2.64353	0.817292	0.143185	2.37942
UP_KEYWORDS	Disulfide bond	20	4.46429	0.0237976	FBGN0020653, FBGN0000416, FBGN0033663, FBGN0267911, FBGN0005585, FBGN0004649, FBGN0003462, FBGN0261987, FBGN0016122, FBGN0002926, FBGN0011761, FBGN0260462, FBGN0013770, FBGN0040309, FBGN0026415, FBGN0015019, FBGN0261260, FBGN0013763, FBGN0011703, FBGN0014002	448	118	4470	1.69113	0.995569	0.147335	26.4865
UP_KEYWORDS	Lyase	12	2.67857	0.0234547	FBGN0020236, FBGN0259937, FBGN0000064, FBGN0028479, FBGN0283427, FBGN0000579, FBGN0010100, FBGN0033879, FBGN0024957, FBGN0002622, FBGN0000100, FBGN0028336	448	57	4470	2.10056	0.995205	0.149409	26.1559
UP_KEYWORDS	Tricarboxylic acid cycle	4	0.892857	0.0255836	FBGN0027291, FBGN0262782, FBGN0004888, FBGN0001248	448	7	4470	5.70153	0.997065	0.153467	28.1863
GOTERM_CC_DIRECT	GO:0072686~mitotic spindle	9	2.00893	0.0128835	FBGN0001942, FBGN0020255, FBGN0003392, FBGN0031020, FBGN0002525, FBGN0013756, FBGN0034087, FBGN0000253, FBGN0030086	424	29	3723	2.72503	0.983814	0.157866	16.0392
UP_KEYWORDS	CF(1)	3	0.669643	0.0279517	FBGN0011211, FBGN0010217, FBGN0020235	448	3	4470	9.97768	0.998303	0.158355	30.3843
UP_KEYWORDS	Hydrogen ion transport	6	1.33929	0.0279136	FBGN0011211, FBGN0010217, FBGN0027779, FBGN0020235, FBGN0019644, FBGN0263598	448	18	4470	3.32589	0.998288	0.162171	30.3494
GOTERM_MF_DIRECT	GO:0003746~translation elongation factor activity	8	1.78571	0.00290821	FBGN0032198, FBGN0000559, FBGN0034967, FBGN0028737, FBGN0000556, FBGN0039566, FBGN0024556, FBGN0029176	411	18	3495	3.7794	0.714168	0.163817	4.02192
GOTERM_MF_DIRECT	GO:0043022~ribosome binding	8	1.78571	0.00290821	FBGN0034967, FBGN0261609, FBGN0019886, FBGN0250753, FBGN0034087, FBGN0003517, FBGN0030151, FBGN0039959	411	18	3495	3.7794	0.714168	0.163817	4.02192
GOTERM_CC_DIRECT	GO:0005635~nuclear envelope	11	2.45536	0.0140367	FBGN0026252, FBGN0002525, FBGN0003124, FBGN0021761, FBGN0013756, FBGN0014075, FBGN0037894, FBGN0262743, FBGN0263006, FBGN0022213, FBGN0014002	424	41	3723	2.35579	0.988838	0.164572	17.3519
GOTERM_CC_DIRECT	GO:0005852~eukaryotic translation initiation factor 3 complex	6	1.33929	0.0154778	FBGN0033902, FBGN0034237, FBGN0037249, FBGN0034258, FBGN0015834, FBGN0040227	424	14	3723	3.76314	0.99299	0.173691	18.9658
KEGG_PATHWAY	dme01210:2-Oxocarboxylic acid metabolism	6	1.33929	0.0239913	FBGN0001125, FBGN0010100, FBGN0027291, FBGN0024957, FBGN0030478, FBGN0001248	241	12	1591	3.30083	0.879087	0.174745	23.0834
INTERPRO	IPR003593:AAA+ ATPase domain	17	3.79464	0.000865782	FBGN0040237, FBGN0028684, FBGN0020633, FBGN0028686, FBGN0028685, FBGN0028687, FBGN0024332, FBGN0030672, FBGN0015282, FBGN0020369, FBGN0036702, FBGN0261014, FBGN0010217, FBGN0004913, FBGN0040075, FBGN0261797, FBGN0015929	432	66	4154	2.47678	0.627786	0.179349	1.38187
UP_KEYWORDS	Oxidoreductase	35	7.8125	0.0330161	FBGN0020653, FBGN0250814, FBGN0012036, FBGN0002719, FBGN0001098, FBGN0025352, FBGN0001092, FBGN0038271, FBGN0262559, FBGN0034432, FBGN0028479, FBGN0283427, FBGN0040309, FBGN0262782, FBGN0036663, FBGN0038469, FBGN0036824, FBGN0086254, FBGN0000055, FBGN0027291, FBGN0017566, FBGN0003462, FBGN0035811, FBGN0261987, FBGN0011704, FBGN0266570, FBGN0021765, FBGN0032350, FBGN0010352, FBGN0003204, FBGN00283…	448	248	4470	1.40814	0.999476	0.180278	34.8785
KEGG_PATHWAY	dme00280:Valine, leucine and isoleucine degradation	10	2.23214	0.0274433	FBGN0028479, FBGN0012036, FBGN0036824, FBGN0021765, FBGN0040064, FBGN0025352, FBGN0036927, FBGN0033879, FBGN0035811, FBGN0036762	241	30	1591	2.20055	0.911162	0.182697	25.9731
UP_KEYWORDS	Aminotransferase	4	0.892857	0.0379474	FBGN0014427, FBGN0001125, FBGN0036927, FBGN0030478	448	8	4470	4.98884	0.999834	0.200037	38.9961
UP_KEYWORDS	Magnesium	14	3.125	0.039997	FBGN0000052, FBGN0003732, FBGN0016687, FBGN0027291, FBGN0030151, FBGN0020236, FBGN0267385, FBGN0003076, FBGN0026181, FBGN0000579, FBGN0263006, FBGN0283442, FBGN0000150, FBGN0001248	448	77	4470	1.81412	0.999897	0.200689	40.6357
UP_KEYWORDS	Motor protein	7	1.5625	0.039389	FBGN0001308, FBGN0003392, FBGN0030268, FBGN0011606, FBGN0010235, FBGN0261797, FBGN0265434	448	26	4470	2.6863	0.999882	0.202318	40.1537
KEGG_PATHWAY	dme00410:beta-Alanine metabolism	6	1.33929	0.0343025	FBGN0028479, FBGN0012036, FBGN0036927, FBGN0033879, FBGN0035811, FBGN0259979	241	13	1591	3.04692	0.952007	0.208316	31.4245
KEGG_PATHWAY	dme00500:Starch and sucrose metabolism	6	1.33929	0.0343025	FBGN0034618, FBGN0003076, FBGN0035978, FBGN0266064, FBGN0003074, FBGN0004507	241	13	1591	3.04692	0.952007	0.208316	31.4245
UP_KEYWORDS	Threonine protease	5	1.11607	0.0438671	FBGN0050382, FBGN0004066, FBGN0023174, FBGN0250843, FBGN0023175	448	14	4470	3.56346	0.999959	0.213618	43.6216
GOTERM_BP_DIRECT	GO:0030707~ovarian follicle cell development	15	3.34821	0.0027534	FBGN0010278, FBGN0034237, FBGN0003676, FBGN0028685, FBGN0266599, FBGN0261987, FBGN0003392, FBGN0085436, FBGN0250789, FBGN0023143, FBGN0250753, FBGN0004167, FBGN0023175, FBGN0263006, FBGN0004419	425	57	3852	2.38514	0.956015	0.229199	4.3291
GOTERM_MF_DIRECT	GO:0017025~TBP-class protein binding	6	1.33929	0.00548205	FBGN0028684, FBGN0028686, FBGN0028685, FBGN0028687, FBGN0015282, FBGN0020369	411	11	3495	4.63835	0.905935	0.230982	7.45553
GOTERM_MF_DIRECT	GO:0008574~ATP-dependent microtubule motor activity, plus-end-directed	5	1.11607	0.00488761	FBGN0001308, FBGN0030268, FBGN0011606, FBGN0040233, FBGN0040232	411	7	3495	6.07404	0.878377	0.23153	6.67282
INTERPRO	IPR013816:ATP-grasp fold, subdomain 2	6	1.33929	0.00190188	FBGN0020236, FBGN0000053, FBGN0027580, FBGN0033246, FBGN0003189, FBGN0037643	432	10	4154	5.76944	0.886063	0.237775	3.01203
INTERPRO	IPR018181:Heat shock protein 70, conserved site	5	1.11607	0.00144619	FBGN0023529, FBGN0001218, FBGN0266599, FBGN0001220, FBGN0026418	432	6	4154	8.01312	0.8082	0.240593	2.29821
INTERPRO	IPR011761:ATP-grasp fold	5	1.11607	0.00144619	FBGN0000053, FBGN0027580, FBGN0033246, FBGN0003189, FBGN0037643	432	6	4154	8.01312	0.8082	0.240593	2.29821
INTERPRO	IPR008991:Translation protein SH3-like domain	6	1.33929	0.00319228	FBGN0261602, FBGN0036825, FBGN0034967, FBGN0032987, FBGN0017579, FBGN0039857	432	11	4154	5.24495	0.973963	0.244694	5.00698
INTERPRO	IPR006195:Aminoacyl-tRNA synthetase, class II	7	1.5625	0.0017492	FBGN0027081, FBGN0002069, FBGN0030007, FBGN0027084, FBGN0027088, FBGN0031497, FBGN0005674	432	14	4154	4.80787	0.864338	0.248263	2.77341
UP_KEYWORDS	GTP-binding	11	2.45536	0.053602	FBGN0020255, FBGN0087040, FBGN0003887, FBGN0261276, FBGN0003392, FBGN0000559, FBGN0000556, FBGN0001098, FBGN0024556, FBGN0026479, FBGN0004888	448	57	4470	1.92552	0.999996	0.250443	50.531
INTERPRO	IPR021133:HEAT, type 2	5	1.11607	0.00309868	FBGN0087013, FBGN0262743, FBGN0260439, FBGN0039959, FBGN0027948	432	7	4154	6.86839	0.971018	0.255535	4.86358
INTERPRO	IPR013815:ATP-grasp fold, subdomain 1	5	1.11607	0.00309868	FBGN0000053, FBGN0027580, FBGN0033246, FBGN0003189, FBGN0037643	432	7	4154	6.86839	0.971018	0.255535	4.86358
INTERPRO	IPR013126:Heat shock protein 70 family	5	1.11607	0.00309868	FBGN0023529, FBGN0001218, FBGN0266599, FBGN0001220, FBGN0026418	432	7	4154	6.86839	0.971018	0.255535	4.86358
INTERPRO	IPR011989:Armadillo-like helical	20	4.46429	0.00233073	FBGN0027568, FBGN0008635, FBGN0020497, FBGN0033698, FBGN0026252, FBGN0267727, FBGN0028695, FBGN0028692, FBGN0015477, FBGN0260439, FBGN0039959, FBGN0027948, FBGN0087013, FBGN0039214, FBGN0027779, FBGN0262743, FBGN0037894, FBGN0042177, FBGN0053554, FBGN0022213	432	92	4154	2.09038	0.930224	0.256086	3.67935
INTERPRO	IPR027417:P-loop containing nucleoside triphosphate hydrolase	48	10.7143	0.00286919	FBGN0001942, FBGN0001308, FBGN0028684, FBGN0040237, FBGN0028686, FBGN0261276, FBGN0020633, FBGN0030268, FBGN0028685, FBGN0040233, FBGN0024332, FBGN0040232, FBGN0028687, FBGN0030672, FBGN0017577, FBGN0039566, FBGN0015282, FBGN0020369, FBGN0039117, FBGN0051368, FBGN0035720, FBGN0261014, FBGN0003392, FBGN0027783, FBGN0000559, FBGN0010217, FBGN0000556, FBGN0263599, FBGN0263598, FBGN0026479, FBGN00347…	432	305	4154	1.5133	0.962313	0.257729	4.51113
GOTERM_CC_DIRECT	GO:0000228~nuclear chromosome	7	1.5625	0.0254377	FBGN0261602, FBGN0004867, FBGN0010408, FBGN0036486, FBGN0010265, FBGN0010411, FBGN0002626	424	21	3723	2.92689	0.999724	0.261752	29.3463
GOTERM_CC_DIRECT	GO:0030529~intracellular ribonucleoprotein complex	7	1.5625	0.0254377	FBGN0042134, FBGN0027835, FBGN0004838, FBGN0015778, FBGN0263594, FBGN0265297, FBGN0261797	424	21	3723	2.92689	0.999724	0.261752	29.3463
INTERPRO	IPR001412:Aminoacyl-tRNA synthetase, class I, conserved site	7	1.5625	0.00266326	FBGN0027093, FBGN0034401, FBGN0053123, FBGN0027086, FBGN0005674, FBGN0027079, FBGN0027090	432	15	4154	4.48735	0.952301	0.262348	4.19382
GOTERM_MF_DIRECT	GO:0008237~metallopeptidase activity	7	1.5625	0.00718104	FBGN0052473, FBGN0037580, FBGN0036702, FBGN0016122, FBGN0039640, FBGN0261243, FBGN0259979	411	16	3495	3.72035	0.954905	0.266479	9.65915
GOTERM_MF_DIRECT	GO:0008536~Ran GTPase binding	7	1.5625	0.00718104	FBGN0020497, FBGN0026252, FBGN0039302, FBGN0037894, FBGN0262743, FBGN0042177, FBGN0022213	411	16	3495	3.72035	0.954905	0.266479	9.65915
GOTERM_CC_DIRECT	GO:0005813~centrosome	14	3.125	0.028382	FBGN0001942, FBGN0030268, FBGN0003124, FBGN0021825, FBGN0001233, FBGN0001108, FBGN0027948, FBGN0037643, FBGN0000140, FBGN0020238, FBGN0086346, FBGN0002525, FBGN0000253, FBGN0026620	424	65	3723	1.89122	0.999894	0.270741	32.1705
GOTERM_CC_DIRECT	GO:0005871~kinesin complex	6	1.33929	0.0279026	FBGN0001308, FBGN0030268, FBGN0011606, FBGN0040233, FBGN0040232, FBGN0010235	424	16	3723	3.29275	0.999876	0.274866	31.7179
UP_KEYWORDS	Signal	50	11.1607	0.0614696	FBGN0038395, FBGN0005585, FBGN0004045, FBGN0087002, FBGN0014075, FBGN0004047, FBGN0026415, FBGN0022355, FBGN0033482, FBGN0250848, FBGN0261987, FBGN0002926, FBGN0041709, FBGN0037756, FBGN0000427, FBGN0261016, FBGN0004649, FBGN0039562, FBGN0016122, FBGN0023529, FBGN0001218, FBGN0005391, FBGN0005390, FBGN0034277, FBGN0000359, FBGN0085362, FBGN0031842, FBGN0013763, FBGN0000150, FBGN0000356, FBGN00353…	448	396	4470	1.25981	0.999999	0.277046	55.5352
UP_KEYWORDS	Oogenesis	10	2.23214	0.0631904	FBGN0000140, FBGN0004867, FBGN0005632, FBGN0003891, FBGN0283442, FBGN0000146, FBGN0263231, FBGN0000392, FBGN0017545, FBGN0261014	448	51	4470	1.95641	1	0.278466	56.5656
INTERPRO	IPR014729:Rossmann-like alpha/beta/alpha sandwich fold	10	2.23214	0.00406987	FBGN0027093, FBGN0027080, FBGN0027091, FBGN0034401, FBGN0053123, FBGN0039697, FBGN0027086, FBGN0005674, FBGN0027079, FBGN0027090	432	32	4154	3.00492	0.990469	0.282779	6.34168
UP_KEYWORDS	DNA repair	9	2.00893	0.0669604	FBGN0010278, FBGN0002183, FBGN0036486, FBGN0259113, FBGN0040075, FBGN0002622, FBGN0000100, FBGN0034728, FBGN0004698	448	44	4470	2.04089	1	0.287521	58.7465
KEGG_PATHWAY	dme00071:Fatty acid degradation	9	2.00893	0.0585104	FBGN0034432, FBGN0028479, FBGN0012036, FBGN0036824, FBGN0000055, FBGN0040064, FBGN0025352, FBGN0033879, FBGN0035811	241	29	1591	2.04879	0.994728	0.295096	47.8795
GOTERM_CC_DIRECT	GO:0016282~eukaryotic 43S preinitiation complex	6	1.33929	0.0359498	FBGN0033902, FBGN0034237, FBGN0037249, FBGN0034258, FBGN0015834, FBGN0040227	424	17	3723	3.09906	0.999991	0.304991	38.957
KEGG_PATHWAY	dme03013:RNA transport	23	5.13393	0.0648683	FBGN0001942, FBGN0020497, FBGN0034237, FBGN0037249, FBGN0039120, FBGN0034258, FBGN0265297, FBGN0013756, FBGN0028734, FBGN0023213, FBGN0010488, FBGN0020255, FBGN0039302, FBGN0031078, FBGN0000556, FBGN0021761, FBGN0261609, FBGN0262743, FBGN0015834, FBGN0031390, FBGN0026620, FBGN0040227, FBGN0020660	241	106	1591	1.43244	0.997076	0.305582	51.5599
KEGG_PATHWAY	dme03030:DNA replication	10	2.23214	0.0584123	FBGN0263600, FBGN0020633, FBGN0024332, FBGN0004913, FBGN0010173, FBGN0017577, FBGN0259113, FBGN0005655, FBGN0015929, FBGN0264326	241	34	1591	1.94166	0.99468	0.31204	47.8207
GOTERM_CC_DIRECT	GO:0019773~proteasome core complex, alpha-subunit complex	4	0.892857	0.0359275	FBGN0050382, FBGN0004066, FBGN0250843, FBGN0023175	424	7	3723	5.01752	0.999991	0.312937	38.9379
GOTERM_CC_DIRECT	GO:0042555~MCM complex	4	0.892857	0.0359275	FBGN0020633, FBGN0024332, FBGN0017577, FBGN0015929	424	7	3723	5.01752	0.999991	0.312937	38.9379
GOTERM_CC_DIRECT	GO:0035371~microtubule plus-end	4	0.892857	0.0359275	FBGN0001308, FBGN0020503, FBGN0001108, FBGN0027948	424	7	3723	5.01752	0.999991	0.312937	38.9379
GOTERM_CC_DIRECT	GO:0030496~midbody	7	1.5625	0.0389575	FBGN0086346, FBGN0011606, FBGN0003124, FBGN0013756, FBGN0002645, FBGN0001108, FBGN0000253	424	23	3723	2.67237	0.999997	0.31813	41.4751
GOTERM_CC_DIRECT	GO:0045261~proton-transporting ATP synthase complex, catalytic core F(1)	3	0.669643	0.035731	FBGN0011211, FBGN0010217, FBGN0020235	424	3	3723	8.78066	0.999991	0.320013	38.7699
GOTERM_CC_DIRECT	GO:0008091~spectrin	3	0.669643	0.035731	FBGN0250789, FBGN0004167, FBGN0250788	424	3	3723	8.78066	0.999991	0.320013	38.7699
INTERPRO	IPR003959:ATPase, AAA-type, core	10	2.23214	0.00509516	FBGN0028684, FBGN0040237, FBGN0028686, FBGN0028685, FBGN0028687, FBGN0004913, FBGN0015282, FBGN0020369, FBGN0036702, FBGN0261014	432	33	4154	2.91386	0.997057	0.321969	7.87872
UP_KEYWORDS	DNA damage	9	2.00893	0.082909	FBGN0010278, FBGN0002183, FBGN0036486, FBGN0259113, FBGN0040075, FBGN0002622, FBGN0000100, FBGN0034728, FBGN0004698	448	46	4470	1.95215	1	0.333487	66.9019
UP_KEYWORDS	Sulfation	3	0.669643	0.081362	FBGN0004045, FBGN0005391, FBGN0004047	448	5	4470	5.98661	1	0.333863	66.1815
UP_KEYWORDS	Dynein	3	0.669643	0.081362	FBGN0021825, FBGN0261797, FBGN0001108	448	5	4470	5.98661	1	0.333863	66.1815
UP_KEYWORDS	ATP synthesis	3	0.669643	0.081362	FBGN0011211, FBGN0010217, FBGN0020235	448	5	4470	5.98661	1	0.333863	66.1815
KEGG_PATHWAY	dme00630:Glyoxylate and dicarboxylate metabolism	6	1.33929	0.0796031	FBGN0029823, FBGN0010100, FBGN0024957, FBGN0262782, FBGN0262559, FBGN0036762	241	16	1591	2.47562	0.999266	0.34591	59.2002
GOTERM_BP_DIRECT	GO:0006094~gluconeogenesis	4	0.892857	0.00486614	FBGN0086355, FBGN0027580, FBGN0014869, FBGN0003074	425	4	3852	9.06353	0.996021	0.34632	7.53107
GOTERM_BP_DIRECT	GO:0006413~translational initiation	11	2.45536	0.00527029	FBGN0001942, FBGN0034237, FBGN0037249, FBGN0034258, FBGN0261609, FBGN0015834, FBGN0023213, FBGN0263231, FBGN0040227, FBGN0020660, FBGN0010488	425	37	3852	2.69456	0.997489	0.347957	8.13201
GOTERM_CC_DIRECT	GO:0042600~chorion	8	1.78571	0.0466359	FBGN0032788, FBGN0032789, FBGN0014464, FBGN0000427, FBGN0000356, FBGN0000355, FBGN0000358, FBGN0038469	424	30	3723	2.34151	1	0.360253	47.4742
GOTERM_CC_DIRECT	GO:0005643~nuclear pore	8	1.78571	0.0466359	FBGN0087013, FBGN0020497, FBGN0039302, FBGN0039120, FBGN0267727, FBGN0021761, FBGN0013756, FBGN0262743	424	30	3723	2.34151	1	0.360253	47.4742
GOTERM_BP_DIRECT	GO:0006974~cellular response to DNA damage stimulus	18	4.01786	0.00596848	FBGN0050382, FBGN0001942, FBGN0020653, FBGN0028686, FBGN0028687, FBGN0028692, FBGN0015283, FBGN0015282, FBGN0020369, FBGN0264326, FBGN0263600, FBGN0011761, FBGN0004066, FBGN0023174, FBGN0023175, FBGN0040309, FBGN0002622, FBGN0034728	425	81	3852	2.01412	0.998867	0.363754	9.16156
UP_KEYWORDS	Thiol protease	6	1.33929	0.0974136	FBGN0260462, FBGN0250848, FBGN0030366, FBGN0005632, FBGN0013770, FBGN0035402	448	25	4470	2.39464	1	0.375386	73.0008
KEGG_PATHWAY	dme00260:Glycine, serine and threonine metabolism	5	1.11607	0.0929806	FBGN0029823, FBGN0014427, FBGN0032350, FBGN0014869, FBGN0036762	241	12	1591	2.75069	0.999795	0.376054	65.1713
KEGG_PATHWAY	dme00250:Alanine, aspartate and glutamate metabolism	6	1.33929	0.0994808	FBGN0001125, FBGN0001098, FBGN0036927, FBGN0030478, FBGN0036663, FBGN0003189	241	17	1591	2.33	0.99989	0.381092	67.776
GOTERM_BP_DIRECT	GO:0006446~regulation of translational initiation	7	1.5625	0.0073585	FBGN0033902, FBGN0034237, FBGN0037249, FBGN0034258, FBGN0015834, FBGN0000146, FBGN0040227	425	17	3852	3.73204	0.999768	0.388742	11.1791
GOTERM_CC_DIRECT	GO:0031430~M band	4	0.892857	0.052736	FBGN0000064, FBGN0086355, FBGN0250906, FBGN0014869	424	8	3723	4.39033	1	0.388745	51.8286
GOTERM_CC_DIRECT	GO:0000940~condensed chromosome outer kinetochore	4	0.892857	0.052736	FBGN0003268, FBGN0263855, FBGN0040232, FBGN0003124	424	8	3723	4.39033	1	0.388745	51.8286
INTERPRO	IPR003960:ATPase, AAA-type, conserved site	8	1.78571	0.00689941	FBGN0028684, FBGN0028686, FBGN0028685, FBGN0028687, FBGN0015282, FBGN0020369, FBGN0036702, FBGN0261014	432	23	4154	3.34461	0.999629	0.389648	10.5262
INTERPRO	IPR016024:Armadillo-type fold	27	6.02679	0.00776172	FBGN0033698, FBGN0030674, FBGN0267727, FBGN0015477, FBGN0027948, FBGN0039959, FBGN0010488, FBGN0053129, FBGN0037894, FBGN0262743, FBGN0053554, FBGN0022213, FBGN0027568, FBGN0008635, FBGN0020497, FBGN0026252, FBGN0028695, FBGN0005632, FBGN0028692, FBGN0000319, FBGN0023213, FBGN0260439, FBGN0087013, FBGN0039214, FBGN0027779, FBGN0250753, FBGN0042177	432	154	4154	1.68588	0.999862	0.389774	11.7662
GOTERM_BP_DIRECT	GO:0007305~vitelline membrane formation involved in chorion-containing eggshell formation	5	1.11607	0.00705607	FBGN0004650, FBGN0005390, FBGN0261016, FBGN0000359, FBGN0085362	425	8	3852	5.66471	0.999672	0.394335	10.7438
INTERPRO	IPR001494:Importin-beta, N-terminal	6	1.33929	0.00745979	FBGN0020497, FBGN0026252, FBGN0037894, FBGN0262743, FBGN0042177, FBGN0022213	432	13	4154	4.43803	0.999805	0.39502	11.3339
INTERPRO	IPR009080:Aminoacyl-tRNA synthetase, class 1a, anticodon-binding	6	1.33929	0.00745979	FBGN0027093, FBGN0027091, FBGN0034401, FBGN0053123, FBGN0027086, FBGN0027079	432	13	4154	4.43803	0.999805	0.39502	11.3339
INTERPRO	IPR012340:Nucleic acid-binding, OB-fold	12	2.67857	0.00854193	FBGN0261602, FBGN0027080, FBGN0020633, FBGN0002069, FBGN0022959, FBGN0034967, FBGN0024332, FBGN0027084, FBGN0261609, FBGN0010173, FBGN0017577, FBGN0015929	432	48	4154	2.40394	0.999944	0.4026	12.8742
GOTERM_CC_DIRECT	GO:0005759~mitochondrial matrix	12	2.67857	0.0586116	FBGN0012036, FBGN0015245, FBGN0001125, FBGN0026761, FBGN0027580, FBGN0001098, FBGN0036927, FBGN0033879, FBGN0035811, FBGN0262559, FBGN0038271, FBGN0004888	424	58	3723	1.81669	1	0.413469	55.7046
INTERPRO	IPR014722:Ribosomal protein L2 domain 2	5	1.11607	0.00941583	FBGN0261602, FBGN0036825, FBGN0034967, FBGN0017579, FBGN0039857	432	9	4154	5.34208	0.999979	0.417087	14.0998
GOTERM_MF_DIRECT	GO:0002161~aminoacyl-tRNA editing activity	5	1.11607	0.0145169	FBGN0030007, FBGN0053123, FBGN0027086, FBGN0027079, FBGN0039175	411	9	3495	4.72425	0.998142	0.4354	18.6258
SMART	SM00382:AAA	17	3.79464	0.00310348	FBGN0040237, FBGN0028684, FBGN0020633, FBGN0028686, FBGN0028685, FBGN0028687, FBGN0024332, FBGN0030672, FBGN0015282, FBGN0020369, FBGN0036702, FBGN0261014, FBGN0010217, FBGN0004913, FBGN0040075, FBGN0261797, FBGN0015929	216	66	1819	2.16912	0.447712	0.447712	3.79275
GOTERM_BP_DIRECT	GO:0031122~cytoplasmic microtubule organization	8	1.78571	0.00950208	FBGN0033342, FBGN0037607, FBGN0037632, FBGN0032444, FBGN0027329, FBGN0038271, FBGN0030086, FBGN0027948	425	23	3852	3.15253	0.99998	0.451717	14.2083
GOTERM_BP_DIRECT	GO:0007279~pole cell formation	7	1.5625	0.0100337	FBGN0001942, FBGN0028734, FBGN0000146, FBGN0004419, FBGN0261797, FBGN0026620, FBGN0261014	425	18	3852	3.52471	0.999989	0.451927	14.9444
INTERPRO	IPR020568:Ribosomal protein S5 domain 2-type fold	8	1.78571	0.0112736	FBGN0004867, FBGN0034743, FBGN0000559, FBGN0003732, FBGN0026761, FBGN0039566, FBGN0001233, FBGN0039562	432	25	4154	3.07704	0.999998	0.459905	16.6517
GOTERM_BP_DIRECT	GO:0006108~malate metabolic process	4	0.892857	0.0111731	FBGN0002719, FBGN0262782, FBGN0028336, FBGN0262559	425	5	3852	7.25082	0.999997	0.470869	16.5022
GOTERM_CC_DIRECT	GO:0005788~endoplasmic reticulum lumen	4	0.892857	0.0726138	FBGN0001218, FBGN0014075, FBGN0005585, FBGN0014002	424	9	3723	3.90252	1	0.476859	63.8076
GOTERM_CC_DIRECT	GO:0000922~spindle pole	7	1.5625	0.077704	FBGN0000140, FBGN0030268, FBGN0002525, FBGN0003124, FBGN0000253, FBGN0026620, FBGN0027948	424	27	3723	2.27647	1	0.491817	66.3959
GOTERM_BP_DIRECT	GO:0001731~formation of translation preinitiation complex	7	1.5625	0.013334	FBGN0033902, FBGN0034237, FBGN0037249, FBGN0034258, FBGN0015834, FBGN0040227, FBGN0020660	425	19	3852	3.3392	1	0.515307	19.3833
GOTERM_MF_DIRECT	GO:0042277~peptide binding	4	0.892857	0.0244244	FBGN0052473, FBGN0004432, FBGN0039640, FBGN0261243	411	6	3495	5.6691	0.999976	0.532096	29.4276
INTERPRO	IPR000717:Proteasome component (PCI) domain	6	1.33929	0.0146169	FBGN0033902, FBGN0037249, FBGN0034258, FBGN0028689, FBGN0028690, FBGN0261396	432	15	4154	3.8463	1	0.534051	21.0659
GOTERM_MF_DIRECT	GO:0003743~translation initiation factor activity	11	2.45536	0.0239146	FBGN0001942, FBGN0033902, FBGN0034237, FBGN0037249, FBGN0034258, FBGN0261609, FBGN0015834, FBGN0023213, FBGN0040227, FBGN0020660, FBGN0010488	411	43	3495	2.17535	0.99997	0.550956	28.906
INTERPRO	IPR011991:Winged helix-turn-helix DNA-binding domain	13	2.90179	0.0160768	FBGN0037249, FBGN0034258, FBGN0028689, FBGN0033260, FBGN0261396, FBGN0028690, FBGN0038252, FBGN0033902, FBGN0261618, FBGN0263599, FBGN0010412, FBGN0035630, FBGN0000996	432	59	4154	2.11872	1	0.552479	22.9239
GOTERM_MF_DIRECT	GO:0003730~mRNA 3'-UTR binding	6	1.33929	0.0315819	FBGN0027835, FBGN0004838, FBGN0265297, FBGN0262735, FBGN0283442, FBGN0032679	411	16	3495	3.18887	0.999999	0.555907	36.385
GOTERM_CC_DIRECT	GO:0008541~proteasome regulatory particle, lid subcomplex	4	0.892857	0.0952807	FBGN0028689, FBGN0028690, FBGN0261396, FBGN0002787	424	10	3723	3.51226	1	0.558002	74.0742
GOTERM_BP_DIRECT	GO:0006260~DNA replication	11	2.45536	0.0159054	FBGN0010278, FBGN0011704, FBGN0002183, FBGN0024332, FBGN0004913, FBGN0010173, FBGN0259113, FBGN0005655, FBGN0000996, FBGN0011703, FBGN0015929	425	43	3852	2.31858	1	0.562076	22.6903
GOTERM_BP_DIRECT	GO:0006511~ubiquitin-dependent protein catabolic process	11	2.45536	0.0159054	FBGN0032216, FBGN0039214, FBGN0004066, FBGN0030366, FBGN0028689, FBGN0005632, FBGN0033260, FBGN0250843, FBGN0015283, FBGN0261396, FBGN0261014	425	43	3852	2.31858	1	0.562076	22.6903
INTERPRO	IPR002314:Aminoacyl-tRNA synthetase, class II (G/ H/ P/ S), conserved domain	4	0.892857	0.0174614	FBGN0027081, FBGN0027088, FBGN0031497, FBGN0005674	432	6	4154	6.41049	1	0.567199	24.648
INTERPRO	IPR009068:S15/NS1, RNA-binding	4	0.892857	0.0174614	FBGN0034401, FBGN0010265, FBGN0027088, FBGN0005674	432	6	4154	6.41049	1	0.567199	24.648
INTERPRO	IPR001208:Mini-chromosome maintenance, DNA-dependent ATPase	4	0.892857	0.0174614	FBGN0020633, FBGN0024332, FBGN0017577, FBGN0015929	432	6	4154	6.41049	1	0.567199	24.648
INTERPRO	IPR016185:Pre-ATP-grasp domain	4	0.892857	0.0174614	FBGN0000053, FBGN0027580, FBGN0033246, FBGN0003189	432	6	4154	6.41049	1	0.567199	24.648
INTERPRO	IPR018525:Mini-chromosome maintenance, conserved site	4	0.892857	0.0174614	FBGN0020633, FBGN0024332, FBGN0017577, FBGN0015929	432	6	4154	6.41049	1	0.567199	24.648
INTERPRO	IPR023415:Low-density lipoprotein (LDL) receptor class A, conserved site	4	0.892857	0.0174614	FBGN0267911, FBGN0004649, FBGN0261260, FBGN0002926	432	6	4154	6.41049	1	0.567199	24.648
GOTERM_MF_DIRECT	GO:0003777~microtubule motor activity	7	1.5625	0.0231511	FBGN0001308, FBGN0030268, FBGN0011606, FBGN0040233, FBGN0040232, FBGN0010235, FBGN0261797	411	20	3495	2.97628	0.999958	0.568003	28.1182
GOTERM_MF_DIRECT	GO:0004177~aminopeptidase activity	5	1.11607	0.0314254	FBGN0020370, FBGN0052473, FBGN0035630, FBGN0039640, FBGN0261243	411	11	3495	3.8653	0.999999	0.576038	36.2399
GOTERM_MF_DIRECT	GO:0003779~actin binding	15	3.34821	0.0298919	FBGN0260442, FBGN0029688, FBGN0261458, FBGN0014141, FBGN0020503, FBGN0004397, FBGN0003392, FBGN0250789, FBGN0000667, FBGN0004167, FBGN0260049, FBGN0250788, FBGN0011726, FBGN0011661, FBGN0026084	411	70	3495	1.82221	0.999998	0.581036	34.8023
INTERPRO	IPR016040:NAD(P)-binding domain	16	3.57143	0.0197138	FBGN0014455, FBGN0029113, FBGN0000055, FBGN0002719, FBGN0001098, FBGN0001092, FBGN0262559, FBGN0020236, FBGN0028479, FBGN0021765, FBGN0283427, FBGN0032350, FBGN0023143, FBGN0262782, FBGN0036663, FBGN0004888	432	82	4154	1.87624	1	0.596962	27.3757
GOTERM_BP_DIRECT	GO:0035071~salivary gland cell autophagic cell death	10	2.23214	0.0193344	FBGN0260462, FBGN0027932, FBGN0034967, FBGN0261618, FBGN0013770, FBGN0004432, FBGN0029176, FBGN0262559, FBGN0000253, FBGN0010488	425	38	3852	2.38514	1	0.602151	26.9026
GOTERM_BP_DIRECT	GO:0030433~ER-associated ubiquitin-dependent protein catabolic process	6	1.33929	0.0185788	FBGN0028684, FBGN0028686, FBGN0028685, FBGN0028687, FBGN0015282, FBGN0020369	425	15	3852	3.62541	1	0.602999	25.9933
GOTERM_BP_DIRECT	GO:0000059~protein import into nucleus, docking	4	0.892857	0.0205344	FBGN0087013, FBGN0031078, FBGN0262743, FBGN0042177	425	6	3852	6.04235	1	0.609492	28.3252
GOTERM_BP_DIRECT	GO:0045571~negative regulation of imaginal disc growth	4	0.892857	0.0205344	FBGN0042134, FBGN0015778, FBGN0028734, FBGN0020279	425	6	3852	6.04235	1	0.609492	28.3252
GOTERM_MF_DIRECT	GO:0003723~RNA binding	31	6.91964	0.0402008	FBGN0038277, FBGN0036450, FBGN0039117, FBGN0000392, FBGN0039175, FBGN0010488, FBGN0259937, FBGN0004867, FBGN0036213, FBGN0026079, FBGN0043884, FBGN0261618, FBGN0014026, FBGN0002622, FBGN0004419, FBGN0263231, FBGN0010278, FBGN0011284, FBGN0039120, FBGN0064225, FBGN0023213, FBGN0028734, FBGN0000146, FBGN0027090, FBGN0027081, FBGN0042134, FBGN0034087, FBGN0005674, FBGN0283442, FBGN0010411, FBGN00157…	411	186	3495	1.41727	1	0.62476	43.9163
GOTERM_BP_DIRECT	GO:0007017~microtubule-based process	8	1.78571	0.0283353	FBGN0000140, FBGN0087040, FBGN0003887, FBGN0020503, FBGN0000150, FBGN0002645, FBGN0266521, FBGN0027948	425	28	3852	2.58958	1	0.627267	36.9587
GOTERM_BP_DIRECT	GO:0009408~response to heat	9	2.00893	0.0278221	FBGN0001225, FBGN0001226, FBGN0003392, FBGN0015245, FBGN0026761, FBGN0013756, FBGN0038145, FBGN0001233, FBGN0263106	425	34	3852	2.39917	1	0.631768	36.4222
GOTERM_BP_DIRECT	GO:0007268~chemical synaptic transmission	7	1.5625	0.0276076	FBGN0003392, FBGN0265297, FBGN0002921, FBGN0250906, FBGN0028734, FBGN0000319, FBGN0003360	425	22	3852	2.88385	1	0.640558	36.1966
GOTERM_MF_DIRECT	GO:0019843~rRNA binding	7	1.5625	0.0445961	FBGN0261602, FBGN0034968, FBGN0011284, FBGN0038277, FBGN0010408, FBGN0010411, FBGN0015756	411	23	3495	2.58807	1	0.643876	47.4297
GOTERM_BP_DIRECT	GO:0007018~microtubule-based movement	9	2.00893	0.023451	FBGN0001308, FBGN0030268, FBGN0011606, FBGN0040233, FBGN0040232, FBGN0010235, FBGN0021825, FBGN0261797, FBGN0001108	425	33	3852	2.47187	1	0.644452	31.6752
GOTERM_BP_DIRECT	GO:0048477~oogenesis	27	6.02679	0.0270816	FBGN0001942, FBGN0022959, FBGN0261458, FBGN0266717, FBGN0265297, FBGN0005632, FBGN0004649, FBGN0000146, FBGN0000392, FBGN0001108, FBGN0001233, FBGN0027948, FBGN0017545, FBGN0261014, FBGN0000140, FBGN0004867, FBGN0004650, FBGN0005391, FBGN0250753, FBGN0020618, FBGN0003204, FBGN0000359, FBGN0283442, FBGN0003360, FBGN0263231, FBGN0031390, FBGN0261797	425	161	3852	1.51997	1	0.645444	35.6404
GOTERM_BP_DIRECT	GO:0070584~mitochondrion morphogenesis	5	1.11607	0.0254329	FBGN0261276, FBGN0021765, FBGN0019960, FBGN0019886, FBGN0001220	425	11	3852	4.11979	1	0.647406	33.8673
GOTERM_BP_DIRECT	GO:0007306~eggshell chorion assembly	5	1.11607	0.0254329	FBGN0000427, FBGN0004650, FBGN0000359, FBGN0261987, FBGN0002926	425	11	3852	4.11979	1	0.647406	33.8673
GOTERM_BP_DIRECT	GO:0022008~neurogenesis	54	12.0536	0.0246743	FBGN0020653, FBGN0002183, FBGN0019960, FBGN0040232, FBGN0003124, FBGN0005585, FBGN0021825, FBGN0027783, FBGN0087040, FBGN0085436, FBGN0039737, FBGN0004047, FBGN0259113, FBGN0022213, FBGN0010278, FBGN0033688, FBGN0010078, FBGN0265297, FBGN0027081, FBGN0003261, FBGN0040075, FBGN0005655, FBGN0020392, FBGN0265434, FBGN0030208, FBGN0010621, FBGN0031020, FBGN0028685, FBGN0038277, FBGN0024332, FBGN00411…	425	372	3852	1.31567	1	0.6495	33.0362
GOTERM_BP_DIRECT	GO:0007067~mitotic nuclear division	20	4.46429	0.0270196	FBGN0001942, FBGN0003732, FBGN0014141, FBGN0003124, FBGN0023213, FBGN0021825, FBGN0027329, FBGN0001108, FBGN0027948, FBGN0000140, FBGN0020255, FBGN0027783, FBGN0011606, FBGN0026181, FBGN0263599, FBGN0262743, FBGN0002622, FBGN0000150, FBGN0261797, FBGN0026620	425	109	3852	1.66303	1	0.657044	35.5745
GOTERM_BP_DIRECT	GO:0071329~cellular response to sucrose stimulus	3	0.669643	0.0336212	FBGN0283427, FBGN0266064, FBGN0033246	425	3	3852	9.06353	1	0.659156	42.2436
GOTERM_BP_DIRECT	GO:0035152~regulation of tube architecture, open tracheal system	3	0.669643	0.0336212	FBGN0003392, FBGN0002921, FBGN0000150	425	3	3852	9.06353	1	0.659156	42.2436
GOTERM_BP_DIRECT	GO:0003374~dynamin polymerization involved in mitochondrial fission	3	0.669643	0.0336212	FBGN0261276, FBGN0003392, FBGN0026479	425	3	3852	9.06353	1	0.659156	42.2436
GOTERM_BP_DIRECT	GO:0046716~muscle cell cellular homeostasis	6	1.33929	0.0318439	FBGN0261458, FBGN0250906, FBGN0020618, FBGN0003360, FBGN0000253, FBGN0261014	425	17	3852	3.19889	1	0.659866	40.5149
GOTERM_BP_DIRECT	GO:0048134~germ-line cyst formation	4	0.892857	0.0330392	FBGN0250789, FBGN0028734, FBGN0283442, FBGN0261797	425	7	3852	5.17916	1	0.662974	41.6828
INTERPRO	IPR000629:RNA helicase, ATP-dependent, DEAD-box, conserved site	6	1.33929	0.025321	FBGN0001942, FBGN0003261, FBGN0283442, FBGN0263231, FBGN0004419, FBGN0035720	432	17	4154	3.39379	1	0.675515	33.7694
GOTERM_BP_DIRECT	GO:0006508~proteolysis	16	3.57143	0.0383744	FBGN0250848, FBGN0037580, FBGN0032242, FBGN0036702, FBGN0016122, FBGN0002926, FBGN0000454, FBGN0261014, FBGN0260462, FBGN0020370, FBGN0052473, FBGN0013770, FBGN0030344, FBGN0039640, FBGN0259979, FBGN0261243	425	84	3852	1.72639	1	0.698271	46.6385
INTERPRO	IPR023332:Proteasome A-type subunit	4	0.892857	0.0282334	FBGN0050382, FBGN0004066, FBGN0250843, FBGN0023175	432	7	4154	5.49471	1	0.701889	36.8781
INTERPRO	IPR002017:Spectrin repeat	4	0.892857	0.0282334	FBGN0250789, FBGN0000667, FBGN0004167, FBGN0250788	432	7	4154	5.49471	1	0.701889	36.8781
INTERPRO	IPR000426:Proteasome, alpha-subunit, N-terminal domain	4	0.892857	0.0282334	FBGN0050382, FBGN0004066, FBGN0250843, FBGN0023175	432	7	4154	5.49471	1	0.701889	36.8781
INTERPRO	IPR018159:Spectrin/alpha-actinin	4	0.892857	0.0282334	FBGN0250789, FBGN0000667, FBGN0004167, FBGN0250788	432	7	4154	5.49471	1	0.701889	36.8781
INTERPRO	IPR003594:Histidine kinase-like ATPase, ATP-binding domain	4	0.892857	0.0282334	FBGN0003732, FBGN0026761, FBGN0001233, FBGN0039562	432	7	4154	5.49471	1	0.701889	36.8781
GOTERM_BP_DIRECT	GO:0007304~chorion-containing eggshell formation	7	1.5625	0.0412716	FBGN0014464, FBGN0000427, FBGN0004650, FBGN0005390, FBGN0262743, FBGN0261987, FBGN0000996	425	24	3852	2.64353	1	0.706077	49.1613
GOTERM_BP_DIRECT	GO:0007291~sperm individualization	7	1.5625	0.0412716	FBGN0033902, FBGN0003392, FBGN0011230, FBGN0267727, FBGN0000319, FBGN0004363, FBGN0037643	425	24	3852	2.64353	1	0.706077	49.1613
GOTERM_BP_DIRECT	GO:0007349~cellularization	8	1.78571	0.0402356	FBGN0042134, FBGN0029688, FBGN0003392, FBGN0005632, FBGN0020503, FBGN0028734, FBGN0261797, FBGN0001108	425	30	3852	2.41694	1	0.706083	48.2723
SMART	SM00913:SM00913	6	1.33929	0.0127566	FBGN0020497, FBGN0026252, FBGN0037894, FBGN0262743, FBGN0042177, FBGN0022213	216	13	1819	3.88675	0.913894	0.706562	14.7605
INTERPRO	IPR006134:DNA-directed DNA polymerase, family B, multifunctional domain	3	0.669643	0.0300084	FBGN0263600, FBGN0259113, FBGN0264326	432	3	4154	9.61574	1	0.711069	38.7051
INTERPRO	IPR020575:Heat shock protein Hsp90, N-terminal	3	0.669643	0.0300084	FBGN0026761, FBGN0001233, FBGN0039562	432	3	4154	9.61574	1	0.711069	38.7051
INTERPRO	IPR001401:Dynamin, GTPase domain	3	0.669643	0.0300084	FBGN0261276, FBGN0003392, FBGN0026479	432	3	4154	9.61574	1	0.711069	38.7051
INTERPRO	IPR006172:DNA-directed DNA polymerase, family B	3	0.669643	0.0300084	FBGN0263600, FBGN0259113, FBGN0264326	432	3	4154	9.61574	1	0.711069	38.7051
INTERPRO	IPR001404:Heat shock protein Hsp90	3	0.669643	0.0300084	FBGN0026761, FBGN0001233, FBGN0039562	432	3	4154	9.61574	1	0.711069	38.7051
INTERPRO	IPR000793:ATPase, F1/V1/A1 complex, alpha/beta subunit, C-terminal	3	0.669643	0.0300084	FBGN0011211, FBGN0010217, FBGN0263598	432	3	4154	9.61574	1	0.711069	38.7051
INTERPRO	IPR006133:DNA-directed DNA polymerase, family B, exonuclease domain	3	0.669643	0.0300084	FBGN0263600, FBGN0259113, FBGN0264326	432	3	4154	9.61574	1	0.711069	38.7051
GOTERM_MF_DIRECT	GO:0003724~RNA helicase activity	5	1.11607	0.0563843	FBGN0001942, FBGN0263599, FBGN0283442, FBGN0039117, FBGN0035720	411	13	3495	3.27063	1	0.712859	55.8691
GOTERM_MF_DIRECT	GO:0000287~magnesium ion binding	9	2.00893	0.0606169	FBGN0250837, FBGN0267385, FBGN0003076, FBGN0000579, FBGN0027291, FBGN0016687, FBGN0000150, FBGN0039175, FBGN0001248	411	37	3495	2.06846	1	0.722078	58.5787
GOTERM_BP_DIRECT	GO:0008340~determination of adult lifespan	17	3.79464	0.0448886	FBGN0020653, FBGN0002719, FBGN0002921, FBGN0014141, FBGN0025352, FBGN0003462, FBGN0004507, FBGN0028479, FBGN0001225, FBGN0001226, FBGN0086355, FBGN0020238, FBGN0027779, FBGN0000556, FBGN0023143, FBGN0040309, FBGN0003360	425	93	3852	1.65677	1	0.72771	52.154
GOTERM_BP_DIRECT	GO:0048102~autophagic cell death	8	1.78571	0.0472467	FBGN0260462, FBGN0027932, FBGN0034967, FBGN0261618, FBGN0013770, FBGN0004432, FBGN0029176, FBGN0010488	425	31	3852	2.33898	1	0.728997	54.0152
GOTERM_BP_DIRECT	GO:0045727~positive regulation of translation	5	1.11607	0.0461688	FBGN0027835, FBGN0004838, FBGN0265297, FBGN0283442, FBGN0026083	425	13	3852	3.48597	1	0.72916	53.173
GOTERM_BP_DIRECT	GO:0061077~chaperone-mediated protein folding	5	1.11607	0.0461688	FBGN0001225, FBGN0001226, FBGN0013269, FBGN0266599, FBGN0029174	425	13	3852	3.48597	1	0.72916	53.173
GOTERM_BP_DIRECT	GO:0043171~peptide catabolic process	4	0.892857	0.0486291	FBGN0052473, FBGN0039640, FBGN0261243, FBGN0259979	425	8	3852	4.53176	1	0.731129	55.0746
GOTERM_BP_DIRECT	GO:0009744~response to sucrose	4	0.892857	0.0486291	FBGN0267385, FBGN0283427, FBGN0266064, FBGN0033246	425	8	3852	4.53176	1	0.731129	55.0746
GOTERM_BP_DIRECT	GO:0042052~rhabdomere development	6	1.33929	0.0498391	FBGN0026252, FBGN0261458, FBGN0001108, FBGN0000253, FBGN0011661, FBGN0011726	425	19	3852	2.86217	1	0.731912	55.983
GOTERM_MF_DIRECT	GO:0031369~translation initiation factor binding	4	0.892857	0.0785371	FBGN0033902, FBGN0034237, FBGN0034258, FBGN0250753	411	9	3495	3.7794	1	0.755083	68.4265
GOTERM_MF_DIRECT	GO:0000049~tRNA binding	6	1.33929	0.0759305	FBGN0027094, FBGN0027080, FBGN0026079, FBGN0027091, FBGN0030007, FBGN0027086	411	20	3495	2.55109	1	0.757036	67.1441
GOTERM_MF_DIRECT	GO:0008139~nuclear localization sequence binding	5	1.11607	0.0718868	FBGN0087013, FBGN0039120, FBGN0267727, FBGN0262743, FBGN0042177	411	14	3495	3.03702	1	0.767327	65.0584
GOTERM_MF_DIRECT	GO:0004298~threonine-type endopeptidase activity	5	1.11607	0.0718868	FBGN0050382, FBGN0004066, FBGN0023174, FBGN0250843, FBGN0023175	411	14	3495	3.03702	1	0.767327	65.0584
GOTERM_MF_DIRECT	GO:0005198~structural molecule activity	7	1.5625	0.075447	FBGN0008635, FBGN0025724, FBGN0002525, FBGN0025725, FBGN0028689, FBGN0000319, FBGN0004397	411	26	3495	2.28944	1	0.769286	66.9009
GOTERM_BP_DIRECT	GO:0000028~ribosomal small subunit assembly	5	1.11607	0.0592014	FBGN0005533, FBGN0038277, FBGN0010412, FBGN0003517, FBGN0261593	425	14	3852	3.23697	1	0.777561	62.4515
GOTERM_BP_DIRECT	GO:0040008~regulation of growth	5	1.11607	0.0592014	FBGN0020238, FBGN0003392, FBGN0023143, FBGN0033246, FBGN0000319	425	14	3852	3.23697	1	0.777561	62.4515
GOTERM_BP_DIRECT	GO:0006606~protein import into nucleus	7	1.5625	0.0585698	FBGN0087013, FBGN0020255, FBGN0026252, FBGN0039302, FBGN0021761, FBGN0013756, FBGN0262743	425	26	3852	2.44018	1	0.781202	62.0448
INTERPRO	IPR019821:Kinesin, motor region, conserved site	5	1.11607	0.0382269	FBGN0001308, FBGN0030268, FBGN0011606, FBGN0040233, FBGN0040232	432	13	4154	3.69836	1	0.784227	46.5364
SMART	SM00948:SM00948	4	0.892857	0.0397064	FBGN0050382, FBGN0004066, FBGN0250843, FBGN0023175	216	7	1819	4.81217	0.999564	0.787267	39.589
SMART	SM00150:SPEC	4	0.892857	0.0397064	FBGN0250789, FBGN0000667, FBGN0004167, FBGN0250788	216	7	1819	4.81217	0.999564	0.787267	39.589
GOTERM_BP_DIRECT	GO:0006610~ribosomal protein import into nucleus	3	0.669643	0.0623762	FBGN0087013, FBGN0262743, FBGN0042177	425	4	3852	6.79765	1	0.788305	64.4345
GOTERM_BP_DIRECT	GO:0006950~response to stress	3	0.669643	0.0623762	FBGN0001233, FBGN0032961, FBGN0039562	425	4	3852	6.79765	1	0.788305	64.4345
GOTERM_BP_DIRECT	GO:0035046~pronuclear migration	3	0.669643	0.0623762	FBGN0087040, FBGN0003124, FBGN0026620	425	4	3852	6.79765	1	0.788305	64.4345
SMART	SM00350:MCM	4	0.892857	0.0248229	FBGN0020633, FBGN0024332, FBGN0017577, FBGN0015929	216	6	1819	5.6142	0.991779	0.798171	26.8516
INTERPRO	IPR011990:Tetratricopeptide-like helical	14	3.125	0.0426926	FBGN0005777, FBGN0031020, FBGN0039302, FBGN0037624, FBGN0028689, FBGN0029676, FBGN0015544, FBGN0034087, FBGN0000319, FBGN0053554, FBGN0261396, FBGN0010235, FBGN0029174, FBGN0024352	432	75	4154	1.79494	1	0.79929	50.388
INTERPRO	IPR001589:Actinin-type, actin-binding, conserved site	4	0.892857	0.0417578	FBGN0000667, FBGN0014141, FBGN0004167, FBGN0250788	432	8	4154	4.80787	1	0.802556	49.604
INTERPRO	IPR002172:Low-density lipoprotein (LDL) receptor class A repeat	4	0.892857	0.0417578	FBGN0267911, FBGN0004649, FBGN0261260, FBGN0002926	432	8	4154	4.80787	1	0.802556	49.604
SMART	SM00192:LDLa	4	0.892857	0.0581055	FBGN0267911, FBGN0004649, FBGN0261260, FBGN0002926	216	8	1819	4.21065	0.999989	0.804731	52.5099
SMART	SM00991:SM00991	3	0.669643	0.0710022	FBGN0034401, FBGN0027088, FBGN0005674	216	4	1819	6.31597	0.999999	0.827674	59.9944
GOTERM_BP_DIRECT	GO:0000281~mitotic cytokinesis	10	2.23214	0.074778	FBGN0086346, FBGN0003392, FBGN0026181, FBGN0263979, FBGN0004167, FBGN0053554, FBGN0026479, FBGN0011726, FBGN0000996, FBGN0265434	425	48	3852	1.88824	1	0.834223	71.2783
INTERPRO	IPR001353:Proteasome, subunit alpha/beta	5	1.11607	0.0492647	FBGN0050382, FBGN0004066, FBGN0023174, FBGN0250843, FBGN0023175	432	14	4154	3.43419	1	0.834922	55.5857
GOTERM_BP_DIRECT	GO:0006607~NLS-bearing protein import into nucleus	5	1.11607	0.0739733	FBGN0087013, FBGN0039302, FBGN0267727, FBGN0262743, FBGN0042177	425	15	3852	3.02118	1	0.837004	70.8746
GOTERM_BP_DIRECT	GO:0040003~chitin-based cuticle development	5	1.11607	0.0739733	FBGN0002525, FBGN0026415, FBGN0013763, FBGN0261260, FBGN0261797	425	15	3852	3.02118	1	0.837004	70.8746
GOTERM_BP_DIRECT	GO:0000027~ribosomal large subunit assembly	5	1.11607	0.0739733	FBGN0034968, FBGN0064225, FBGN0026372, FBGN0020910, FBGN0039857	425	15	3852	3.02118	1	0.837004	70.8746
SMART	SM00053:DYNc	3	0.669643	0.0384775	FBGN0261276, FBGN0003392, FBGN0026479	216	3	1819	8.4213	0.999444	0.846427	38.6202
SMART	SM00486:POLBc	3	0.669643	0.0384775	FBGN0263600, FBGN0259113, FBGN0264326	216	3	1819	8.4213	0.999444	0.846427	38.6202
SMART	SM00088:PINT	5	1.11607	0.0574032	FBGN0033902, FBGN0034258, FBGN0028689, FBGN0028690, FBGN0261396	216	13	1819	3.23896	0.999988	0.847697	52.0675
INTERPRO	IPR024571:Domain of unknown function DUF3358	3	0.669643	0.0559202	FBGN0052473, FBGN0039640, FBGN0261243	432	4	4154	7.21181	1	0.863257	60.3258
INTERPRO	IPR020003:ATPase, alpha/beta subunit, nucleotide-binding domain, active site	3	0.669643	0.0559202	FBGN0011211, FBGN0010217, FBGN0263598	432	4	4154	7.21181	1	0.863257	60.3258
INTERPRO	IPR005479:Carbamoyl-phosphate synthetase large subunit-like, ATP-binding domain	3	0.669643	0.0559202	FBGN0027580, FBGN0033246, FBGN0003189	432	4	4154	7.21181	1	0.863257	60.3258
INTERPRO	IPR016102:Succinyl-CoA synthetase-like	3	0.669643	0.0559202	FBGN0020236, FBGN0004888, FBGN0037643	432	4	4154	7.21181	1	0.863257	60.3258
INTERPRO	IPR000738:WHEP-TRS	3	0.669643	0.0559202	FBGN0034401, FBGN0027088, FBGN0005674	432	4	4154	7.21181	1	0.863257	60.3258
INTERPRO	IPR011054:Rudiment single hybrid motif	3	0.669643	0.0559202	FBGN0000053, FBGN0027580, FBGN0033246	432	4	4154	7.21181	1	0.863257	60.3258
INTERPRO	IPR000194:ATPase, F1/V1/A1 complex, alpha/beta subunit, nucleotide-binding domain	3	0.669643	0.0559202	FBGN0011211, FBGN0010217, FBGN0263598	432	4	4154	7.21181	1	0.863257	60.3258
INTERPRO	IPR005811:ATP-citrate lyase/succinyl-CoA ligase	3	0.669643	0.0559202	FBGN0020236, FBGN0004888, FBGN0037643	432	4	4154	7.21181	1	0.863257	60.3258
INTERPRO	IPR004100:ATPase, alpha/beta subunit, N-terminal	3	0.669643	0.0559202	FBGN0011211, FBGN0010217, FBGN0263598	432	4	4154	7.21181	1	0.863257	60.3258
SMART	SM00129:KISc	5	1.11607	0.0909025	FBGN0001308, FBGN0030268, FBGN0011606, FBGN0040233, FBGN0040232	216	15	1819	2.8071	1	0.867681	69.4411
GOTERM_BP_DIRECT	GO:0051028~mRNA transport	6	1.33929	0.086019	FBGN0020497, FBGN0087040, FBGN0013756, FBGN0028734, FBGN0021825, FBGN0001108	425	22	3852	2.47187	1	0.869732	76.3953
GOTERM_BP_DIRECT	GO:0001736~establishment of planar polarity	4	0.892857	0.0883305	FBGN0026181, FBGN0260049, FBGN0011726, FBGN0265434	425	10	3852	3.62541	1	0.871837	77.3354
GOTERM_BP_DIRECT	GO:0007097~nuclear migration	4	0.892857	0.0883305	FBGN0000140, FBGN0021768, FBGN0002525, FBGN0026620	425	10	3852	3.62541	1	0.871837	77.3354
GOTERM_BP_DIRECT	GO:0006334~nucleosome assembly	5	1.11607	0.0904169	FBGN0015268, FBGN0263979, FBGN0022893, FBGN0053868, FBGN0038252	425	16	3852	2.83235	1	0.873165	78.1538
INTERPRO	IPR014721:Ribosomal protein S5 domain 2-type fold, subgroup	5	1.11607	0.0618639	FBGN0004867, FBGN0034743, FBGN0000559, FBGN0003732, FBGN0039566	432	15	4154	3.20525	1	0.882706	64.1537
INTERPRO	IPR001752:Kinesin, motor domain	5	1.11607	0.0618639	FBGN0001308, FBGN0030268, FBGN0011606, FBGN0040233, FBGN0040232	432	15	4154	3.20525	1	0.882706	64.1537
GOTERM_BP_DIRECT	GO:0006919~activation of cysteine-type endopeptidase activity involved in apoptotic process	3	0.669643	0.0965116	FBGN0011704, FBGN0262559, FBGN0011703	425	5	3852	5.43812	1	0.88578	80.3886
GOTERM_BP_DIRECT	GO:0051383~kinetochore organization	3	0.669643	0.0965116	FBGN0000140, FBGN0001108, FBGN0000253	425	5	3852	5.43812	1	0.88578	80.3886
GOTERM_BP_DIRECT	GO:0000060~protein import into nucleus, translocation	3	0.669643	0.0965116	FBGN0087013, FBGN0262743, FBGN0042177	425	5	3852	5.43812	1	0.88578	80.3886
GOTERM_BP_DIRECT	GO:0090328~regulation of olfactory learning	3	0.669643	0.0965116	FBGN0041188, FBGN0028734, FBGN0004419	425	5	3852	5.43812	1	0.88578	80.3886
GOTERM_BP_DIRECT	GO:0006164~purine nucleotide biosynthetic process	3	0.669643	0.0965116	FBGN0000052, FBGN0003204, FBGN0039241	425	5	3852	5.43812	1	0.88578	80.3886
GOTERM_BP_DIRECT	GO:0007344~pronuclear fusion	3	0.669643	0.0965116	FBGN0003124, FBGN0026620, FBGN0027948	425	5	3852	5.43812	1	0.88578	80.3886
GOTERM_BP_DIRECT	GO:0042176~regulation of protein catabolic process	3	0.669643	0.0965116	FBGN0028695, FBGN0028692, FBGN0261396	425	5	3852	5.43812	1	0.88578	80.3886
GOTERM_BP_DIRECT	GO:0042026~protein refolding	3	0.669643	0.0965116	FBGN0001225, FBGN0001226, FBGN0015245	425	5	3852	5.43812	1	0.88578	80.3886
GOTERM_BP_DIRECT	GO:0047497~mitochondrion transport along microtubule	3	0.669643	0.0965116	FBGN0001308, FBGN0261797, FBGN0001108	425	5	3852	5.43812	1	0.88578	80.3886
GOTERM_BP_DIRECT	GO:0051315~attachment of mitotic spindle microtubules to kinetochore	3	0.669643	0.0965116	FBGN0040233, FBGN0040232, FBGN0003124	425	5	3852	5.43812	1	0.88578	80.3886
INTERPRO	IPR018200:Peptidase C19, ubiquitin carboxyl-terminal hydrolase 2, conserved site	5	1.11607	0.0759881	FBGN0032216, FBGN0039214, FBGN0030366, FBGN0005632, FBGN0035402	432	16	4154	3.00492	1	0.923952	71.9068
INTERPRO	IPR009000:Translation elongation/initiation factor/Ribosomal, beta-barrel	6	1.33929	0.0823891	FBGN0027094, FBGN0000559, FBGN0000556, FBGN0020910, FBGN0039566, FBGN0024556	432	23	4154	2.50845	1	0.934463	74.8753
INTERPRO	IPR022812:Dynamin	3	0.669643	0.0868979	FBGN0261276, FBGN0003392, FBGN0026479	432	5	4154	5.76944	1	0.939396	76.7869
INTERPRO	IPR001930:Peptidase M1, alanine aminopeptidase/leukotriene A4 hydrolase	3	0.669643	0.0868979	FBGN0052473, FBGN0039640, FBGN0261243	432	5	4154	5.76944	1	0.939396	76.7869
INTERPRO	IPR003307:W2 domain	3	0.669643	0.0868979	FBGN0250753, FBGN0023213, FBGN0010488	432	5	4154	5.76944	1	0.939396	76.7869
INTERPRO	IPR025661:Cysteine peptidase, asparagine active site	3	0.669643	0.0868979	FBGN0260462, FBGN0250848, FBGN0013770	432	5	4154	5.76944	1	0.939396	76.7869
INTERPRO	IPR013785:Aldolase-type TIM barrel	5	1.11607	0.091578	FBGN0000064, FBGN0086355, FBGN0027580, FBGN0003204, FBGN0036663	432	17	4154	2.82816	1	0.944085	78.6262
INTERPRO	IPR004161:Translation elongation factor EFTu/EF1A, domain 2	4	0.892857	0.0974717	FBGN0000559, FBGN0000556, FBGN0039566, FBGN0024556	432	11	4154	3.49663	1	0.950233	80.7484
PIR_SUPERFAMILY	PIRSF002583:heat shock protein, HSP90/HTPG types	3	0.669643	0.0583199	FBGN0026761, FBGN0001233, FBGN0039562	68	3	454	6.67647	0.979876	0.979876	45.7969
UP_SEQ_FEATURE	repeat:HEAT 6	4	0.892857	0.0861899	FBGN0033698, FBGN0262743, FBGN0260439, FBGN0053554	238	7	1481	3.55582	1	0.999999	74.6779
UP_SEQ_FEATURE	repeat:HEAT 4	4	0.892857	0.0861899	FBGN0033698, FBGN0262743, FBGN0260439, FBGN0053554	238	7	1481	3.55582	1	0.999999	74.6779
UP_SEQ_FEATURE	repeat:HEAT 2	4	0.892857	0.0861899	FBGN0033698, FBGN0262743, FBGN0260439, FBGN0053554	238	7	1481	3.55582	1	0.999999	74.6779
UP_SEQ_FEATURE	repeat:HEAT 3	4	0.892857	0.0861899	FBGN0033698, FBGN0262743, FBGN0260439, FBGN0053554	238	7	1481	3.55582	1	0.999999	74.6779
UP_SEQ_FEATURE	repeat:HEAT 1	4	0.892857	0.0861899	FBGN0033698, FBGN0262743, FBGN0260439, FBGN0053554	238	7	1481	3.55582	1	0.999999	74.6779
UP_SEQ_FEATURE	repeat:HEAT 5	4	0.892857	0.0861899	FBGN0033698, FBGN0262743, FBGN0260439, FBGN0053554	238	7	1481	3.55582	1	0.999999	74.6779
UP_SEQ_FEATURE	splice variant	62	13.8393	0.0744827	FBGN0020653, FBGN0002183, FBGN0019960, FBGN0037580, FBGN0003189, FBGN0032198, FBGN0000559, FBGN0261618, FBGN0263006, FBGN0260049, FBGN0004419, FBGN0037249, FBGN0002921, FBGN0020503, FBGN0019644, FBGN0028692, FBGN0027291, FBGN0004698, FBGN0030151, FBGN0016685, FBGN0011230, FBGN0000667, FBGN0003261, FBGN0023175, FBGN0003360, FBGN0011661, FBGN0265434, FBGN0000064, FBGN0001098, FBGN0004649, FBGN00411…	238	325	1481	1.1871	1	1	69.2569
UP_SEQ_FEATURE	binding site:Substrate	12	2.67857	0.0202318	FBGN0000064, FBGN0086355, FBGN0267385, FBGN0021765, FBGN0014455, FBGN0000579, FBGN0000055, FBGN0250906, FBGN0001098, FBGN0027291, FBGN0000116, FBGN0011703	238	36	1481	2.07423	1	1	26.7628
UP_SEQ_FEATURE	domain:Importin N-terminal	3	0.669643	0.0684443	FBGN0020497, FBGN0262743, FBGN0022213	238	3	1481	6.22269	1	1	66.0543
UP_SEQ_FEATURE	binding site:Substrate; via amide nitrogen	3	0.669643	0.0684443	FBGN0267385, FBGN0035811, FBGN0011703	238	3	1481	6.22269	1	1	66.0543
UP_SEQ_FEATURE	short sequence motif:"HIGH" region	4	0.892857	0.0556908	FBGN0027093, FBGN0027091, FBGN0005674, FBGN0027090	238	6	1481	4.14846	1	1	58.2386

## Sheet: MatedFemale.STRING
Biological Process							Molecular Function
#term ID	term description	observed gene count	background gene count	false discovery rate	matching proteins in your network (IDs)	matching proteins in your network (labels)
GO:0042254	ribosome biogenesis	24	127	0.028	FBpp0070382,FBpp0071295,FBpp0071449,FBpp0071846,FBpp0071892,FBpp0072083,FBpp0073098,FBpp0076141,FBpp0077873,FBpp0078971,FBpp0079306,FBpp0079443,FBpp0079780,FBpp0080052,FBpp0081001,FBpp0081907,FBpp0082984,FBpp0083415,FBpp0085924,FBpp0087045,FBpp0087340,FBpp0088519,FBpp0291670,FBpp0305034	CG10914,CG11583,CG13096,CG14722,CG18178,CG3071,CG5033,CG6724,CG7686,CG7845,CG8545,CG9246,CG9344,Fib,Nnp-1,Non3,Nopp140,RpL12,RpS24,RpS28b,hoip,l(2)k09022,mTerf3,ppan
GO:0042273	ribosomal large subunit biogenesis	13	44	0.0315	FBpp0072083,FBpp0073098,FBpp0076141,FBpp0079306,FBpp0079443,FBpp0079780,FBpp0081001,FBpp0081907,FBpp0082984,FBpp0083415,FBpp0087045,FBpp0088519,FBpp0291670	CG11583,CG13096,CG14722,CG18178,CG5033,CG6724,CG7845,CG8545,CG9246,Non3,RpL12,hoip,ppan	Cellular Compartment
GO:0006364	rRNA processing	17	77	0.033	FBpp0070382,FBpp0071295,FBpp0071449,FBpp0071846,FBpp0071892,FBpp0076141,FBpp0078971,FBpp0079306,FBpp0079443,FBpp0079780,FBpp0080052,FBpp0081907,FBpp0082984,FBpp0087045,FBpp0087340,FBpp0088519,FBpp0305034	CG13096,CG14722,CG18178,CG3071,CG5033,CG6724,CG7686,CG8545,CG9344,Fib,Nnp-1,Non3,Nopp140,RpS24,RpS28b,hoip,l(2)k09022
GO:0022613	ribonucleoprotein complex biogenesis	29	194	0.0446	FBpp0070382,FBpp0071295,FBpp0071449,FBpp0071846,FBpp0071892,FBpp0072083,FBpp0073098,FBpp0075313,FBpp0076141,FBpp0077873,FBpp0078971,FBpp0079306,FBpp0079443,FBpp0079780,FBpp0080052,FBpp0081001,FBpp0081123,FBpp0081907,FBpp0082637,FBpp0082984,FBpp0083415,FBpp0085924,FBpp0087045,FBpp0087340,FBpp0088519,FBpp0110412,FBpp0291670,FBpp0305034,FBpp0305943	AGO2,Bx42,CG10055,CG10914,CG11583,CG13096,CG14722,CG18178,CG3071,CG5033,CG6724,CG7686,CG7845,CG8545,CG9246,CG9344,Fib,Nnp-1,Non3,Nopp140,RpL12,RpL38,RpS24,RpS28b,hoip,l(2)k09022,mTerf3,ppan,spn-E
							UniProt Keywords
Cellular Component
#term ID	term description	observed gene count	background gene count	false discovery rate	matching proteins in your network (IDs)	matching proteins in your network (labels)
GO:0030684	preribosome	11	32	0.0158	FBpp0071892,FBpp0076141,FBpp0078971,FBpp0079443,FBpp0079780,FBpp0080052,FBpp0081001,FBpp0083415,FBpp0087340,FBpp0088519,FBpp0291670	CG18178,CG5033,CG6724,CG7686,CG7845,CG9246,Fib,Nnp-1,hoip,l(2)k09022,ppan
GO:0030687	preribosome, large subunit precursor	7	13	0.0241	FBpp0076141,FBpp0079780,FBpp0080052,FBpp0081001,FBpp0083415,FBpp0088519,FBpp0291670	CG18178,CG5033,CG6724,CG7845,CG9246,Nnp-1,ppan
GO:0005730	nucleolus	20	120	0.0422	FBpp0070382,FBpp0071449,FBpp0071892,FBpp0073098,FBpp0073822,FBpp0076141,FBpp0076649,FBpp0076918,FBpp0078971,FBpp0079328,FBpp0079443,FBpp0079780,FBpp0081001,FBpp0082984,FBpp0085233,FBpp0087045,FBpp0087637,FBpp0088519,FBpp0291670,FBpp0305034	CG10077,CG11583,CG18178,CG3071,CG5033,CG6724,CG7845,CG8545,CG9246,CG9344,Fib,Non1,Non3,Nopp140,RpS13,Top1,hoip,l(2)k09022,mod,pen
Uniprot Keyword
#term ID	term description	observed gene count	background gene count	false discovery rate	matching proteins in your network (IDs)	matching proteins in your network (labels)
KW-1133	Transmembrane helix	72	605	0.00018	FBpp0070155,FBpp0070162,FBpp0070374,FBpp0070643,FBpp0070966,FBpp0070968,FBpp0071047,FBpp0071061,FBpp0071077,FBpp0071307,FBpp0071404,FBpp0071756,FBpp0071760,FBpp0072308,FBpp0072323,FBpp0072842,FBpp0072919,FBpp0073586,FBpp0073862,FBpp0074150,FBpp0074466,FBpp0075209,FBpp0075379,FBpp0075398,FBpp0075947,FBpp0076352,FBpp0076580,FBpp0076833,FBpp0077515,FBpp0077677,FBpp0077740,FBpp0078663,FBpp0078688,FBp…	C1GalTA,CG10590,CG10880,CG11210,CG13365,CG1444,CG15743,CG17776,CG30373,CG3061,CG31360,CG32699,CG32736,CG34228,CG3662,CG42497,CG4293,CG43693,CG4729,CG5535,CG6230,CG7011,CG7382,CG7556,CG7675,CG7872,CG8112,CG8297,CG8303,CG8405,CG9723,CHOp24,Ccdc56,Cyt-b5,Desat1,Fatp,Inx2,Kr-h2,Mpc1,NP15.6,NTPase,Nep2,Pvr,Rtnl1,SMSr,Scox,Spp,SsRbeta,Surf4,Syx18,TRAM,ZnT63C,babos,emp,ergic53,l(1)G0289,l(1)G0320,mas-1,…
KW-0472	Membrane	82	795	0.0017	FBpp0070155,FBpp0070162,FBpp0070374,FBpp0070643,FBpp0070966,FBpp0070968,FBpp0071047,FBpp0071061,FBpp0071077,FBpp0071307,FBpp0071404,FBpp0071564,FBpp0071756,FBpp0071760,FBpp0072308,FBpp0072323,FBpp0072842,FBpp0072919,FBpp0073338,FBpp0073586,FBpp0073845,FBpp0073862,FBpp0074150,FBpp0074466,FBpp0074536,FBpp0074694,FBpp0075209,FBpp0075379,FBpp0075398,FBpp0075947,FBpp0076352,FBpp0076580,FBpp0076833,FBp…	ATPsynD,C1GalTA,CG10590,CG10880,CG11210,CG13365,CG1444,CG15743,CG17776,CG30373,CG3061,CG31360,CG32699,CG32736,CG34228,CG3662,CG42497,CG4293,CG43693,CG4729,CG5535,CG6230,CG7011,CG7277,CG7382,CG7556,CG7675,CG7872,CG8112,CG8297,CG8303,CG8405,CG9723,CHOp24,Ccdc56,Cchl,Cyp305a1,Cyp4s3,Cyp6a19,Cyt-b5,Desat1,Fatp,Inx2,Kr-h2,Mpc1,NP15.6,NTPase,Ndg,Nep2,Pvr,Rtnl1,SMSr,Sara,Scox,Spp,SsRbeta,Surf4,Syx18,TRA…
KW-0690	Ribosome biogenesis	9	22	0.0032	FBpp0070114,FBpp0071046,FBpp0073098,FBpp0077873,FBpp0078971,FBpp0079780,FBpp0087340,FBpp0087637,FBpp0088519	CG11583,CG5033,CG6724,CG7686,Non1,bys,l(1)1Bi,l(2)k09022,mTerf3

## Sheet: UnmatedFemale.STRING
Cellular Component
#term ID	term description	observed gene count	background gene count	false discovery rate	matching proteins in your network (IDs)	matching proteins in your network (labels)
GO:0005634	nucleus	84	1182	0.0007	FBpp0070115,FBpp0070116,FBpp0070432,FBpp0070459,FBpp0070717,FBpp0071178,FBpp0071193,FBpp0071210,FBpp0071476,FBpp0071630,FBpp0071675,FBpp0071822,FBpp0071905,FBpp0072615,FBpp0072940,FBpp0073058,FBpp0073526,FBpp0073898,FBpp0074284,FBpp0074462,FBpp0074607,FBpp0074660,FBpp0074971,FBpp0075106,FBpp0075323,FBpp0075554,FBpp0075690,FBpp0075724,FBpp0076452,FBpp0077065,FBpp0077687,FBpp0077992,FBpp0078205,FBp…	APC10,Arc42,BRWD3,Brms1,CG13344,CG13367,CG14641,CG1785,CG17912,CG2051,CG2694,CG31368,CG3295,CG33156,CG6597,CG6907,CG7206,CG7372,CG7922,CG8031,CG8184,CG8878,CycB,DIP1,DMAP1,Dbp73D,Den1,Dip1,E(z),EloC,Hexim,IntS4,Kat60,Klp3A,LBR,Lk6,Mad1,Med,NiPp1,Nup214,Nup58,PNUTS,Prp3,Prx5,Psf1,Rad17,Rcd1,Rcd5,RecQ4,Rif1,Rpt3R,SMC5,Snp,Spt20,Ssl1,Su(Tpl),TfIIB,U4-U6-60K,Ublcp1,Ulp1,Wbp2,XNP,YL-1,YT521-B,ash2,bon…
GO:0098687	chromosomal region	18	125	0.0047	FBpp0071675,FBpp0071822,FBpp0073058,FBpp0074284,FBpp0077992,FBpp0082841,FBpp0084040,FBpp0084212,FBpp0085724,FBpp0086441,FBpp0086787,FBpp0086881,FBpp0087148,FBpp0087680,FBpp0290805,FBpp0291257,FBpp0301595,FBpp0302976	ADD1,CG17912,CycB,EloC,Mad1,Rcd5,Rif1,Spindly,Su(Tpl),XNP,ash2,cal1,cid,dik,lat,mei-S332,nsl1,pzg
GO:0005654	nucleoplasm	26	278	0.0471	FBpp0070115,FBpp0071178,FBpp0071193,FBpp0072615,FBpp0072940,FBpp0073058,FBpp0073526,FBpp0074284,FBpp0075554,FBpp0075724,FBpp0078205,FBpp0078729,FBpp0079735,FBpp0083227,FBpp0084040,FBpp0085546,FBpp0085724,FBpp0086206,FBpp0086881,FBpp0087680,FBpp0088483,FBpp0291257,FBpp0298290,FBpp0301595,FBpp0302789,FBpp0306192	Arc42,Brms1,CG1785,CG6907,DMAP1,E(z),EloC,IntS4,Mad1,NiPp1,Psf1,Rcd1,Rcd5,Spt20,Ssl1,Su(Tpl),YL-1,YT521-B,ash2,dik,east,lat,nsl1,nxf2,ssp,su(s)

## Sheet: Mated.DAVID
Category	Term	Count	%	PValue	Genes	List Total	Pop Hits	Pop Total	Fold Enrichment	Bonferroni	Benjamini	FDR
GOTERM_CC_DIRECT	GO:0016021~integral component of membrane	71	23.9865	4.06101e-08	FBGN0035909, FBGN0024983, FBGN0031398, FBGN0024947, FBGN0030990, FBGN0034050, FBGN0027570, FBGN0037612, FBGN0021795, FBGN0266449, FBGN0030768, FBGN0029709, FBGN0027785, FBGN0019925, FBGN0267828, FBGN0032006, FBGN0011016, FBGN0004657, FBGN0038639, FBGN0032078, FBGN0085257, FBGN0003656, FBGN0053113, FBGN0263776, FBGN0039212, FBGN0031285, FBGN0261260, FBGN0030658, FBGN0031681, FBGN0028327, FBGN00395…	235	603	3723	1.86538	8.04077e-06	8.04077e-06	5.08168e-05
UP_KEYWORDS	Transmembrane helix	75	25.3378	2.31475e-07	FBGN0035909, FBGN0024983, FBGN0031398, FBGN0024947, FBGN0030990, FBGN0034050, FBGN0027570, FBGN0037612, FBGN0266449, FBGN0030768, FBGN0029709, FBGN0027785, FBGN0019925, FBGN0267828, FBGN0010435, FBGN0032006, FBGN0011016, FBGN0004657, FBGN0038639, FBGN0032078, FBGN0085257, FBGN0003656, FBGN0053113, FBGN0263776, FBGN0039212, FBGN0031285, FBGN0261260, FBGN0030658, FBGN0031681, FBGN0028327, FBGN00395…	296	637	4470	1.77802	4.18961e-05	4.18961e-05	0.000285382
UP_KEYWORDS	Transmembrane	75	25.3378	2.81595e-07	FBGN0035909, FBGN0024983, FBGN0031398, FBGN0024947, FBGN0030990, FBGN0034050, FBGN0027570, FBGN0037612, FBGN0266449, FBGN0030768, FBGN0029709, FBGN0027785, FBGN0019925, FBGN0267828, FBGN0010435, FBGN0032006, FBGN0011016, FBGN0004657, FBGN0038639, FBGN0032078, FBGN0085257, FBGN0003656, FBGN0053113, FBGN0263776, FBGN0039212, FBGN0031285, FBGN0261260, FBGN0030658, FBGN0031681, FBGN0028327, FBGN00395…	296	640	4470	1.76969	5.09674e-05	2.5484e-05	0.000347174
GOTERM_CC_DIRECT	GO:0005730~nucleolus	20	6.75676	8.78631e-07	FBGN0015527, FBGN0038585, FBGN0037137, FBGN0010265, FBGN0002781, FBGN0029133, FBGN0033059, FBGN0002780, FBGN0034564, FBGN0032925, FBGN0015393, FBGN0004838, FBGN0035524, FBGN0004924, FBGN0033741, FBGN0028473, FBGN0010292, FBGN0032298, FBGN0003062, FBGN0023527	235	86	3723	3.68431	0.000173954	8.69807e-05	0.00109945
GOTERM_CC_DIRECT	GO:0012505~endomembrane system	27	9.12162	7.28505e-06	FBGN0035909, FBGN0030990, FBGN0031670, FBGN0021795, FBGN0266449, FBGN0267348, FBGN0029709, FBGN0002524, FBGN0019925, FBGN0033717, FBGN0267828, FBGN0259170, FBGN0032398, FBGN0034500, FBGN0036141, FBGN0027582, FBGN0011016, FBGN0264294, FBGN0030465, FBGN0053113, FBGN0261800, FBGN0030658, FBGN0038195, FBGN0050291, FBGN0036623, FBGN0028327, FBGN0031681	235	164	3723	2.60823	0.0014414	0.000480699	0.00911564
UP_KEYWORDS	Membrane	82	27.7027	7.71379e-06	FBGN0035909, FBGN0024983, FBGN0031398, FBGN0024947, FBGN0030990, FBGN0034050, FBGN0027570, FBGN0037612, FBGN0266449, FBGN0030768, FBGN0029709, FBGN0027785, FBGN0019925, FBGN0267828, FBGN0010435, FBGN0032006, FBGN0011016, FBGN0004657, FBGN0038639, FBGN0032078, FBGN0085257, FBGN0003656, FBGN0053113, FBGN0263776, FBGN0039212, FBGN0030615, FBGN0031285, FBGN0261260, FBGN0030658, FBGN0031681, FBGN00283…	296	784	4470	1.57948	0.00139523	0.000465292	0.00950983
GOTERM_CC_DIRECT	GO:0005789~endoplasmic reticulum membrane	15	5.06757	0.000241933	FBGN0033979, FBGN0036910, FBGN0035909, FBGN0052699, FBGN0011016, FBGN0037612, FBGN0250820, FBGN0003656, FBGN0264294, FBGN0053113, FBGN0019925, FBGN0030615, FBGN0086687, FBGN0003401, FBGN0028327	235	77	3723	3.08621	0.0467791	0.0119057	0.302318
GOTERM_CC_DIRECT	GO:0005604~basement membrane	5	1.68919	0.000870998	FBGN0267348, FBGN0002526, FBGN0026403, FBGN0267911, FBGN0261800	235	8	3723	9.9016	0.158469	0.033918	1.08446
UP_SEQ_FEATURE	transmembrane region	22	7.43243	0.000948988	FBGN0039561, FBGN0036141, FBGN0052699, FBGN0004657, FBGN0032078, FBGN0052380, FBGN0250820, FBGN0035375, FBGN0004646, FBGN0003656, FBGN0264294, FBGN0060296, FBGN0266449, FBGN0030465, FBGN0027108, FBGN0034143, FBGN0019925, FBGN0016078, FBGN0052736, FBGN0030658, FBGN0259170, FBGN0031681	105	149	1481	2.08258	0.265502	0.265502	1.276
UP_KEYWORDS	Laminin EGF-like domain	4	1.35135	0.00108301	FBGN0267348, FBGN0002526, FBGN0267911, FBGN0261800	296	4	4470	15.1014	0.178096	0.0478503	1.32708
SMART	SM00181:EGF	6	2.02703	0.00153927	FBGN0267348, FBGN0002526, FBGN0026403, FBGN0267911, FBGN0261800, FBGN0261260	114	15	1819	6.38246	0.163638	0.163638	1.74213
UP_KEYWORDS	Ribosome biogenesis	6	2.02703	0.00209565	FBGN0086451, FBGN0035524, FBGN0028744, FBGN0028473, FBGN0010292, FBGN0032298	296	15	4470	6.04054	0.31594	0.07313	2.55325
GOTERM_BP_DIRECT	GO:0034446~substrate adhesion-dependent cell spreading	4	1.35135	0.00212259	FBGN0267348, FBGN0002526, FBGN0004657, FBGN0261800	239	5	3852	12.8937	0.779259	0.779259	3.16008
SMART	SM00180:EGF_Lam	4	1.35135	0.00213064	FBGN0267348, FBGN0002526, FBGN0267911, FBGN0261800	114	5	1819	12.7649	0.219186	0.116363	2.40404
UP_KEYWORDS	Endoplasmic reticulum	13	4.39189	0.00232464	FBGN0033979, FBGN0036910, FBGN0036141, FBGN0011016, FBGN0052699, FBGN0052380, FBGN0037612, FBGN0250820, FBGN0003656, FBGN0264294, FBGN0053113, FBGN0019925, FBGN0030615	296	72	4470	2.72663	0.343773	0.0678003	2.82858
GOTERM_BP_DIRECT	GO:0034587~piRNA metabolic process	4	1.35135	0.00405196	FBGN0033273, FBGN0263143, FBGN0003401, FBGN0032924	239	6	3852	10.7448	0.944245	0.763876	5.95135
UP_KEYWORDS	Disulfide bond	17	5.74324	0.00426032	FBGN0032006, FBGN0267911, FBGN0034470, FBGN0004657, FBGN0032078, FBGN0003462, FBGN0035375, FBGN0031670, FBGN0267348, FBGN0002526, FBGN0026403, FBGN0261800, FBGN0261260, FBGN0027358, FBGN0259170, FBGN0027359, FBGN0031681	296	118	4470	2.17562	0.538266	0.10452	5.12758
SMART	SM00225:BTB	5	1.68919	0.00473915	FBGN0002781, FBGN0035107, FBGN0264493, FBGN0263102, FBGN0037758	114	12	1819	6.64839	0.423654	0.1678	5.27542
INTERPRO	IPR002049:EGF-like, laminin	4	1.35135	0.00478792	FBGN0267348, FBGN0002526, FBGN0267911, FBGN0261800	273	6	4154	10.1441	0.93699	0.93699	6.80608
INTERPRO	IPR000742:Epidermal growth factor-like domain	6	2.02703	0.00489832	FBGN0267348, FBGN0002526, FBGN0026403, FBGN0267911, FBGN0261800, FBGN0261260	273	18	4154	5.07204	0.940891	0.756876	6.9578
INTERPRO	IPR000210:BTB/POZ-like	5	1.68919	0.0058497	FBGN0002781, FBGN0035107, FBGN0264493, FBGN0263102, FBGN0037758	273	12	4154	6.34005	0.965929	0.675815	8.25573
KEGG_PATHWAY	dme04512:ECM-receptor interaction	4	1.35135	0.00661798	FBGN0267348, FBGN0002526, FBGN0004657, FBGN0261800	99	7	1591	9.18326	0.354828	0.354828	6.56365
GOTERM_CC_DIRECT	GO:0022627~cytosolic small ribosomal subunit	8	2.7027	0.00834705	FBGN0003942, FBGN0260441, FBGN0039765, FBGN0261597, FBGN0261596, FBGN0027525, FBGN0010265, FBGN0030136	235	38	3723	3.33527	0.809795	0.241649	9.95745
GOTERM_CC_DIRECT	GO:0030687~preribosome, large subunit precursor	5	1.68919	0.00922398	FBGN0033059, FBGN0022069, FBGN0028744, FBGN0032298, FBGN0010770	235	14	3723	5.65805	0.840358	0.23058	10.9488
GOTERM_BP_DIRECT	GO:0042048~olfactory behavior	6	2.02703	0.00954388	FBGN0003942, FBGN0060296, FBGN0053113, FBGN0027108, FBGN0263102, FBGN0034470	239	22	3852	4.39559	0.998906	0.896973	13.4909
UP_KEYWORDS	Signal	39	13.1757	0.0104788	FBGN0035622, FBGN0000427, FBGN0035909, FBGN0086265, FBGN0030990, FBGN0038829, FBGN0034050, FBGN0021795, FBGN0034724, FBGN0031670, FBGN0267348, FBGN0002526, FBGN0052667, FBGN0011695, FBGN0030768, FBGN0029709, FBGN0051015, FBGN0039341, FBGN0034225, FBGN0003748, FBGN0085362, FBGN0028331, FBGN0032398, FBGN0034500, FBGN0032006, FBGN0036141, FBGN0011016, FBGN0267911, FBGN0040514, FBGN0004657, FBGN00344…	296	396	4470	1.48725	0.851425	0.21206	12.1793
INTERPRO	IPR011333:BTB/POZ fold	5	1.68919	0.0106602	FBGN0002781, FBGN0035107, FBGN0264493, FBGN0263102, FBGN0037758	273	14	4154	5.43433	0.997915	0.786327	14.5641
INTERPRO	IPR013032:EGF-like, conserved site	5	1.68919	0.0106602	FBGN0002526, FBGN0026403, FBGN0267911, FBGN0261800, FBGN0261260	273	14	4154	5.43433	0.997915	0.786327	14.5641
GOTERM_BP_DIRECT	GO:0006613~cotranslational protein targeting to membrane	3	1.01351	0.0109412	FBGN0011016, FBGN0040340, FBGN0028327	239	3	3852	16.1172	0.999599	0.858509	15.3171
SMART	SM00136:LamNT	3	1.01351	0.0110137	FBGN0267348, FBGN0002526, FBGN0261800	114	3	1819	15.9561	0.72326	0.2747	11.8694
SMART	SM00879:SM00879	3	1.01351	0.0110137	FBGN0038585, FBGN0035524, FBGN0010770	114	3	1819	15.9561	0.72326	0.2747	11.8694
SMART	SM00281:LamB	3	1.01351	0.0110137	FBGN0267348, FBGN0002526, FBGN0267911	114	3	1819	15.9561	0.72326	0.2747	11.8694
GOTERM_CC_DIRECT	GO:0005605~basal lamina	3	1.01351	0.0113132	FBGN0267348, FBGN0002526, FBGN0261800	235	3	3723	15.8426	0.894894	0.245423	13.2702
INTERPRO	IPR000034:Laminin B type IV	3	1.01351	0.0122626	FBGN0267348, FBGN0002526, FBGN0267911	273	3	4154	15.2161	0.999181	0.758621	16.5741
INTERPRO	IPR008211:Laminin, N-terminal	3	1.01351	0.0122626	FBGN0267348, FBGN0002526, FBGN0261800	273	3	4154	15.2161	0.999181	0.758621	16.5741
INTERPRO	IPR007109:Brix domain	3	1.01351	0.0122626	FBGN0038585, FBGN0035524, FBGN0010770	273	3	4154	15.2161	0.999181	0.758621	16.5741
UP_SEQ_FEATURE	topological domain:Cytoplasmic	12	4.05405	0.0130173	FBGN0003656, FBGN0060296, FBGN0027108, FBGN0036141, FBGN0052699, FBGN0004657, FBGN0032078, FBGN0052380, FBGN0259170, FBGN0035375, FBGN0004646, FBGN0031681	105	75	1481	2.25676	0.985855	0.881067	16.2411
GOTERM_CC_DIRECT	GO:0005783~endoplasmic reticulum	15	5.06757	0.0138839	FBGN0038552, FBGN0052699, FBGN0011016, FBGN0035375, FBGN0021795, FBGN0266449, FBGN0038868, FBGN0053113, FBGN0031260, FBGN0051015, FBGN0039212, FBGN0032480, FBGN0086687, FBGN0259170, FBGN0028327	235	117	3723	2.0311	0.93723	0.264781	16.0503
UP_SEQ_FEATURE	domain:Laminin N-terminal	3	1.01351	0.0139873	FBGN0267348, FBGN0002526, FBGN0261800	105	3	1481	14.1048	0.989724	0.782594	17.3478
UP_SEQ_FEATURE	domain:Laminin EGF-like 8	3	1.01351	0.0139873	FBGN0267348, FBGN0002526, FBGN0261800	105	3	1481	14.1048	0.989724	0.782594	17.3478
UP_SEQ_FEATURE	domain:Laminin EGF-like 7	3	1.01351	0.0139873	FBGN0267348, FBGN0002526, FBGN0261800	105	3	1481	14.1048	0.989724	0.782594	17.3478
UP_SEQ_FEATURE	domain:Laminin EGF-like 4	3	1.01351	0.0139873	FBGN0267348, FBGN0002526, FBGN0261800	105	3	1481	14.1048	0.989724	0.782594	17.3478
UP_SEQ_FEATURE	domain:Laminin EGF-like 1	3	1.01351	0.0139873	FBGN0267348, FBGN0002526, FBGN0261800	105	3	1481	14.1048	0.989724	0.782594	17.3478
UP_SEQ_FEATURE	domain:Laminin EGF-like 9	3	1.01351	0.0139873	FBGN0267348, FBGN0002526, FBGN0261800	105	3	1481	14.1048	0.989724	0.782594	17.3478
UP_SEQ_FEATURE	domain:Laminin EGF-like 3	3	1.01351	0.0139873	FBGN0267348, FBGN0002526, FBGN0261800	105	3	1481	14.1048	0.989724	0.782594	17.3478
UP_SEQ_FEATURE	domain:Laminin EGF-like 6	3	1.01351	0.0139873	FBGN0267348, FBGN0002526, FBGN0261800	105	3	1481	14.1048	0.989724	0.782594	17.3478
UP_SEQ_FEATURE	domain:Laminin EGF-like 10	3	1.01351	0.0139873	FBGN0267348, FBGN0002526, FBGN0261800	105	3	1481	14.1048	0.989724	0.782594	17.3478
UP_SEQ_FEATURE	domain:Brix	3	1.01351	0.0139873	FBGN0038585, FBGN0035524, FBGN0010770	105	3	1481	14.1048	0.989724	0.782594	17.3478
UP_SEQ_FEATURE	domain:Laminin EGF-like 2	3	1.01351	0.0139873	FBGN0267348, FBGN0002526, FBGN0261800	105	3	1481	14.1048	0.989724	0.782594	17.3478
GOTERM_BP_DIRECT	GO:0051321~meiotic cell cycle	4	1.35135	0.0148118	FBGN0037205, FBGN0003483, FBGN0263143, FBGN0003401	239	9	3852	7.16318	0.999975	0.880207	20.1892
GOTERM_BP_DIRECT	GO:0000470~maturation of LSU-rRNA	4	1.35135	0.0148118	FBGN0015393, FBGN0033741, FBGN0032050, FBGN0032298	239	9	3852	7.16318	0.999975	0.880207	20.1892
GOTERM_MF_DIRECT	GO:0000166~nucleotide binding	16	5.40541	0.0152566	FBGN0011666, FBGN0261596, FBGN0027582, FBGN0036018, FBGN0002780, FBGN0024364, FBGN0011224, FBGN0035016, FBGN0031663, FBGN0260771, FBGN0016054, FBGN0004838, FBGN0260456, FBGN0030801, FBGN0034225, FBGN0036035	216	133	3495	1.94653	0.987495	0.987495	18.4406
INTERPRO	IPR012337:Ribonuclease H-like domain	6	2.02703	0.0176017	FBGN0250816, FBGN0023171, FBGN0035707, FBGN0028982, FBGN0087035, FBGN0032924	273	24	4154	3.80403	0.999964	0.818193	22.9575
KEGG_PATHWAY	dme03008:Ribosome biogenesis in eukaryotes	8	2.7027	0.0177735	FBGN0015393, FBGN0086451, FBGN0260456, FBGN0035707, FBGN0028473, FBGN0003062, FBGN0023527, FBGN0032915	99	45	1591	2.85701	0.693826	0.44667	16.753
GOTERM_MF_DIRECT	GO:0004497~monooxygenase activity	4	1.35135	0.0199565	FBGN0033979, FBGN0036910, FBGN0031713, FBGN0030615	216	10	3495	6.47222	0.996802	0.943446	23.4532
GOTERM_BP_DIRECT	GO:0010526~negative regulation of transposition, RNA-mediated	3	1.01351	0.0209928	FBGN0037205, FBGN0263143, FBGN0087035	239	4	3852	12.0879	1	0.919067	27.4303
INTERPRO	IPR001623:DnaJ domain	6	2.02703	0.0244841	FBGN0037218, FBGN0037252, FBGN0030990, FBGN0030658, FBGN0038195, FBGN0032586	273	26	4154	3.51141	0.999999	0.869941	30.5155
GOTERM_MF_DIRECT	GO:0016705~oxidoreductase activity, acting on paired donors, with incorporation or reduction of molecular oxygen	4	1.35135	0.0262175	FBGN0033979, FBGN0036910, FBGN0051015, FBGN0030615	216	11	3495	5.88384	0.999485	0.919853	29.689
GOTERM_MF_DIRECT	GO:0046872~metal ion binding	26	8.78378	0.0306601	FBGN0032208, FBGN0002781, FBGN0024291, FBGN0051363, FBGN0033889, FBGN0032924, FBGN0034225, FBGN0027358, FBGN0027359, FBGN0027582, FBGN0032078, FBGN0051373, FBGN0003483, FBGN0003502, FBGN0003462, FBGN0035375, FBGN0002868, FBGN0087035, FBGN0031663, FBGN0029158, FBGN0003942, FBGN0264294, FBGN0026369, FBGN0030616, FBGN0033021, FBGN0031681	216	277	3495	1.51875	0.99986	0.891252	33.825
UP_KEYWORDS	rRNA processing	5	1.68919	0.0327346	FBGN0086451, FBGN0022069, FBGN0028744, FBGN0032298, FBGN0003062	296	19	4470	3.97404	0.99758	0.487956	33.6571
GOTERM_BP_DIRECT	GO:0000463~maturation of LSU-rRNA from tricistronic rRNA transcript (SSU-rRNA, 5.8S rRNA, LSU-rRNA)	3	1.01351	0.033573	FBGN0038585, FBGN0028744, FBGN0032298	239	5	3852	9.67029	1	0.96884	40.3138
GOTERM_BP_DIRECT	GO:0030490~maturation of SSU-rRNA	3	1.01351	0.033573	FBGN0015393, FBGN0030136, FBGN0034564	239	5	3852	9.67029	1	0.96884	40.3138
GOTERM_BP_DIRECT	GO:0007608~sensory perception of smell	4	1.35135	0.0338096	FBGN0003656, FBGN0004381, FBGN0004657, FBGN0034470	239	12	3852	5.37238	1	0.952962	40.5343
SMART	SM00248:ANK	6	2.02703	0.0345931	FBGN0032208, FBGN0060296, FBGN0011747, FBGN0040752, FBGN0039056, FBGN0033273	114	30	1819	3.19123	0.983158	0.558143	33.0788
GOTERM_CC_DIRECT	GO:0031090~organelle membrane	4	1.35135	0.0353292	FBGN0033979, FBGN0036910, FBGN0264294, FBGN0030615	235	12	3723	5.28085	0.999193	0.509424	36.2426
UP_KEYWORDS	ANK repeat	6	2.02703	0.0388486	FBGN0032208, FBGN0060296, FBGN0011747, FBGN0040752, FBGN0039056, FBGN0033273	296	29	4470	3.12442	0.999232	0.511874	38.6461
UP_KEYWORDS	Receptor	6	2.02703	0.0388486	FBGN0026369, FBGN0032006, FBGN0011016, FBGN0030801, FBGN0031871, FBGN0004657	296	29	4470	3.12442	0.999232	0.511874	38.6461
GOTERM_CC_DIRECT	GO:0030529~intracellular ribonucleoprotein complex	5	1.68919	0.0390512	FBGN0260771, FBGN0015393, FBGN0004838, FBGN0011224, FBGN0032924	235	21	3723	3.77204	0.999624	0.511793	39.2533
GOTERM_BP_DIRECT	GO:0048102~autophagic cell death	6	2.02703	0.0392181	FBGN0010435, FBGN0260746, FBGN0035107, FBGN0037270, FBGN0010501, FBGN0087035	239	31	3852	3.11945	1	0.957601	45.3708
UP_KEYWORDS	Microsome	4	1.35135	0.0400913	FBGN0033979, FBGN0036910, FBGN0264294, FBGN0030615	296	12	4470	5.03378	0.999392	0.489963	39.617
UP_SEQ_FEATURE	topological domain:Lumenal	6	2.02703	0.0416229	FBGN0003656, FBGN0052699, FBGN0032078, FBGN0259170, FBGN0035375, FBGN0031681	105	28	1481	3.02245	0.999999	0.968389	43.7321
GOTERM_BP_DIRECT	GO:0033627~cell adhesion mediated by integrin	4	1.35135	0.0419968	FBGN0267348, FBGN0002526, FBGN0004657, FBGN0261800	239	13	3852	4.95912	1	0.952664	47.7103
INTERPRO	IPR002110:Ankyrin repeat	6	2.02703	0.0429048	FBGN0032208, FBGN0060296, FBGN0011747, FBGN0040752, FBGN0039056, FBGN0033273	273	30	4154	3.04322	1	0.957463	47.4838
INTERPRO	IPR020683:Ankyrin repeat-containing domain	6	2.02703	0.0429048	FBGN0032208, FBGN0060296, FBGN0011747, FBGN0040752, FBGN0039056, FBGN0033273	273	30	4154	3.04322	1	0.957463	47.4838
GOTERM_BP_DIRECT	GO:0042254~ribosome biogenesis	5	1.68919	0.0431087	FBGN0015393, FBGN0037137, FBGN0028473, FBGN0010292, FBGN0034307	239	22	3852	3.66299	1	0.942054	48.6201
UP_SEQ_FEATURE	disulfide bond	11	3.71622	0.0449088	FBGN0031670, FBGN0267348, FBGN0002526, FBGN0004657, FBGN0034470, FBGN0261800, FBGN0003462, FBGN0027358, FBGN0035375, FBGN0027359, FBGN0031681	105	79	1481	1.96395	1	0.949544	46.2862
GOTERM_MF_DIRECT	GO:0019843~rRNA binding	5	1.68919	0.0490233	FBGN0034968, FBGN0038585, FBGN0035524, FBGN0030616, FBGN0010770	216	23	3495	3.51751	0.999999	0.943025	48.6469
GOTERM_BP_DIRECT	GO:0006364~rRNA processing	5	1.68919	0.0497433	FBGN0027525, FBGN0033741, FBGN0022069, FBGN0028744, FBGN0003062	239	23	3852	3.50373	1	0.951351	53.748
GOTERM_CC_DIRECT	GO:0070725~Yb body	3	1.01351	0.0498697	FBGN0037205, FBGN0263143, FBGN0003401	235	6	3723	7.92128	0.99996	0.570046	47.2778
UP_KEYWORDS	Signal-anchor	5	1.68919	0.0529365	FBGN0052699, FBGN0032078, FBGN0259170, FBGN0035375, FBGN0031681	296	22	4470	3.43213	0.999947	0.559731	48.8576
GOTERM_MF_DIRECT	GO:0003676~nucleic acid binding	16	5.40541	0.053873	FBGN0031454, FBGN0011666, FBGN0036018, FBGN0002780, FBGN0051363, FBGN0003483, FBGN0035720, FBGN0032924, FBGN0087035, FBGN0034802, FBGN0004838, FBGN0260456, FBGN0029664, FBGN0023171, FBGN0035707, FBGN0036035	216	156	3495	1.65954	1	0.927956	52.0126
UP_KEYWORDS	Basement membrane	3	1.01351	0.0545446	FBGN0267348, FBGN0002526, FBGN0261800	296	6	4470	7.55068	0.999961	0.542018	49.918
SMART	SM00271:DnaJ	5	1.68919	0.0571982	FBGN0037252, FBGN0030990, FBGN0030658, FBGN0038195, FBGN0032586	114	24	1819	3.3242	0.998922	0.679771	48.9299
UP_KEYWORDS	Monooxygenase	4	1.35135	0.0601903	FBGN0033979, FBGN0036910, FBGN0031713, FBGN0030615	296	14	4470	4.31467	0.999987	0.551828	53.4829
GOTERM_BP_DIRECT	GO:0000027~ribosomal large subunit assembly	4	1.35135	0.0610287	FBGN0034968, FBGN0038585, FBGN0035524, FBGN0010770	239	15	3852	4.29791	1	0.968063	61.3882
SMART	SM00409:IG	4	1.35135	0.0614412	FBGN0034724, FBGN0032006, FBGN0267911, FBGN0052311	114	15	1819	4.25497	0.999361	0.650339	51.4915
GOTERM_BP_DIRECT	GO:0002181~cytoplasmic translation	10	3.37838	0.0640999	FBGN0003942, FBGN0260441, FBGN0034968, FBGN0261597, FBGN0261596, FBGN0030616, FBGN0010265, FBGN0038471, FBGN0030136, FBGN0040007	239	82	3852	1.96551	1	0.965417	63.2534
KEGG_PATHWAY	dme00512:Mucin type O-Glycan biosynthesis	3	1.01351	0.0643815	FBGN0032078, FBGN0035375, FBGN0031681	99	7	1591	6.88745	0.987626	0.768701	49.3589
GOTERM_CC_DIRECT	GO:0005786~signal recognition particle, endoplasmic reticulum targeting	3	1.01351	0.066977	FBGN0021795, FBGN0011016, FBGN0015298	235	7	3723	6.78967	0.999999	0.652114	57.9997
GOTERM_CC_DIRECT	GO:0043186~P granule	5	1.68919	0.0679464	FBGN0004838, FBGN0250816, FBGN0003483, FBGN0263143, FBGN0003401	235	25	3723	3.16851	0.999999	0.630336	58.5424
UP_SEQ_FEATURE	metal ion-binding site:Iron (heme axial ligand)	4	1.35135	0.0694394	FBGN0033979, FBGN0036910, FBGN0264294, FBGN0030615	105	14	1481	4.02993	1	0.979723	62.222
INTERPRO	IPR003599:Immunoglobulin subtype	4	1.35135	0.0703195	FBGN0034724, FBGN0032006, FBGN0267911, FBGN0052311	273	15	4154	4.05763	1	0.990595	65.729
KEGG_PATHWAY	dme00564:Glycerophospholipid metabolism	5	1.68919	0.0711955	FBGN0003656, FBGN0052699, FBGN0016078, FBGN0032482, FBGN0036623	99	26	1591	3.09052	0.992362	0.704368	53.0056
GOTERM_MF_DIRECT	GO:0005506~iron ion binding	5	1.68919	0.0717959	FBGN0033979, FBGN0036910, FBGN0051015, FBGN0030615, FBGN0086687	216	26	3495	3.11165	1	0.951847	62.7606
GOTERM_CC_DIRECT	GO:0005840~ribosome	10	3.37838	0.0787945	FBGN0003942, FBGN0260441, FBGN0034968, FBGN0261597, FBGN0031660, FBGN0261596, FBGN0030616, FBGN0010265, FBGN0030136, FBGN0040007	235	84	3723	1.88602	1	0.661541	64.1919
KEGG_PATHWAY	dme04141:Protein processing in endoplasmic reticulum	10	3.37838	0.0815031	FBGN0032398, FBGN0021795, FBGN0035909, FBGN0011016, FBGN0032480, FBGN0030990, FBGN0038195, FBGN0259170, FBGN0040340, FBGN0028327	99	87	1591	1.84721	0.996343	0.674444	58.0732
GOTERM_BP_DIRECT	GO:0035071~salivary gland cell autophagic cell death	6	2.02703	0.0819986	FBGN0010435, FBGN0260746, FBGN0035107, FBGN0037270, FBGN0010501, FBGN0087035	239	38	3852	2.54481	1	0.982671	72.5536
GOTERM_BP_DIRECT	GO:0045995~regulation of embryonic development	3	1.01351	0.0831653	FBGN0002526, FBGN0004924, FBGN0264491	239	8	3852	6.04393	1	0.978899	73.076
INTERPRO	IPR013098:Immunoglobulin I-set	3	1.01351	0.092049	FBGN0032006, FBGN0267911, FBGN0052311	273	8	4154	5.70604	1	0.996159	75.7856
INTERPRO	IPR007110:Immunoglobulin-like domain	4	1.35135	0.0955452	FBGN0034724, FBGN0032006, FBGN0267911, FBGN0052311	273	17	4154	3.58026	1	0.994797	77.1195
UP_KEYWORDS	Glycoprotein	13	4.39189	0.0958815	FBGN0036141, FBGN0004657, FBGN0032078, FBGN0035375, FBGN0002526, FBGN0267348, FBGN0016078, FBGN0003748, FBGN0261800, FBGN0052736, FBGN0034718, FBGN0259170, FBGN0031681	296	120	4470	1.63598	1	0.703663	71.1393
GOTERM_BP_DIRECT	GO:0007015~actin filament organization	7	2.36486	0.0988446	FBGN0000317, FBGN0032006, FBGN0004657, FBGN0001105, FBGN0003187, FBGN0027598, FBGN0010501	239	52	3852	2.16962	1	0.98713	79.2543
COG_ONTOLOGY	Secondary metabolites biosynthesis, transport, and catabolism	3	1.01351	0.0989843	FBGN0033979, FBGN0036910, FBGN0030615	28	11	544	5.2987	0.767591	0.767591	50.7393

## Sheet: Unmated.DAVID
Category	Term	Count	%	PValue	Genes	List Total	Pop Hits	Pop Total	Fold Enrichment	Bonferroni	Benjamini	FDR
GOTERM_CC_DIRECT	GO:0005634~nucleus	61	30.5	3.8099e-05	FBGN0040467, FBGN0053526, FBGN0050085, FBGN0030674, FBGN0030891, FBGN0261954, FBGN0000405, FBGN0035981, FBGN0052438, FBGN0002715, FBGN0033884, FBGN0038110, FBGN0000139, FBGN0038251, FBGN0032321, FBGN0040477, FBGN0032600, FBGN0027603, FBGN0264848, FBGN0036318, FBGN0266282, FBGN0259785, FBGN0000629, FBGN0037202, FBGN0027526, FBGN0036640, FBGN0053156, FBGN0033897, FBGN0038570, FBGN0011761, FBGN00248…	166	849	3723	1.61141	0.00634245	0.00634245	0.0463305
KEGG_PATHWAY	dme00980:Metabolism of xenobiotics by cytochrome P450	5	2.5	0.0052742	FBGN0031418, FBGN0030484, FBGN0063494, FBGN0063493, FBGN0063491	57	21	1591	6.64578	0.27572	0.27572	5.17929
GOTERM_CC_DIRECT	GO:0005705~polytene chromosome interband	6	3	0.00690087	FBGN0263832, FBGN0026573, FBGN0259785, FBGN0030891, FBGN0262527, FBGN0266711	166	28	3723	4.80594	0.685396	0.439104	8.07777
GOTERM_BP_DIRECT	GO:0006974~cellular response to DNA damage stimulus	10	5	0.00835457	FBGN0266282, FBGN0050382, FBGN0011761, FBGN0034726, FBGN0050085, FBGN0037742, FBGN0000405, FBGN0052438, FBGN0040308, FBGN0035631	170	81	3852	2.79739	0.985301	0.985301	11.3892
KEGG_PATHWAY	dme04120:Ubiquitin mediated proteolysis	7	3.5	0.0153978	FBGN0015320, FBGN0030674, FBGN0263697, FBGN0264848, FBGN0266711, FBGN0034231, FBGN0027052	57	59	1591	3.31163	0.611931	0.377048	14.4491
GOTERM_CC_DIRECT	GO:0005576~extracellular region	10	5	0.0195358	FBGN0283437, FBGN0010225, FBGN0033367, FBGN0029831, FBGN0030013, FBGN0039102, FBGN0035679, FBGN0040308, FBGN0026721, FBGN0000355	166	92	3723	2.43779	0.962923	0.666548	21.3347
GOTERM_BP_DIRECT	GO:0043967~histone H4 acetylation	3	1.5	0.0255462	FBGN0030891, FBGN0034537, FBGN0031711	170	6	3852	11.3294	0.999998	0.998509	31.1314
GOTERM_CC_DIRECT	GO:0044545~NSL complex	3	1.5	0.0260341	FBGN0263832, FBGN0262527, FBGN0033897	166	6	3723	11.2139	0.987787	0.667569	27.4469
INTERPRO	IPR012336:Thioredoxin-like fold	8	4	0.0260772	FBGN0011761, FBGN0040308, FBGN0030484, FBGN0063494, FBGN0063493, FBGN0038570, FBGN0063491, FBGN0035631	183	67	4154	2.71038	0.999965	0.999965	30.7134
GOTERM_CC_DIRECT	GO:0000775~chromosome, centromeric region	5	2.5	0.0294269	FBGN0040477, FBGN0038478, FBGN0000405, FBGN0039338, FBGN0002715	166	27	3723	4.15328	0.993181	0.631241	30.462
KEGG_PATHWAY	dme00982:Drug metabolism - cytochrome P450	4	2	0.0307921	FBGN0030484, FBGN0063494, FBGN0063493, FBGN0063491	57	20	1591	5.58246	0.8516	0.470566	26.9875
INTERPRO	IPR004045:Glutathione S-transferase, N-terminal	4	2	0.0357554	FBGN0030484, FBGN0063494, FBGN0063493, FBGN0063491	183	17	4154	5.34105	0.999999	0.999144	39.6858
GOTERM_MF_DIRECT	GO:0004364~glutathione transferase activity	4	2	0.0387172	FBGN0030484, FBGN0063494, FBGN0063493, FBGN0063491	150	18	3495	5.17778	0.999824	0.999824	39.4846
INTERPRO	IPR004046:Glutathione S-transferase, C-terminal	4	2	0.0415608	FBGN0030484, FBGN0063494, FBGN0063493, FBGN0063491	183	18	4154	5.04432	1	0.995873	44.5372
UP_SEQ_FEATURE	active site:Glycyl thioester intermediate	3	1.5	0.0451846	FBGN0015320, FBGN0263697, FBGN0264848	48	11	1481	8.41477	0.999854	0.999854	43.7388
GOTERM_CC_DIRECT	GO:0000776~kinetochore	5	2.5	0.0613334	FBGN0040477, FBGN0032600, FBGN0038478, FBGN0026326, FBGN0031549	166	34	3723	3.29819	0.999974	0.828249	53.6925
INTERPRO	IPR013766:Thioredoxin domain	4	2	0.0615923	FBGN0011761, FBGN0040308, FBGN0038570, FBGN0035631	183	21	4154	4.32371	1	0.997901	58.636
GOTERM_BP_DIRECT	GO:0006749~glutathione metabolic process	4	2	0.0617612	FBGN0030484, FBGN0063494, FBGN0063493, FBGN0063491	170	21	3852	4.31597	1	0.999977	60.1007
GOTERM_BP_DIRECT	GO:0050830~defense response to Gram-positive bacterium	3	1.5	0.0683113	FBGN0283437, FBGN0033367, FBGN0039102	170	10	3852	6.79765	1	0.999863	63.9326
INTERPRO	IPR007087:Zinc finger, C2H2	5	2.5	0.0764907	FBGN0040467, FBGN0032600, FBGN0259785, FBGN0037202, FBGN0036522	183	37	4154	3.06749	1	0.997919	66.8785
GOTERM_BP_DIRECT	GO:0006281~DNA repair	7	3.5	0.0802939	FBGN0266282, FBGN0040290, FBGN0039338, FBGN0052438, FBGN0025808, FBGN0034537, FBGN0038889	170	69	3852	2.29872	1	0.99978	70.0711
INTERPRO	IPR011011:Zinc finger, FYVE/PHD-type	5	2.5	0.0827007	FBGN0026573, FBGN0039955, FBGN0023097, FBGN0000139, FBGN0034585	183	38	4154	2.98677	1	0.996235	69.8408
GOTERM_BP_DIRECT	GO:0016573~histone acetylation	5	2.5	0.0829547	FBGN0032321, FBGN0037376, FBGN0030891, FBGN0036374, FBGN0034537	170	38	3852	2.98142	1	0.999297	71.2951
GOTERM_MF_DIRECT	GO:0036263~L-DOPA monooxygenase activity	2	1	0.0834588	FBGN0283437, FBGN0033367	150	2	3495	23.3	1	0.999928	66.9957
GOTERM_MF_DIRECT	GO:0004503~monophenol monooxygenase activity	2	1	0.0834588	FBGN0283437, FBGN0033367	150	2	3495	23.3	1	0.999928	66.9957
GOTERM_MF_DIRECT	GO:0036264~dopamine monooxygenase activity	2	1	0.0834588	FBGN0283437, FBGN0033367	150	2	3495	23.3	1	0.999928	66.9957
INTERPRO	IPR002227:Tyrosinase	2	1	0.0857169	FBGN0283437, FBGN0033367	183	2	4154	22.6995	1	0.993038	71.189
GOTERM_BP_DIRECT	GO:0071139~resolution of recombination intermediates	2	1	0.0858327	FBGN0266282, FBGN0052438	170	2	3852	22.6588	1	0.998417	72.5665
GOTERM_MF_DIRECT	GO:0008157~protein phosphatase 1 binding	3	1.5	0.0900709	FBGN0053526, FBGN0026402, FBGN0031549	150	12	3495	5.825	1	0.998982	69.8995
KEGG_PATHWAY	dme00480:Glutathione metabolism	4	2	0.0926461	FBGN0030484, FBGN0063494, FBGN0063493, FBGN0063491	57	31	1591	3.60158	0.997343	0.772964	62.3846
GOTERM_BP_DIRECT	GO:0007094~mitotic spindle assembly checkpoint	3	1.5	0.0946525	FBGN0032600, FBGN0026326, FBGN0031549	170	12	3852	5.66471	1	0.998074	76.1439
GOTERM_CC_DIRECT	GO:0000124~SAGA complex	3	1.5	0.0962977	FBGN0033738, FBGN0030891, FBGN0036374	166	12	3723	5.60693	1	0.910692	70.817
GOTERM_BP_DIRECT	GO:0030431~sleep	6	3	0.0970949	FBGN0017581, FBGN0283437, FBGN0000477, FBGN0005654, FBGN0029969, FBGN0001977	170	56	3852	2.42773	1	0.996682	77.0549
